# Supplementary material for: Mapping Protein Interactions between Dengue Virus and Its Human and Insect Hosts
Source: PLoS Negl Trop Dis. 2011 Feb 15;5(2):e954. doi: 10.1371/journal.pntd.0000954 (PMC3039688; doi:10.1371/journal.pntd.0000954)
Supplement: Table S1 — Predicted interactions between DENV2 and human. Columns include the the DENV protein's Entrez Protein accession or PDB code, Uniprot accession, and name; the DENV-similar protein's PDB code, Uniprot accession, Entrez Gene ID, and Symbol; the target protein's Uniprot accession, Entrez Gene ID, and Symbol; if the target is a known host factor; and if the predicted interaction was already known in the literature. (4.18 MB TXT) [file pntd.0000954.s003.txt]

Dengue_Structure	Dengue_Uniprot	Dengue_protein	Similar_Human_PDB	Similar_Human_Uniprot	Similar_Human_GeneID	Similar_Human_GeneSymbol	Interactor_Uniprot	Interactor_GeneID	Interactor_GeneSymbol	Host_Factor?	True_Positive?
159024813		NS1	1s1dB	Q8WVQ1	124583	CANT1	Q8WVQ1	124583	CANT1	no	no
159024813		NS1	2h2nB	Q8WVQ1	124583	CANT1	Q8WVQ1	124583	CANT1	no	no
159024813		NS1	1s1dA	Q8WVQ1	124583	CANT1	Q8WVQ1	124583	CANT1	no	no
159024813		NS1	1s18B	Q8WVQ1	124583	CANT1	Q8WVQ1	124583	CANT1	no	no
159024813		NS1	1v04A	P27169	5444	PON1	P10909	1191	CLU	no	yes
159024813		NS1	1v04A	P27169	5444	PON1	P02647	335	APOA1	no	no
159024813		NS1	1v04A	P27169	5444	PON1	P02768	213	ALB	no	no
159024813		NS1	2h2nA	Q8WVQ1	124583	CANT1	Q8WVQ1	124583	CANT1	no	no
159024813		NS1	2h2uA	Q8WVQ1	124583	CANT1	Q8WVQ1	124583	CANT1	no	no
159024813		NS1	1s18A	Q8WVQ1	124583	CANT1	Q8WVQ1	124583	CANT1	no	no
159024813		NS1	2h2uB	Q8WVQ1	124583	CANT1	Q8WVQ1	124583	CANT1	no	no
159024813		NS1	3bg0E	P55735	6396	SEC13 SEC13L1	P00533	1956	EGFR	no	no
159024813		NS1	3bg0E	P55735	6396	SEC13 SEC13L1	P52948	4928	NUP98	no	no
159024813		NS1	3bg0E	P55735	6396	SEC13 SEC13L1		89866	LZTR2	no	no
159024813		NS1	3bg0E	P55735	6396	SEC13 SEC13L1		22872	SEC31A	no	no
159024813		NS1	3bg0E	P55735	6396	SEC13 SEC13L1	Q5JSH3	54521	WDR44	no	no
159024813		NS1	3bg0D	P55735	6396	SEC13 SEC13L1	P00533	1956	EGFR	no	no
159024813		NS1	3bg0D	P55735	6396	SEC13 SEC13L1	P52948	4928	NUP98	no	no
159024813		NS1	3bg0D	P55735	6396	SEC13 SEC13L1		89866	LZTR2	no	no
159024813		NS1	3bg0D	P55735	6396	SEC13 SEC13L1		22872	SEC31A	no	no
159024813		NS1	3bg0D	P55735	6396	SEC13 SEC13L1	Q5JSH3	54521	WDR44	no	no
159024813		NS1	1ijqB	P01130	3949	LDLR	P01130	3949	LDLR	no	no
159024813		NS1	1ijqB	P01130	3949	LDLR	P04114	338	APOB	no	no
159024813		NS1	1ijqB	P01130	3949	LDLR	P30533	4043	LRPAP1	no	no
159024813		NS1	1ijqB	P01130	3949	LDLR	O75553	1600	DAB1	no	no
159024813		NS1	1ijqB	P01130	3949	LDLR	P02776	5196	PF4	no	no
159024813		NS1	1ijqB	P01130	3949	LDLR	Q9Y6Q5	10053	AP1M2	no	no
159024813		NS1	1ijqB	P01130	3949	LDLR	Q15036	9784	SNX17	no	no
159024813		NS1	1ijqB	P01130	3949	LDLR	P11021	3309	HSPA5	no	no
159024813		NS1	1ijqB	P01130	3949	LDLR	Q5SW96	26119	LDLRAP1	no	no
159024813		NS1	1ijqB	P01130	3949	LDLR	P02649	348	APOE	no	no
159024813		NS1	3bg1E	P55735	6396	SEC13 SEC13L1	P00533	1956	EGFR	no	no
159024813		NS1	3bg1E	P55735	6396	SEC13 SEC13L1	P52948	4928	NUP98	no	no
159024813		NS1	3bg1E	P55735	6396	SEC13 SEC13L1		89866	LZTR2	no	no
159024813		NS1	3bg1E	P55735	6396	SEC13 SEC13L1		22872	SEC31A	no	no
159024813		NS1	3bg1E	P55735	6396	SEC13 SEC13L1	Q5JSH3	54521	WDR44	no	no
159024813		NS1	3bg1D	P55735	6396	SEC13 SEC13L1	P00533	1956	EGFR	no	no
159024813		NS1	3bg1D	P55735	6396	SEC13 SEC13L1	P52948	4928	NUP98	no	no
159024813		NS1	3bg1D	P55735	6396	SEC13 SEC13L1		89866	LZTR2	no	no
159024813		NS1	3bg1D	P55735	6396	SEC13 SEC13L1		22872	SEC31A	no	no
159024813		NS1	3bg1D	P55735	6396	SEC13 SEC13L1	Q5JSH3	54521	WDR44	no	no
159024813		NS1	3bg1A	P55735	6396	SEC13 SEC13L1	P00533	1956	EGFR	no	no
159024813		NS1	3bg1A	P55735	6396	SEC13 SEC13L1	P52948	4928	NUP98	no	no
159024813		NS1	3bg1A	P55735	6396	SEC13 SEC13L1		89866	LZTR2	no	no
159024813		NS1	3bg1A	P55735	6396	SEC13 SEC13L1		22872	SEC31A	no	no
159024813		NS1	3bg1A	P55735	6396	SEC13 SEC13L1	Q5JSH3	54521	WDR44	no	no
159024813		NS1	2h13A	P61964	11091	WDR5 FLJ00083	Q03164	4297	MLL	no	no
159024813		NS1	2h13A	P61964	11091	WDR5 FLJ00083	Q9NS73	51562	MBIP	no	no
159024813		NS1	2h13A	P61964	11091	WDR5 FLJ00083	P54259	1822	ATN1	no	no
159024813		NS1	2h14A	P61964	11091	WDR5 FLJ00083	Q03164	4297	MLL	no	no
159024813		NS1	2h14A	P61964	11091	WDR5 FLJ00083	Q9NS73	51562	MBIP	no	no
159024813		NS1	2h14A	P61964	11091	WDR5 FLJ00083	P54259	1822	ATN1	no	no
159024813		NS1	3eg6A	P61964	11091	WDR5 FLJ00083	Q03164	4297	MLL	no	no
159024813		NS1	3eg6A	P61964	11091	WDR5 FLJ00083	Q9NS73	51562	MBIP	no	no
159024813		NS1	3eg6A	P61964	11091	WDR5 FLJ00083	P54259	1822	ATN1	no	no
159024813		NS1	3emhA	P61964	11091	WDR5 FLJ00083	Q03164	4297	MLL	no	no
159024813		NS1	3emhA	P61964	11091	WDR5 FLJ00083	Q9NS73	51562	MBIP	no	no
159024813		NS1	3emhA	P61964	11091	WDR5 FLJ00083	P54259	1822	ATN1	no	no
159024813		NS1	3bg0H	P55735	6396	SEC13 SEC13L1	P00533	1956	EGFR	no	no
159024813		NS1	3bg0H	P55735	6396	SEC13 SEC13L1	P52948	4928	NUP98	no	no
159024813		NS1	3bg0H	P55735	6396	SEC13 SEC13L1		89866	LZTR2	no	no
159024813		NS1	3bg0H	P55735	6396	SEC13 SEC13L1		22872	SEC31A	no	no
159024813		NS1	3bg0H	P55735	6396	SEC13 SEC13L1	Q5JSH3	54521	WDR44	no	no
159024813		NS1	3bg0A	P55735	6396	SEC13 SEC13L1	P00533	1956	EGFR	no	no
159024813		NS1	3bg0A	P55735	6396	SEC13 SEC13L1	P52948	4928	NUP98	no	no
159024813		NS1	3bg0A	P55735	6396	SEC13 SEC13L1		89866	LZTR2	no	no
159024813		NS1	3bg0A	P55735	6396	SEC13 SEC13L1		22872	SEC31A	no	no
159024813		NS1	3bg0A	P55735	6396	SEC13 SEC13L1	Q5JSH3	54521	WDR44	no	no
159024813		NS1	3bg1H	P55735	6396	SEC13 SEC13L1	P00533	1956	EGFR	no	no
159024813		NS1	3bg1H	P55735	6396	SEC13 SEC13L1	P52948	4928	NUP98	no	no
159024813		NS1	3bg1H	P55735	6396	SEC13 SEC13L1		89866	LZTR2	no	no
159024813		NS1	3bg1H	P55735	6396	SEC13 SEC13L1		22872	SEC31A	no	no
159024813		NS1	3bg1H	P55735	6396	SEC13 SEC13L1	Q5JSH3	54521	WDR44	no	no
159024813		NS1	2g99A	P61964	11091	WDR5 FLJ00083	Q03164	4297	MLL	no	no
159024813		NS1	2g99A	P61964	11091	WDR5 FLJ00083	Q9NS73	51562	MBIP	no	no
159024813		NS1	2g99A	P61964	11091	WDR5 FLJ00083	P54259	1822	ATN1	no	no
159024813		NS1	2h9mA	P61964	11091	WDR5 FLJ00083	Q03164	4297	MLL	no	no
159024813		NS1	2h9mA	P61964	11091	WDR5 FLJ00083	Q9NS73	51562	MBIP	no	no
159024813		NS1	2h9mA	P61964	11091	WDR5 FLJ00083	P54259	1822	ATN1	no	no
159024813		NS1	2h9pA	P61964	11091	WDR5 FLJ00083	Q03164	4297	MLL	no	no
159024813		NS1	2h9pA	P61964	11091	WDR5 FLJ00083	Q9NS73	51562	MBIP	no	no
159024813		NS1	2h9pA	P61964	11091	WDR5 FLJ00083	P54259	1822	ATN1	no	no
159024813		NS1	2co0A	P61964	11091	WDR5 FLJ00083	Q03164	4297	MLL	no	no
159024813		NS1	2co0A	P61964	11091	WDR5 FLJ00083	Q9NS73	51562	MBIP	no	no
159024813		NS1	2co0A	P61964	11091	WDR5 FLJ00083	P54259	1822	ATN1	no	no
159024813		NS1	2h9lA	P61964	11091	WDR5 FLJ00083	Q03164	4297	MLL	no	no
159024813		NS1	2h9lA	P61964	11091	WDR5 FLJ00083	Q9NS73	51562	MBIP	no	no
159024813		NS1	2h9lA	P61964	11091	WDR5 FLJ00083	P54259	1822	ATN1	no	no
159024813		NS1	2h6kB	P61964	11091	WDR5 FLJ00083	Q03164	4297	MLL	no	no
159024813		NS1	2h6kB	P61964	11091	WDR5 FLJ00083	Q9NS73	51562	MBIP	no	no
159024813		NS1	2h6kB	P61964	11091	WDR5 FLJ00083	P54259	1822	ATN1	no	no
159024813		NS1	2gnqA	P61964	11091	WDR5 FLJ00083	Q03164	4297	MLL	no	no
159024813		NS1	2gnqA	P61964	11091	WDR5 FLJ00083	Q9NS73	51562	MBIP	no	no
159024813		NS1	2gnqA	P61964	11091	WDR5 FLJ00083	P54259	1822	ATN1	no	no
159024813		NS1	2g9aA	P61964	11091	WDR5 FLJ00083	Q03164	4297	MLL	no	no
159024813		NS1	2g9aA	P61964	11091	WDR5 FLJ00083	Q9NS73	51562	MBIP	no	no
159024813		NS1	2g9aA	P61964	11091	WDR5 FLJ00083	P54259	1822	ATN1	no	no
159024813		NS1	2h9mC	P61964	11091	WDR5 FLJ00083	Q03164	4297	MLL	no	no
159024813		NS1	2h9mC	P61964	11091	WDR5 FLJ00083	Q9NS73	51562	MBIP	no	no
159024813		NS1	2h9mC	P61964	11091	WDR5 FLJ00083	P54259	1822	ATN1	no	no
159024813		NS1	2co0C	P61964	11091	WDR5 FLJ00083	Q03164	4297	MLL	no	no
159024813		NS1	2co0C	P61964	11091	WDR5 FLJ00083	Q9NS73	51562	MBIP	no	no
159024813		NS1	2co0C	P61964	11091	WDR5 FLJ00083	P54259	1822	ATN1	no	no
159024813		NS1	2h6qB	P61964	11091	WDR5 FLJ00083	Q03164	4297	MLL	no	no
159024813		NS1	2h6qB	P61964	11091	WDR5 FLJ00083	Q9NS73	51562	MBIP	no	no
159024813		NS1	2h6qB	P61964	11091	WDR5 FLJ00083	P54259	1822	ATN1	no	no
159024813		NS1	2o9kA	P61964	11091	WDR5 FLJ00083	Q03164	4297	MLL	no	no
159024813		NS1	2o9kA	P61964	11091	WDR5 FLJ00083	Q9NS73	51562	MBIP	no	no
159024813		NS1	2o9kA	P61964	11091	WDR5 FLJ00083	P54259	1822	ATN1	no	no
159024813		NS1	2h9nA	P61964	11091	WDR5 FLJ00083	Q03164	4297	MLL	no	no
159024813		NS1	2h9nA	P61964	11091	WDR5 FLJ00083	Q9NS73	51562	MBIP	no	no
159024813		NS1	2h9nA	P61964	11091	WDR5 FLJ00083	P54259	1822	ATN1	no	no
159024813		NS1	2cnxA	P61964	11091	WDR5 FLJ00083	Q03164	4297	MLL	no	no
159024813		NS1	2cnxA	P61964	11091	WDR5 FLJ00083	Q9NS73	51562	MBIP	no	no
159024813		NS1	2cnxA	P61964	11091	WDR5 FLJ00083	P54259	1822	ATN1	no	no
159024813		NS1	2h6nA	P61964	11091	WDR5 FLJ00083	Q03164	4297	MLL	no	no
159024813		NS1	2h6nA	P61964	11091	WDR5 FLJ00083	Q9NS73	51562	MBIP	no	no
159024813		NS1	2h6nA	P61964	11091	WDR5 FLJ00083	P54259	1822	ATN1	no	no
159024813		NS1	2h68A	P61964	11091	WDR5 FLJ00083	Q03164	4297	MLL	no	no
159024813		NS1	2h68A	P61964	11091	WDR5 FLJ00083	Q9NS73	51562	MBIP	no	no
159024813		NS1	2h68A	P61964	11091	WDR5 FLJ00083	P54259	1822	ATN1	no	no
159024813		NS1	2o9kC	P61964	11091	WDR5 FLJ00083	Q03164	4297	MLL	no	no
159024813		NS1	2o9kC	P61964	11091	WDR5 FLJ00083	Q9NS73	51562	MBIP	no	no
159024813		NS1	2o9kC	P61964	11091	WDR5 FLJ00083	P54259	1822	ATN1	no	no
159024813		NS1	2h6qA	P61964	11091	WDR5 FLJ00083	Q03164	4297	MLL	no	no
159024813		NS1	2h6qA	P61964	11091	WDR5 FLJ00083	Q9NS73	51562	MBIP	no	no
159024813		NS1	2h6qA	P61964	11091	WDR5 FLJ00083	P54259	1822	ATN1	no	no
159024813		NS1	2h9nC	P61964	11091	WDR5 FLJ00083	Q03164	4297	MLL	no	no
159024813		NS1	2h9nC	P61964	11091	WDR5 FLJ00083	Q9NS73	51562	MBIP	no	no
159024813		NS1	2h9nC	P61964	11091	WDR5 FLJ00083	P54259	1822	ATN1	no	no
159024813		NS1	2vdoA	P08514	3674	ITGA2B	P08123	1278	COL1A2	no	no
159024813		NS1	2vdoA	P08514	3674	ITGA2B	P02458	1280	COL2A1	no	no
159024813		NS1	2vdoA	P08514	3674	ITGA2B	P16671	948	CD36	no	no
159024813		NS1	2vdoA	P08514	3674	ITGA2B	P62993	2885	GRB2	no	no
159024813		NS1	2vdoA	P08514	3674	ITGA2B	P05106	3690	ITGB3	no	no
159024813		NS1	2vdoA	P08514	3674	ITGA2B	P54105	1207	CLNS1A	no	no
159024813		NS1	2vdoA	P08514	3674	ITGA2B	P04275	7450	VWF	no	no
159024813		NS1	2vdoA	P08514	3674	ITGA2B	Q9Y679	550	AUP1	no	no
159024813		NS1	2vdoA	P08514	3674	ITGA2B	P00734	2147	F2	no	no
159024813		NS1	2vdoA	P08514	3674	ITGA2B	Q99828	10519	CIB1	no	no
159024813		NS1	2vdoA	P08514	3674	ITGA2B	P27797	811	CALR	no	no
159024813		NS1	2vdoA	P08514	3674	ITGA2B	P02671	2243	FGA	no	no
159024813		NS1	1u6dX	Q14145	9817	KEAP1	Q12830	2186	BPTF	no	no
159024813		NS1	1u6dX	Q14145	9817	KEAP1	P62495	2107	ETF1	no	no
159024813		NS1	1u6dX	Q14145	9817	KEAP1	Q13402	4647	MYO7A	no	no
159024813		NS1	1u6dX	Q14145	9817	KEAP1	Q96IP4	55603	FAM46A	no	no
159024813		NS1	1u6dX	Q14145	9817	KEAP1	Q16236	4780	NFE2L2	no	no
159024813		NS1	2qnsA	P62873	2782	GNB1	P48549	3760	KCNJ3	no	no
159024813		NS1	2qnsA	P62873	2782	GNB1	P63215	2785	GNG3	no	no
159024813		NS1	2qnsA	P62873	2782	GNB1	Q03113	2768	GNA12	no	no
159024813		NS1	2qnsA	P62873	2782	GNB1	P59768	54331	GNG2	no	no
159024813		NS1	2qnsA	P62873	2782	GNB1	O00555	773	CACNA1A	no	no
159024813		NS1	2qnsA	P62873	2782	GNB1	Q00975	774	CACNA1B	no	no
159024813		NS1	2qnsA	P62873	2782	GNB1	Q13371	5082	PDCL	no	no
159024813		NS1	2qnsA	P62873	2782	GNB1	O60262	2788	GNG7	no	no
159024813		NS1	2qnsA	P62873	2782	GNB1	Q13936	775	CACNA1C	no	no
159024813		NS1	2qnsA	P62873	2782	GNB1	Q9P2W3	51764	GNG13	no	no
159024813		NS1	2qnsA	P62873	2782	GNB1	P50150	2786	GNG4	no	no
159024813		NS1	2qnsA	P62873	2782	GNB1	Q03431	5745	PTHR1	no	no
159024813		NS1	2qnsA	P62873	2782	GNB1	Q9Y272	51655	RASD1	no	no
159024813		NS1	2qnsA	P62873	2782	GNB1	P63244	10399	GNB2L1	no	no
159024813		NS1	2qnsA	P62873	2782	GNB1	P50151	2790	GNG10	no	no
159024813		NS1	2qnsA	P62873	2782	GNB1	P61952	2791	GNG11	no	no
159024813		NS1	2qnsA	P62873	2782	GNB1		23370	ARHGEF18	no	no
159024813		NS1	2qnsA	P62873	2782	GNB1	Q9UQL6	10014	HDAC5	no	no
159024813		NS1	2h6nB	P61964	11091	WDR5 FLJ00083	Q03164	4297	MLL	no	no
159024813		NS1	2h6nB	P61964	11091	WDR5 FLJ00083	Q9NS73	51562	MBIP	no	no
159024813		NS1	2h6nB	P61964	11091	WDR5 FLJ00083	P54259	1822	ATN1	no	no
159024813		NS1	1p22A	Q9Y297	8945	BTRC DKFZP781N011	O95858	23555	TSPAN15	no	no
159024813		NS1	1p22A	Q9Y297	8945	BTRC DKFZP781N011	P84022	4088	SMAD3	no	no
159024813		NS1	1p22A	Q9Y297	8945	BTRC DKFZP781N011	Q13485	4089	SMAD4	no	no
159024813		NS1	1p22A	Q9Y297	8945	BTRC DKFZP781N011	Q9Y297	8945	BTRC	no	no
159024813		NS1	1p22A	Q9Y297	8945	BTRC DKFZP781N011	P62837	7322	UBE2D2	no	no
159024813		NS1	1p22A	Q9Y297	8945	BTRC DKFZP781N011	Q15398	9787	DLG7	no	no
159024813		NS1	1p22A	Q9Y297	8945	BTRC DKFZP781N011	Q9UHD9	29978	UBQLN2	no	no
159024813		NS1	1p22A	Q9Y297	8945	BTRC DKFZP781N011	Q9UKB1	23291	FBXW11	no	no
159024813		NS1	1p22A	Q9Y297	8945	BTRC DKFZP781N011	Q9C026	114088	TRIM9	no	no
159024813		NS1	1p22A	Q9Y297	8945	BTRC DKFZP781N011	P49427	997	CDC34	no	no
159024813		NS1	1p22A	Q9Y297	8945	BTRC DKFZP781N011	P30304	993	CDC25A	no	no
159024813		NS1	1p22A	Q9Y297	8945	BTRC DKFZP781N011	Q13616	8454	CUL1	no	no
159024813		NS1	1p22A	Q9Y297	8945	BTRC DKFZP781N011	P14923	3728	JUP	no	no
159024813		NS1	1p22A	Q9Y297	8945	BTRC DKFZP781N011	Q9UMX1	51684	SUFU	no	no
159024813		NS1	1p22A	Q9Y297	8945	BTRC DKFZP781N011	O15169	8312	AXIN1	no	no
159024813		NS1	1p22A	Q9Y297	8945	BTRC DKFZP781N011	P35222	1499	CTNNB1	no	no
159024813		NS1	1p22A	Q9Y297	8945	BTRC DKFZP781N011	P19838	4790	NFKB1	no	no
159024813		NS1	1p22A	Q9Y297	8945	BTRC DKFZP781N011	Q00653	4791	NFKB2	no	no
159024813		NS1	1p22A	Q9Y297	8945	BTRC DKFZP781N011	P25963	4792	NFKBIA	no	no
159024813		NS1	1p22A	Q9Y297	8945	BTRC DKFZP781N011	Q15653	4793	NFKBIB	no	no
159024813		NS1	1p22A	Q9Y297	8945	BTRC DKFZP781N011	P63208	6500	SKP1A	no	no
159024813		NS1	1p22A	Q9Y297	8945	BTRC DKFZP781N011	Q00839	3192	HNRPU	no	no
159024813		NS1	1p22A	Q9Y297	8945	BTRC DKFZP781N011	Q04206	5970	RELA	no	no
159024813		NS1	1p22A	Q9Y297	8945	BTRC DKFZP781N011	Q712K3	54926	UBE2R2	no	no
159024813		NS1	1p22A	Q9Y297	8945	BTRC DKFZP781N011	P30291	7465	WEE1	no	no
159024813		NS1	2h6kA	P61964	11091	WDR5 FLJ00083	Q03164	4297	MLL	no	no
159024813		NS1	2h6kA	P61964	11091	WDR5 FLJ00083	Q9NS73	51562	MBIP	no	no
159024813		NS1	2h6kA	P61964	11091	WDR5 FLJ00083	P54259	1822	ATN1	no	no
159024813		NS1	2h68B	P61964	11091	WDR5 FLJ00083	Q03164	4297	MLL	no	no
159024813		NS1	2h68B	P61964	11091	WDR5 FLJ00083	Q9NS73	51562	MBIP	no	no
159024813		NS1	2h68B	P61964	11091	WDR5 FLJ00083	P54259	1822	ATN1	no	no
159024813		NS1	2b5lB	Q16531	1642	DDB1	Q15836	9341	VAMP3	no	no
159024813		NS1	2b5lB	Q16531	1642	DDB1	Q7L5Y6	55070	DET1	no	no
159024813		NS1	2b5lB	Q16531	1642	DDB1	Q13216	1161	ERCC8	no	no
159024813		NS1	2b5lB	Q16531	1642	DDB1	Q92466	1643	DDB2	no	no
159024813		NS1	2b5lB	Q16531	1642	DDB1	P00519	25	ABL1	no	no
159024813		NS1	2b5lB	Q16531	1642	DDB1	Q13309	6502	SKP2	no	no
159024813		NS1	2b5lB	Q16531	1642	DDB1	Q9NVE5	55230	USP40	no	no
159024813		NS1	2b5lB	Q16531	1642	DDB1		8315	BRAP	no	no
159024813		NS1	2b5lB	Q16531	1642	DDB1	Q13619	8451	CUL4A	no	no
159024813		NS1	2b5lB	Q16531	1642	DDB1	P61968	8543	LMO4	no	no
159024813		NS1	3cfvA	Q16576	5931	RBBP7	P09455	5947	RBP1	no	no
159024813		NS1	3cfvA	Q16576	5931	RBBP7	Q9HCU9	25855	BRMS1	no	no
159024813		NS1	3cfvA	Q16576	5931	RBBP7		84312	BRMS1L	no	no
159024813		NS1	3cfvA	Q16576	5931	RBBP7	O95983	53615	MBD3	no	no
159024813		NS1	3cfvA	Q16576	5931	RBBP7	Q9UKG1	26060	APPL1	no	no
159024813		NS1	3cfvA	Q16576	5931	RBBP7	Q9UK53	3621	ING1	no	no
159024813		NS1	3cfvA	Q16576	5931	RBBP7	O43463	6839	SUV39H1	no	no
159024813		NS1	3cfvA	Q16576	5931	RBBP7	Q8NEU8	55198	APPL2	no	no
159024813		NS1	3cfvA	Q16576	5931	RBBP7	P38398	672	BRCA1	no	no
159024813		NS1	3cfvA	Q16576	5931	RBBP7	P06400	5925	RB1	no	no
159024813		NS1	3cfvA	Q16576	5931	RBBP7	O94776	9219	MTA2	no	no
159024813		NS1	3cfvA	Q16576	5931	RBBP7	Q92769	3066	HDAC2	no	no
159024813		NS1	3cfvA	Q16576	5931	RBBP7	Q13547	3065	HDAC1	no	no
159024813		NS1	3cfvA	Q16576	5931	RBBP7		112597		no	no
159024813		NS1	3cfvA	Q16576	5931	RBBP7	Q96ST3	25942	SIN3A	no	no
159024813		NS1	3cfvA	Q16576	5931	RBBP7	Q09028	5928	RBBP4	no	no
159024813		NS1	3cfvA	Q16576	5931	RBBP7	O75446	8819	SAP30	no	no
159024813		NS1	2ovqB	Q969H0	55294	FBXW7	Q9Y5J3	23462	HEY1	no	no
159024813		NS1	2ovqB	Q969H0	55294	FBXW7	Q15041	23204	ARL6IP1	no	no
159024813		NS1	2ovqB	Q969H0	55294	FBXW7		257218	SHPRH	no	no
159024813		NS1	2ovqB	Q969H0	55294	FBXW7	Q96FE5	84894	LINGO1	no	no
159024813		NS1	2ovqB	Q969H0	55294	FBXW7		340390	KIAA1875	no	no
159024813		NS1	2ovqB	Q969H0	55294	FBXW7	P24864	898	CCNE1	no	no
159024813		NS1	2ovqB	Q969H0	55294	FBXW7	P63208	6500	SKP1A	no	no
159024813		NS1	2ovqB	Q969H0	55294	FBXW7	P49768	5663	PSEN1	no	no
159024813		NS1	2ovqB	Q969H0	55294	FBXW7	Q13616	8454	CUL1	no	no
159024813		NS1	2ovqB	Q969H0	55294	FBXW7	Q8NBJ7	25870	SUMF2	no	no
159024813		NS1	2ovqB	Q969H0	55294	FBXW7	P01106	4609	MYC	no	no
159024813		NS1	2ovqB	Q969H0	55294	FBXW7	P05412	3725	JUN	no	no
159024813		NS1	2ovqB	Q969H0	55294	FBXW7	Q99466	4855	NOTCH4	no	no
159024813		NS1	2ovqB	Q969H0	55294	FBXW7	O60260	5071	PARK2	no	no
159024813		NS1	2ovqB	Q969H0	55294	FBXW7	Q6ZRQ5	253714	C6orf167	no	no
159024813		NS1	2ovqB	Q969H0	55294	FBXW7	Q6ZTI6	144347	FAM101A	no	no
159024813		NS1	2ovqB	Q969H0	55294	FBXW7	P46531	4851	NOTCH1	no	no
159024813		NS1	2ovrB	Q969H0	55294	FBXW7	Q9Y5J3	23462	HEY1	no	no
159024813		NS1	2ovrB	Q969H0	55294	FBXW7	Q15041	23204	ARL6IP1	no	no
159024813		NS1	2ovrB	Q969H0	55294	FBXW7		257218	SHPRH	no	no
159024813		NS1	2ovrB	Q969H0	55294	FBXW7	Q96FE5	84894	LINGO1	no	no
159024813		NS1	2ovrB	Q969H0	55294	FBXW7		340390	KIAA1875	no	no
159024813		NS1	2ovrB	Q969H0	55294	FBXW7	P24864	898	CCNE1	no	no
159024813		NS1	2ovrB	Q969H0	55294	FBXW7	P63208	6500	SKP1A	no	no
159024813		NS1	2ovrB	Q969H0	55294	FBXW7	P49768	5663	PSEN1	no	no
159024813		NS1	2ovrB	Q969H0	55294	FBXW7	Q13616	8454	CUL1	no	no
159024813		NS1	2ovrB	Q969H0	55294	FBXW7	Q8NBJ7	25870	SUMF2	no	no
159024813		NS1	2ovrB	Q969H0	55294	FBXW7	P01106	4609	MYC	no	no
159024813		NS1	2ovrB	Q969H0	55294	FBXW7	P05412	3725	JUN	no	no
159024813		NS1	2ovrB	Q969H0	55294	FBXW7	Q99466	4855	NOTCH4	no	no
159024813		NS1	2ovrB	Q969H0	55294	FBXW7	O60260	5071	PARK2	no	no
159024813		NS1	2ovrB	Q969H0	55294	FBXW7	Q6ZRQ5	253714	C6orf167	no	no
159024813		NS1	2ovrB	Q969H0	55294	FBXW7	Q6ZTI6	144347	FAM101A	no	no
159024813		NS1	2ovrB	Q969H0	55294	FBXW7	P46531	4851	NOTCH1	no	no
159024813		NS1	2oitA	P35658	8021	NUP214 DKFZP686J0330	Q9UMR2	11269	DDX19B	no	no
159024813		NS1	2oitA	P35658	8021	NUP214 DKFZP686J0330	O43592	11260	XPOT	no	no
159024813		NS1	2oitA	P35658	8021	NUP214 DKFZP686J0330	Q99567	4927	NUP88	no	no
159024813		NS1	2oitA	P35658	8021	NUP214 DKFZP686J0330	Q15796	4087	SMAD2	no	no
159024813		NS1	2oitA	P35658	8021	NUP214 DKFZP686J0330	P84022	4088	SMAD3	no	no
159024813		NS1	2oitA	P35658	8021	NUP214 DKFZP686J0330	Q13485	4089	SMAD4	no	no
159024813		NS1	2oitA	P35658	8021	NUP214 DKFZP686J0330	Q9GZY0	56001	NXF2	no	no
159024813		NS1	2oitA	P35658	8021	NUP214 DKFZP686J0330	P57740	57122	NUP107	no	no
159024813		NS1	2oitA	P35658	8021	NUP214 DKFZP686J0330	O00410	3843	RANBP5	no	no
159024813		NS1	2oitA	P35658	8021	NUP214 DKFZP686J0330	O14980	7514	XPO1	no	no
159024813		NS1	2oitA	P35658	8021	NUP214 DKFZP686J0330	P26651	7538	ZFP36	no	no
159024813		NS1	2oitA	P35658	8021	NUP214 DKFZP686J0330	Q9HAV4	57510	XPO5	no	no
159024813		NS1	2oitA	P35658	8021	NUP214 DKFZP686J0330	Q9UBU9	10482	NXF1	no	no
159024813		NS1	2oitA	P35658	8021	NUP214 DKFZP686J0330	Q92973	3842	TNPO1	no	no
159024813		NS1	1zgkA	Q14145	9817	KEAP1	Q12830	2186	BPTF	no	no
159024813		NS1	1zgkA	Q14145	9817	KEAP1	P62495	2107	ETF1	no	no
159024813		NS1	1zgkA	Q14145	9817	KEAP1	Q13402	4647	MYO7A	no	no
159024813		NS1	1zgkA	Q14145	9817	KEAP1	Q96IP4	55603	FAM46A	no	no
159024813		NS1	1zgkA	Q14145	9817	KEAP1	Q16236	4780	NFE2L2	no	no
159024813		NS1	2ovpB	Q969H0	55294	FBXW7	Q9Y5J3	23462	HEY1	no	no
159024813		NS1	2ovpB	Q969H0	55294	FBXW7	Q15041	23204	ARL6IP1	no	no
159024813		NS1	2ovpB	Q969H0	55294	FBXW7		257218	SHPRH	no	no
159024813		NS1	2ovpB	Q969H0	55294	FBXW7	Q96FE5	84894	LINGO1	no	no
159024813		NS1	2ovpB	Q969H0	55294	FBXW7		340390	KIAA1875	no	no
159024813		NS1	2ovpB	Q969H0	55294	FBXW7	P24864	898	CCNE1	no	no
159024813		NS1	2ovpB	Q969H0	55294	FBXW7	P63208	6500	SKP1A	no	no
159024813		NS1	2ovpB	Q969H0	55294	FBXW7	P49768	5663	PSEN1	no	no
159024813		NS1	2ovpB	Q969H0	55294	FBXW7	Q13616	8454	CUL1	no	no
159024813		NS1	2ovpB	Q969H0	55294	FBXW7	Q8NBJ7	25870	SUMF2	no	no
159024813		NS1	2ovpB	Q969H0	55294	FBXW7	P01106	4609	MYC	no	no
159024813		NS1	2ovpB	Q969H0	55294	FBXW7	P05412	3725	JUN	no	no
159024813		NS1	2ovpB	Q969H0	55294	FBXW7	Q99466	4855	NOTCH4	no	no
159024813		NS1	2ovpB	Q969H0	55294	FBXW7	O60260	5071	PARK2	no	no
159024813		NS1	2ovpB	Q969H0	55294	FBXW7	Q6ZRQ5	253714	C6orf167	no	no
159024813		NS1	2ovpB	Q969H0	55294	FBXW7	Q6ZTI6	144347	FAM101A	no	no
159024813		NS1	2ovpB	Q969H0	55294	FBXW7	P46531	4851	NOTCH1	no	no
159024813		NS1	1shyB	P08581	4233	MET	Q96S59	10048	RANBP9	no	no
159024813		NS1	1shyB	P08581	4233	MET	Q14683	8243	SMC1A	no	no
159024813		NS1	1shyB	P08581	4233	MET	P21554	1268	CNR1	no	no
159024813		NS1	1shyB	P08581	4233	MET		3636	INPPL1	no	no
159024813		NS1	1shyB	P08581	4233	MET	O00145	3635	INPP5D	no	no
159024813		NS1	1shyB	P08581	4233	MET	O43293	1613	DAPK3	no	no
159024813		NS1	1shyB	P08581	4233	MET	O95295	23557	SNAPAP	no	no
159024813		NS1	1shyB	P08581	4233	MET	P19174	5335	PLCG1	no	no
159024813		NS1	1shyB	P08581	4233	MET	P35222	1499	CTNNB1	no	no
159024813		NS1	1shyB	P08581	4233	MET	O14964	9146	HGS	no	no
159024813		NS1	1shyB	P08581	4233	MET		57610	RANBP10	no	no
159024813		NS1	1shyB	P08581	4233	MET		200958	MUC20	no	no
159024813		NS1	1shyB	P08581	4233	MET	P62993	2885	GRB2	no	no
159024813		NS1	1shyB	P08581	4233	MET	P16144	3691	ITGB4	no	no
159024813		NS1	1shyB	P08581	4233	MET	Q13480	2549	GAB1	yes	no
159024813		NS1	1shyB	P08581	4233	MET	P25445	355	FAS	no	no
159024813		NS1	1shyB	P08581	4233	MET	O60749	6643	SNX2	no	no
159024813		NS1	1shyB	P08581	4233	MET	Q99933	573	BAG1	no	no
159024813		NS1	1shyB	P08581	4233	MET	P23467	5787	PTPRB	no	no
159024813		NS1	1shyB	P08581	4233	MET	Q06124	5781	PTPN11	no	no
159024813		NS1	1shyB	P08581	4233	MET	Q14247	2017	CTTN	no	no
159024813		NS1	1shyB	P08581	4233	MET	P14210	3082	HGF	no	no
159024813		NS1	1shyB	P08581	4233	MET	P27986	5295	PIK3R1	no	no
159024813		NS1	1shyB	P08581	4233	MET	P00533	1956	EGFR	no	no
159024813		NS1	1shyB	P08581	4233	MET	P42574	836	CASP3	no	no
159024813		NS1	1shyB	P08581	4233	MET	P12931	6714	SRC	no	no
159024813		NS1	1shyB	P08581	4233	MET	Q96EY1	9093	DNAJA3	no	no
159024813		NS1	1shyB	P08581	4233	MET	P08581	4233	MET	no	no
159024813		NS1	1shyB	P08581	4233	MET	Q92990	11146	GLMN	no	no
159024813		NS1	1shyB	P08581	4233	MET	O43157	5364	PLXNB1	no	no
159024813		NS1	1shyB	P08581	4233	MET	Q96BD6	80176	SPSB1	no	no
159024813		NS1	1shyB	P08581	4233	MET	P40763	6774	STAT3	no	yes
159024813		NS1	1shyB	P08581	4233	MET	P29353	6464	SHC1	no	no
159024813		NS1	1shyB	P08581	4233	MET	Q9H0N5	84105	PCBD2	no	no
159024813		NS1	1shyB	P08581	4233	MET	P22681	867	CBL	no	no
159024813		NS1	1shyB	P08581	4233	MET	Q12913	5795	PTPRJ	no	no
159024813		NS1	1shyB	P08581	4233	MET	P15498	7409	VAV1	no	no
159024813		NS1	1su3B	P03956	4312	MMP1	Q99616	6357	CCL13	no	no
159024813		NS1	1su3B	P03956	4312	MMP1	P80098	6354	CCL7	no	no
159024813		NS1	1su3B	P03956	4312	MMP1	P01011	12	SERPINA3	no	no
159024813		NS1	1su3B	P03956	4312	MMP1	P16070	960	CD44	no	no
159024813		NS1	1su3B	P03956	4312	MMP1	P09237	4316	MMP7	no	no
159024813		NS1	1su3B	P03956	4312	MMP1	P13500	6347	CCL2	no	no
159024813		NS1	1su3B	P03956	4312	MMP1	P23946	1215	CMA1	no	no
159024813		NS1	1su3B	P03956	4312	MMP1	P02458	1280	COL2A1	no	no
159024813		NS1	1su3B	P03956	4312	MMP1	P01033	7076	TIMP1	no	no
159024813		NS1	1su3B	P03956	4312	MMP1	Q96GW7	63827	BCAN	no	no
159024813		NS1	1su3B	P03956	4312	MMP1	P17936	3486	IGFBP3	no	no
159024813		NS1	1su3B	P03956	4312	MMP1	P10646	7035	TFPI	no	no
159024813		NS1	1su3B	P03956	4312	MMP1	P16112	176	AGC1	no	no
159024813		NS1	1su3B	P03956	4312	MMP1	P17301	3673	ITGA2	no	no
159024813		NS1	1su3B	P03956	4312	MMP1	O14788	8600	TNFSF11	no	no
159024813		NS1	1su3B	P03956	4312	MMP1	P35613	682	BSG	no	no
159024813		NS1	1n7dA	P01130	3949	LDLR	P01130	3949	LDLR	no	no
159024813		NS1	1n7dA	P01130	3949	LDLR	P04114	338	APOB	no	no
159024813		NS1	1n7dA	P01130	3949	LDLR	P30533	4043	LRPAP1	no	no
159024813		NS1	1n7dA	P01130	3949	LDLR	O75553	1600	DAB1	no	no
159024813		NS1	1n7dA	P01130	3949	LDLR	P02776	5196	PF4	no	no
159024813		NS1	1n7dA	P01130	3949	LDLR	Q9Y6Q5	10053	AP1M2	no	no
159024813		NS1	1n7dA	P01130	3949	LDLR	Q15036	9784	SNX17	no	no
159024813		NS1	1n7dA	P01130	3949	LDLR	P11021	3309	HSPA5	no	no
159024813		NS1	1n7dA	P01130	3949	LDLR	Q5SW96	26119	LDLRAP1	no	no
159024813		NS1	1n7dA	P01130	3949	LDLR	P02649	348	APOE	no	no
159024813		NS1	1l5gA	P06756	3685	ITGAV	O96013	10298	PAK4	no	no
159024813		NS1	1l5gA	P06756	3685	ITGAV	P04216	7070	THY1	no	no
159024813		NS1	1l5gA	P06756	3685	ITGAV	P50281	4323	MMP14	no	no
159024813		NS1	1l5gA	P06756	3685	ITGAV	Q9Y679	550	AUP1	no	no
159024813		NS1	1l5gA	P06756	3685	ITGAV	P16234	5156	PDGFRA	no	no
159024813		NS1	1l5gA	P06756	3685	ITGAV	Q05397	5747	PTK2	no	no
159024813		NS1	1l5gA	P06756	3685	ITGAV	Q14773	3386	ICAM4	no	no
159024813		NS1	1l5gA	P06756	3685	ITGAV	P60201	5354	PLP1	no	no
159024813		NS1	1l5gA	P06756	3685	ITGAV	P05106	3690	ITGB3	no	no
159024813		NS1	1l5gA	P06756	3685	ITGAV	O43854	10085	EDIL3	no	no
159024813		NS1	1l5gA	P06756	3685	ITGAV	P18084	3693	ITGB5	no	no
159024813		NS1	1l5gA	P06756	3685	ITGAV	P18564	3694	ITGB6	no	no
159024813		NS1	1l5gA	P06756	3685	ITGAV	P26012	3696	ITGB8	no	no
159024813		NS1	1l5gA	P06756	3685	ITGAV	P27797	811	CALR	no	no
159024813		NS1	1l5gA	P06756	3685	ITGAV	Q9Y5C1	27329	ANGPTL3	no	no
159024813		NS1	1l5gA	P06756	3685	ITGAV	P32004	3897	L1CAM	no	no
159024813		NS1	1l5gA	P06756	3685	ITGAV	P41231	5029	P2RY2	no	no
159024813		NS1	1l5gA	P06756	3685	ITGAV	P08253	4313	MMP2	no	no
159024813		NS1	1l5gA	P06756	3685	ITGAV	Q13443	8754	ADAM9	no	no
159024813		NS1	1l5gA	P06756	3685	ITGAV	P25311	563	AZGP1	no	no
159024813		NS1	1l5gA	P06756	3685	ITGAV	P01137	7040	TGFB1	no	no
159024813		NS1	1l5gA	P06756	3685	ITGAV	O00622	3491	CYR61	no	no
159024813		NS1	1l5gA	P06756	3685	ITGAV	P14543	4811	NID1	no	no
159024813		NS1	1l5gA	P06756	3685	ITGAV	P05556	3688	ITGB1	no	no
159024813		NS1	1l5gA	P06756	3685	ITGAV	Q08722	961	CD47	no	no
159024813		NS1	1l5gA	P06756	3685	ITGAV	P10451	6696	SPP1	no	no
159024813		NS1	1l5gA	P06756	3685	ITGAV	P25116	2149	F2R	no	no
159024813		NS1	1itvA	P14780	4318	MMP9	P10646	7035	TFPI	no	no
159024813		NS1	1itvA	P14780	4318	MMP9	P09238	4319	MMP10	no	no
159024813		NS1	1itvA	P14780	4318	MMP9	P07478	5645	PRSS2	no	no
159024813		NS1	1itvA	P14780	4318	MMP9	P35442	7058	THBS2	no	no
159024813		NS1	1itvA	P14780	4318	MMP9	P35625	7078	TIMP3	no	no
159024813		NS1	1itvA	P14780	4318	MMP9	Q15726	3814	KISS1	no	no
159024813		NS1	1itvA	P14780	4318	MMP9	Q9NRE1	56547	MMP26	no	no
159024813		NS1	1itvA	P14780	4318	MMP9	P10145	3576	IL8	no	no
159024813		NS1	1itvA	P14780	4318	MMP9	P07996	7057	THBS1	no	no
159024813		NS1	1itvA	P14780	4318	MMP9	P80188	3934	LCN2	no	no
159024813		NS1	1itvA	P14780	4318	MMP9	P10915	1404	HAPLN1	no	no
159024813		NS1	1itvA	P14780	4318	MMP9	P08123	1278	COL1A2	no	no
159024813		NS1	1itvA	P14780	4318	MMP9	O95980	8434	RECK	no	no
159024813		NS1	1itvA	P14780	4318	MMP9	P09237	4316	MMP7	no	no
159024813		NS1	1itvA	P14780	4318	MMP9	P14780	4318	MMP9	no	no
159024813		NS1	1itvA	P14780	4318	MMP9	P09341	2919	CXCL1	no	no
159024813		NS1	1itvA	P14780	4318	MMP9	P02452	1277	COL1A1	no	no
159024813		NS1	1itvA	P14780	4318	MMP9	P00747	5340	PLG	no	no
159024813		NS1	1itvA	P14780	4318	MMP9	Q01955	1285	COL4A3	no	no
159024813		NS1	1itvA	P14780	4318	MMP9	P08572	1284	COL4A2	no	no
159024813		NS1	1itvA	P14780	4318	MMP9	P29400	1287	COL4A5	no	no
159024813		NS1	1itvA	P14780	4318	MMP9	P53420	1286	COL4A4	no	no
159024813		NS1	1itvA	P14780	4318	MMP9	P16070	960	CD44	no	no
159024813		NS1	1itvA	P14780	4318	MMP9	P02751	2335	FN1	no	no
159024813		NS1	1itvA	P14780	4318	MMP9	P02462	1282	COL4A1	no	no
159024813		NS1	1itvA	P14780	4318	MMP9	P42830	6374	CXCL5	no	no
159024813		NS1	1itvA	P14780	4318	MMP9	Q14031	1288	COL4A6	no	no
159024813		NS1	1itvA	P14780	4318	MMP9	P35070	685	BTC	no	no
159024813		NS1	1itvA	P14780	4318	MMP9	P20742	5858	PZP	no	no
159024813		NS1	1itvA	P14780	4318	MMP9	P15514	374	AREG	no	no
159024813		NS1	1ck7A	P08253	4313	MMP2	O95832	9076	CLDN1	no	no
159024813		NS1	1ck7A	P08253	4313	MMP2	P50281	4323	MMP14	no	no
159024813		NS1	1ck7A	P08253	4313	MMP2	Q9ULZ9	4326	MMP17	no	no
159024813		NS1	1ck7A	P08253	4313	MMP2	P48061	6387	CXCL12	no	no
159024813		NS1	1ck7A	P08253	4313	MMP2	P16112	176	AGC1	no	no
159024813		NS1	1ck7A	P08253	4313	MMP2	P35442	7058	THBS2	no	no
159024813		NS1	1ck7A	P08253	4313	MMP2	P01584	3553	IL1B	no	no
159024813		NS1	1ck7A	P08253	4313	MMP2	Q99727	7079	TIMP4	no	no
159024813		NS1	1ck7A	P08253	4313	MMP2	P01033	7076	TIMP1	no	no
159024813		NS1	1ck7A	P08253	4313	MMP2	P16035	7077	TIMP2	no	no
159024813		NS1	1ck7A	P08253	4313	MMP2	P07996	7057	THBS1	no	no
159024813		NS1	1ck7A	P08253	4313	MMP2	P01023	2	A2M	no	no
159024813		NS1	1ck7A	P08253	4313	MMP2	P07585	1634	DCN	no	no
159024813		NS1	1ck7A	P08253	4313	MMP2	P12111	1293	COL6A3	no	no
159024813		NS1	1ck7A	P08253	4313	MMP2	P11362	2260	FGFR1	no	no
159024813		NS1	1ck7A	P08253	4313	MMP2	Q02388	1294	COL7A1	no	no
159024813		NS1	1ck7A	P08253	4313	MMP2	P10915	1404	HAPLN1	no	no
159024813		NS1	1ck7A	P08253	4313	MMP2	P17931	3958	LGALS3	no	no
159024813		NS1	1ck7A	P08253	4313	MMP2	Q15726	3814	KISS1	no	no
159024813		NS1	1ck7A	P08253	4313	MMP2	P80188	3934	LCN2	no	no
159024813		NS1	1ck7A	P08253	4313	MMP2	Q96GW7	63827	BCAN	no	no
159024813		NS1	1ck7A	P08253	4313	MMP2	P17936	3486	IGFBP3	no	no
159024813		NS1	1ck7A	P08253	4313	MMP2	P01137	7040	TGFB1	no	no
159024813		NS1	1ck7A	P08253	4313	MMP2	P35625	7078	TIMP3	no	no
159024813		NS1	1ck7A	P08253	4313	MMP2	P02452	1277	COL1A1	no	no
159024813		NS1	1ck7A	P08253	4313	MMP2	P56817	23621	BACE1	no	no
159024813		NS1	1ck7A	P08253	4313	MMP2	P80098	6354	CCL7	no	no
159024813		NS1	1ck7A	P08253	4313	MMP2	P06756	3685	ITGAV	no	no
159024813		NS1	1ck7A	P08253	4313	MMP2	Q9NPA2	64386	MMP25	no	no
159024813		NS1	1ck7A	P08253	4313	MMP2	P39060	80781	COL18A1	no	no
159024813		NS1	1ck7A	P08253	4313	MMP2	P20742	5858	PZP	no	no
159024813		NS1	1ck7A	P08253	4313	MMP2	Q08629	6695	SPOCK1	no	no
159024813		NS1	1ijqA	P01130	3949	LDLR	P01130	3949	LDLR	no	no
159024813		NS1	1ijqA	P01130	3949	LDLR	P04114	338	APOB	no	no
159024813		NS1	1ijqA	P01130	3949	LDLR	P30533	4043	LRPAP1	no	no
159024813		NS1	1ijqA	P01130	3949	LDLR	O75553	1600	DAB1	no	no
159024813		NS1	1ijqA	P01130	3949	LDLR	P02776	5196	PF4	no	no
159024813		NS1	1ijqA	P01130	3949	LDLR	Q9Y6Q5	10053	AP1M2	no	no
159024813		NS1	1ijqA	P01130	3949	LDLR	Q15036	9784	SNX17	no	no
159024813		NS1	1ijqA	P01130	3949	LDLR	P11021	3309	HSPA5	no	no
159024813		NS1	1ijqA	P01130	3949	LDLR	Q5SW96	26119	LDLRAP1	no	no
159024813		NS1	1ijqA	P01130	3949	LDLR	P02649	348	APOE	no	no
159024813		NS1	2ce8A	Q04724	7088	TLE1	Q15475	6495	SIX1	no	no
159024813		NS1	2ce8A	Q04724	7088	TLE1	O95343	6496	SIX3	no	no
159024813		NS1	2ce8A	Q04724	7088	TLE1	Q96HZ4	55502	HES6	no	no
159024813		NS1	2ce8A	Q04724	7088	TLE1	Q9NPC8	10736	SIX2	no	no
159024813		NS1	2ce8A	Q04724	7088	TLE1	P06493	983	CDC2	no	no
159024813		NS1	2ce8A	Q04724	7088	TLE1	Q9UGL9	54544	CRCT1	no	no
159024813		NS1	2ce8A	Q04724	7088	TLE1	P55315	2290	FOXG1B	no	no
159024813		NS1	2ce8A	Q04724	7088	TLE1		10301		no	no
159024813		NS1	2ce8A	Q04724	7088	TLE1	Q9UN74	56144	PCDHA4	no	no
159024813		NS1	2ce8A	Q04724	7088	TLE1	P07737	5216	PFN1	no	no
159024813		NS1	2ce8A	Q04724	7088	TLE1	O00231	5717	PSMD11	no	no
159024813		NS1	2ce8A	Q04724	7088	TLE1	P09429	3146	HMGB1	no	no
159024813		NS1	2ce8A	Q04724	7088	TLE1	Q03013	2948	GSTM4	no	no
159024813		NS1	2ce8A	Q04724	7088	TLE1	P20823	6927	TCF1	no	no
159024813		NS1	2ce8A	Q04724	7088	TLE1	Q15102	5050	PAFAH1B3	no	no
159024813		NS1	2ce8A	Q04724	7088	TLE1	Q9UJU2	51176	LEF1	no	no
159024813		NS1	2ce8A	Q04724	7088	TLE1	P50453	5272	SERPINB9	no	no
159024813		NS1	2ce8A	Q04724	7088	TLE1	P28328	5828	PXMP3	no	no
159024813		NS1	2ce8A	Q04724	7088	TLE1	Q96AE4	8880	FUBP1	no	no
159024813		NS1	2ce8A	Q04724	7088	TLE1	Q9BX70	55643	BTBD2	no	no
159024813		NS1	2ce8A	Q04724	7088	TLE1	P40189	3572	IL6ST	no	no
159024813		NS1	2ce8A	Q04724	7088	TLE1	P84090	2079	ERH	no	no
159024813		NS1	2ce8A	Q04724	7088	TLE1	P36405	403	ARL3	no	no
159024813		NS1	2ce8A	Q04724	7088	TLE1	P62308	6637	SNRPG	no	no
159024813		NS1	2ce8A	Q04724	7088	TLE1	Q9NPA5	55734	ZFP64	no	no
159024813		NS1	2ce8A	Q04724	7088	TLE1	P55774	6362	CCL18	no	no
159024813		NS1	2ce8A	Q04724	7088	TLE1	Q03014	3087	HHEX	no	no
159024813		NS1	2ce8A	Q04724	7088	TLE1	P42773	1031	CDKN2C	no	no
159024813		NS1	2ce8A	Q04724	7088	TLE1	P21673	6303	SAT1	no	no
159024813		NS1	2ce8A	Q04724	7088	TLE1	P01909	3117	HLA-DQA1	no	no
159024813		NS1	2ce8A	Q04724	7088	TLE1	O75626	639	PRDM1	no	no
159024813		NS1	2ce8A	Q04724	7088	TLE1		11189	TNRC4	no	no
159024813		NS1	2ce8A	Q04724	7088	TLE1	P61604	3336	HSPE1	no	no
159024813		NS1	2ce8A	Q04724	7088	TLE1	Q99547	10200	MPHOSPH6	no	no
159024813		NS1	2ce8A	Q04724	7088	TLE1	Q8N5U6	9921	RNF10	no	no
159024813		NS1	2ce8A	Q04724	7088	TLE1	Q9Y261	3170	FOXA2	no	no
159024813		NS1	2ce8A	Q04724	7088	TLE1	Q15014	9643	MORF4L2	no	no
159024813		NS1	2ce8A	Q04724	7088	TLE1	Q14469	3280	HES1	no	no
159024813		NS1	2ce8A	Q04724	7088	TLE1	Q9H0Q3	53826	FXYD6	no	no
159024813		NS1	2ce8A	Q04724	7088	TLE1	P04183	7083	TK1	no	no
159024813		NS1	2ce8A	Q04724	7088	TLE1	Q15038	9802	DAZAP2	no	no
159024813		NS1	2ce8A	Q04724	7088	TLE1	P15927	6118	RPA2	no	no
159024813		NS1	2ce8A	Q04724	7088	TLE1	Q01196	861	RUNX1	no	no
159024813		NS1	2ce8A	Q04724	7088	TLE1	Q04724	7088	TLE1	no	no
159024813		NS1	2ce8A	Q04724	7088	TLE1	P56282	5427	POLE2	no	no
159024813		NS1	2ce8A	Q04724	7088	TLE1	P20042	8894	EIF2S2	no	no
159024813		NS1	2ce8A	Q04724	7088	TLE1	Q13761	864	RUNX3	no	no
159024813		NS1	2ce8A	Q04724	7088	TLE1	P06746	5423	POLB	no	no
159024813		NS1	2ce8A	Q04724	7088	TLE1	P54259	1822	ATN1	no	no
159024813		NS1	2ce8A	Q04724	7088	TLE1	P49703	379	ARL4D	no	no
159024813		NS1	2ce8A	Q04724	7088	TLE1	Q04725	7089	TLE2	no	no
159024813		NS1	2ce8A	Q04724	7088	TLE1	P28360	4487	MSX1	no	no
159024813		NS1	2ce8A	Q04724	7088	TLE1	O95475	4990	SIX6	no	no
159024813		NS1	2ce8A	Q04724	7088	TLE1	O14607	7404	UTY	no	no
159024813		NS1	2ce8A	Q04724	7088	TLE1	O15550	7403	UTX	no	no
159024813		NS1	1r9mB	P27487	1803	DPP4	P51671	6356	CCL11	no	no
159024813		NS1	1r9mB	P27487	1803	DPP4	Q07325	4283	CXCL9	no	no
159024813		NS1	1r9mB	P27487	1803	DPP4	P27487	1803	DPP4	no	no
159024813		NS1	1r9mB	P27487	1803	DPP4	P16619	6349	CCL3L1	no	no
159024813		NS1	1r9mB	P27487	1803	DPP4	O00626	6367	CCL22	no	no
159024813		NS1	1r9mB	P27487	1803	DPP4	P07492	2922	GRP	no	no
159024813		NS1	1r9mB	P27487	1803	DPP4	P02778	3627	CXCL10	no	no
159024813		NS1	1r9mB	P27487	1803	DPP4	P61073	7852	CXCR4	no	no
159024813		NS1	1r9mB	P27487	1803	DPP4	Q12884	2191	FAP	no	no
159024813		NS1	1r9mB	P27487	1803	DPP4	P48061	6387	CXCL12	no	no
159024813		NS1	1r9mB	P27487	1803	DPP4	P01730	920	CD4	no	no
159024813		NS1	1r9mB	P27487	1803	DPP4	P13501	6352	CCL5	no	no
159024813		NS1	1r9mB	P27487	1803	DPP4	P00813	100	ADA	no	no
159024813		NS1	1r9mB	P27487	1803	DPP4	O14625	6373	CXCL11	no	no
159024813		NS1	1r9mB	P27487	1803	DPP4	P08575	5788	PTPRC	no	no
159024813		NS1	1r9mB	P27487	1803	DPP4		27151	CPAMD8	no	no
159024813		NS1	1xnaA	P18887	7515	XRCC1	P12004	5111	PCNA	no	no
159024813		NS1	1xnaA	P18887	7515	XRCC1	Q7Z2E3	54840	APTX	no	no
159024813		NS1	1xnaA	P18887	7515	XRCC1	Q96FI4	79661	NEIL1	no	no
159024813		NS1	1xnaA	P18887	7515	XRCC1	P38398	672	BRCA1	no	no
159024813		NS1	1xnaA	P18887	7515	XRCC1	P19784	1459	CSNK2A2	no	no
159024813		NS1	1xnaA	P18887	7515	XRCC1	P68400	1457	CSNK2A1	yes	no
159024813		NS1	1xnaA	P18887	7515	XRCC1	P06746	5423	POLB	no	no
159024813		NS1	1xnaA	P18887	7515	XRCC1	O15527	4968	OGG1	no	no
159024813		NS1	1xnaA	P18887	7515	XRCC1	P09874	142	PARP1	no	no
159024813		NS1	1xnaA	P18887	7515	XRCC1	P27695	328	APEX1	no	no
159024813		NS1	1xnaA	P18887	7515	XRCC1	P49916	3980	LIG3	no	no
159024813		NS1	1xnaA	P18887	7515	XRCC1	Q96T60	11284	PNKP	no	no
159024813		NS1	1xnaA	P18887	7515	XRCC1	Q9UGN5	10038	PARP2	no	no
159024814		NS2A	2nppD	P30153	5518	PPP2R1A	Q05586	2902	GRIN1	no	no
159024814		NS2A	2nppD	P30153	5518	PPP2R1A	Q03113	2768	GNA12	no	no
159024814		NS2A	2nppD	P30153	5518	PPP2R1A	O15399	2906	GRIN2D	no	no
159024814		NS2A	2nppD	P30153	5518	PPP2R1A	Q15796	4087	SMAD2	no	no
159024814		NS2A	2nppD	P30153	5518	PPP2R1A	P84022	4088	SMAD3	no	no
159024814		NS2A	2nppD	P30153	5518	PPP2R1A	O95405	9372	ZFYVE9	no	no
159024814		NS2A	2nppD	P30153	5518	PPP2R1A	Q96P70	55705	IPO9	no	no
159024814		NS2A	2nppD	P30153	5518	PPP2R1A	P53816	11145	HRASLS3	no	no
159024814		NS2A	2nppD	P30153	5518	PPP2R1A	Q03933	3298	HSF2	no	no
159024814		NS2A	2nppD	P30153	5518	PPP2R1A	P53041	5536	PPP5C	no	no
159024814		NS2A	2nppD	P30153	5518	PPP2R1A	P23975	6530	SLC6A2	no	no
159024814		NS2A	2nppD	P30153	5518	PPP2R1A	O95376	10425	ARIH2	no	no
159024814		NS2A	2nppD	P30153	5518	PPP2R1A	Q9Y5P8	28227	PPP2R3B	no	no
159024814		NS2A	2nppD	P30153	5518	PPP2R1A	Q15172	5525	PPP2R5A	no	no
159024814		NS2A	2nylD	P30153	5518	PPP2R1A	Q05586	2902	GRIN1	no	no
159024814		NS2A	2nylD	P30153	5518	PPP2R1A	Q03113	2768	GNA12	no	no
159024814		NS2A	2nylD	P30153	5518	PPP2R1A	O15399	2906	GRIN2D	no	no
159024814		NS2A	2nylD	P30153	5518	PPP2R1A	Q15796	4087	SMAD2	no	no
159024814		NS2A	2nylD	P30153	5518	PPP2R1A	P84022	4088	SMAD3	no	no
159024814		NS2A	2nylD	P30153	5518	PPP2R1A	O95405	9372	ZFYVE9	no	no
159024814		NS2A	2nylD	P30153	5518	PPP2R1A	Q96P70	55705	IPO9	no	no
159024814		NS2A	2nylD	P30153	5518	PPP2R1A	P53816	11145	HRASLS3	no	no
159024814		NS2A	2nylD	P30153	5518	PPP2R1A	Q03933	3298	HSF2	no	no
159024814		NS2A	2nylD	P30153	5518	PPP2R1A	P53041	5536	PPP5C	no	no
159024814		NS2A	2nylD	P30153	5518	PPP2R1A	P23975	6530	SLC6A2	no	no
159024814		NS2A	2nylD	P30153	5518	PPP2R1A	O95376	10425	ARIH2	no	no
159024814		NS2A	2nylD	P30153	5518	PPP2R1A	Q9Y5P8	28227	PPP2R3B	no	no
159024814		NS2A	2nylD	P30153	5518	PPP2R1A	Q15172	5525	PPP2R5A	no	no
159024814		NS2A	2nppA	P30153	5518	PPP2R1A	Q05586	2902	GRIN1	no	no
159024814		NS2A	2nppA	P30153	5518	PPP2R1A	Q03113	2768	GNA12	no	no
159024814		NS2A	2nppA	P30153	5518	PPP2R1A	O15399	2906	GRIN2D	no	no
159024814		NS2A	2nppA	P30153	5518	PPP2R1A	Q15796	4087	SMAD2	no	no
159024814		NS2A	2nppA	P30153	5518	PPP2R1A	P84022	4088	SMAD3	no	no
159024814		NS2A	2nppA	P30153	5518	PPP2R1A	O95405	9372	ZFYVE9	no	no
159024814		NS2A	2nppA	P30153	5518	PPP2R1A	Q96P70	55705	IPO9	no	no
159024814		NS2A	2nppA	P30153	5518	PPP2R1A	P53816	11145	HRASLS3	no	no
159024814		NS2A	2nppA	P30153	5518	PPP2R1A	Q03933	3298	HSF2	no	no
159024814		NS2A	2nppA	P30153	5518	PPP2R1A	P53041	5536	PPP5C	no	no
159024814		NS2A	2nppA	P30153	5518	PPP2R1A	P23975	6530	SLC6A2	no	no
159024814		NS2A	2nppA	P30153	5518	PPP2R1A	O95376	10425	ARIH2	no	no
159024814		NS2A	2nppA	P30153	5518	PPP2R1A	Q9Y5P8	28227	PPP2R3B	no	no
159024814		NS2A	2nppA	P30153	5518	PPP2R1A	Q15172	5525	PPP2R5A	no	no
159024814		NS2A	2pkgB	P30153	5518	PPP2R1A	Q05586	2902	GRIN1	no	no
159024814		NS2A	2pkgB	P30153	5518	PPP2R1A	Q03113	2768	GNA12	no	no
159024814		NS2A	2pkgB	P30153	5518	PPP2R1A	O15399	2906	GRIN2D	no	no
159024814		NS2A	2pkgB	P30153	5518	PPP2R1A	Q15796	4087	SMAD2	no	no
159024814		NS2A	2pkgB	P30153	5518	PPP2R1A	P84022	4088	SMAD3	no	no
159024814		NS2A	2pkgB	P30153	5518	PPP2R1A	O95405	9372	ZFYVE9	no	no
159024814		NS2A	2pkgB	P30153	5518	PPP2R1A	Q96P70	55705	IPO9	no	no
159024814		NS2A	2pkgB	P30153	5518	PPP2R1A	P53816	11145	HRASLS3	no	no
159024814		NS2A	2pkgB	P30153	5518	PPP2R1A	Q03933	3298	HSF2	no	no
159024814		NS2A	2pkgB	P30153	5518	PPP2R1A	P53041	5536	PPP5C	no	no
159024814		NS2A	2pkgB	P30153	5518	PPP2R1A	P23975	6530	SLC6A2	no	no
159024814		NS2A	2pkgB	P30153	5518	PPP2R1A	O95376	10425	ARIH2	no	no
159024814		NS2A	2pkgB	P30153	5518	PPP2R1A	Q9Y5P8	28227	PPP2R3B	no	no
159024814		NS2A	2pkgB	P30153	5518	PPP2R1A	Q15172	5525	PPP2R5A	no	no
159024814		NS2A	1b3uB	P30153	5518	PPP2R1A	Q05586	2902	GRIN1	no	no
159024814		NS2A	1b3uB	P30153	5518	PPP2R1A	Q03113	2768	GNA12	no	no
159024814		NS2A	1b3uB	P30153	5518	PPP2R1A	O15399	2906	GRIN2D	no	no
159024814		NS2A	1b3uB	P30153	5518	PPP2R1A	Q15796	4087	SMAD2	no	no
159024814		NS2A	1b3uB	P30153	5518	PPP2R1A	P84022	4088	SMAD3	no	no
159024814		NS2A	1b3uB	P30153	5518	PPP2R1A	O95405	9372	ZFYVE9	no	no
159024814		NS2A	1b3uB	P30153	5518	PPP2R1A	Q96P70	55705	IPO9	no	no
159024814		NS2A	1b3uB	P30153	5518	PPP2R1A	P53816	11145	HRASLS3	no	no
159024814		NS2A	1b3uB	P30153	5518	PPP2R1A	Q03933	3298	HSF2	no	no
159024814		NS2A	1b3uB	P30153	5518	PPP2R1A	P53041	5536	PPP5C	no	no
159024814		NS2A	1b3uB	P30153	5518	PPP2R1A	P23975	6530	SLC6A2	no	no
159024814		NS2A	1b3uB	P30153	5518	PPP2R1A	O95376	10425	ARIH2	no	no
159024814		NS2A	1b3uB	P30153	5518	PPP2R1A	Q9Y5P8	28227	PPP2R3B	no	no
159024814		NS2A	1b3uB	P30153	5518	PPP2R1A	Q15172	5525	PPP2R5A	no	no
159024814		NS2A	1b3uA	P30153	5518	PPP2R1A	Q05586	2902	GRIN1	no	no
159024814		NS2A	1b3uA	P30153	5518	PPP2R1A	Q03113	2768	GNA12	no	no
159024814		NS2A	1b3uA	P30153	5518	PPP2R1A	O15399	2906	GRIN2D	no	no
159024814		NS2A	1b3uA	P30153	5518	PPP2R1A	Q15796	4087	SMAD2	no	no
159024814		NS2A	1b3uA	P30153	5518	PPP2R1A	P84022	4088	SMAD3	no	no
159024814		NS2A	1b3uA	P30153	5518	PPP2R1A	O95405	9372	ZFYVE9	no	no
159024814		NS2A	1b3uA	P30153	5518	PPP2R1A	Q96P70	55705	IPO9	no	no
159024814		NS2A	1b3uA	P30153	5518	PPP2R1A	P53816	11145	HRASLS3	no	no
159024814		NS2A	1b3uA	P30153	5518	PPP2R1A	Q03933	3298	HSF2	no	no
159024814		NS2A	1b3uA	P30153	5518	PPP2R1A	P53041	5536	PPP5C	no	no
159024814		NS2A	1b3uA	P30153	5518	PPP2R1A	P23975	6530	SLC6A2	no	no
159024814		NS2A	1b3uA	P30153	5518	PPP2R1A	O95376	10425	ARIH2	no	no
159024814		NS2A	1b3uA	P30153	5518	PPP2R1A	Q9Y5P8	28227	PPP2R3B	no	no
159024814		NS2A	1b3uA	P30153	5518	PPP2R1A	Q15172	5525	PPP2R5A	no	no
159024814		NS2A	2pkgA	P30153	5518	PPP2R1A	Q05586	2902	GRIN1	no	no
159024814		NS2A	2pkgA	P30153	5518	PPP2R1A	Q03113	2768	GNA12	no	no
159024814		NS2A	2pkgA	P30153	5518	PPP2R1A	O15399	2906	GRIN2D	no	no
159024814		NS2A	2pkgA	P30153	5518	PPP2R1A	Q15796	4087	SMAD2	no	no
159024814		NS2A	2pkgA	P30153	5518	PPP2R1A	P84022	4088	SMAD3	no	no
159024814		NS2A	2pkgA	P30153	5518	PPP2R1A	O95405	9372	ZFYVE9	no	no
159024814		NS2A	2pkgA	P30153	5518	PPP2R1A	Q96P70	55705	IPO9	no	no
159024814		NS2A	2pkgA	P30153	5518	PPP2R1A	P53816	11145	HRASLS3	no	no
159024814		NS2A	2pkgA	P30153	5518	PPP2R1A	Q03933	3298	HSF2	no	no
159024814		NS2A	2pkgA	P30153	5518	PPP2R1A	P53041	5536	PPP5C	no	no
159024814		NS2A	2pkgA	P30153	5518	PPP2R1A	P23975	6530	SLC6A2	no	no
159024814		NS2A	2pkgA	P30153	5518	PPP2R1A	O95376	10425	ARIH2	no	no
159024814		NS2A	2pkgA	P30153	5518	PPP2R1A	Q9Y5P8	28227	PPP2R3B	no	no
159024814		NS2A	2pkgA	P30153	5518	PPP2R1A	Q15172	5525	PPP2R5A	no	no
159024814		NS2A	3dw8D	P30153	5518	PPP2R1A	Q05586	2902	GRIN1	no	no
159024814		NS2A	3dw8D	P30153	5518	PPP2R1A	Q03113	2768	GNA12	no	no
159024814		NS2A	3dw8D	P30153	5518	PPP2R1A	O15399	2906	GRIN2D	no	no
159024814		NS2A	3dw8D	P30153	5518	PPP2R1A	Q15796	4087	SMAD2	no	no
159024814		NS2A	3dw8D	P30153	5518	PPP2R1A	P84022	4088	SMAD3	no	no
159024814		NS2A	3dw8D	P30153	5518	PPP2R1A	O95405	9372	ZFYVE9	no	no
159024814		NS2A	3dw8D	P30153	5518	PPP2R1A	Q96P70	55705	IPO9	no	no
159024814		NS2A	3dw8D	P30153	5518	PPP2R1A	P53816	11145	HRASLS3	no	no
159024814		NS2A	3dw8D	P30153	5518	PPP2R1A	Q03933	3298	HSF2	no	no
159024814		NS2A	3dw8D	P30153	5518	PPP2R1A	P53041	5536	PPP5C	no	no
159024814		NS2A	3dw8D	P30153	5518	PPP2R1A	P23975	6530	SLC6A2	no	no
159024814		NS2A	3dw8D	P30153	5518	PPP2R1A	O95376	10425	ARIH2	no	no
159024814		NS2A	3dw8D	P30153	5518	PPP2R1A	Q9Y5P8	28227	PPP2R3B	no	no
159024814		NS2A	3dw8D	P30153	5518	PPP2R1A	Q15172	5525	PPP2R5A	no	no
159024814		NS2A	3dw8A	P30153	5518	PPP2R1A	Q05586	2902	GRIN1	no	no
159024814		NS2A	3dw8A	P30153	5518	PPP2R1A	Q03113	2768	GNA12	no	no
159024814		NS2A	3dw8A	P30153	5518	PPP2R1A	O15399	2906	GRIN2D	no	no
159024814		NS2A	3dw8A	P30153	5518	PPP2R1A	Q15796	4087	SMAD2	no	no
159024814		NS2A	3dw8A	P30153	5518	PPP2R1A	P84022	4088	SMAD3	no	no
159024814		NS2A	3dw8A	P30153	5518	PPP2R1A	O95405	9372	ZFYVE9	no	no
159024814		NS2A	3dw8A	P30153	5518	PPP2R1A	Q96P70	55705	IPO9	no	no
159024814		NS2A	3dw8A	P30153	5518	PPP2R1A	P53816	11145	HRASLS3	no	no
159024814		NS2A	3dw8A	P30153	5518	PPP2R1A	Q03933	3298	HSF2	no	no
159024814		NS2A	3dw8A	P30153	5518	PPP2R1A	P53041	5536	PPP5C	no	no
159024814		NS2A	3dw8A	P30153	5518	PPP2R1A	P23975	6530	SLC6A2	no	no
159024814		NS2A	3dw8A	P30153	5518	PPP2R1A	O95376	10425	ARIH2	no	no
159024814		NS2A	3dw8A	P30153	5518	PPP2R1A	Q9Y5P8	28227	PPP2R3B	no	no
159024814		NS2A	3dw8A	P30153	5518	PPP2R1A	Q15172	5525	PPP2R5A	no	no
159024814		NS2A	2nylA	P30153	5518	PPP2R1A	Q05586	2902	GRIN1	no	no
159024814		NS2A	2nylA	P30153	5518	PPP2R1A	Q03113	2768	GNA12	no	no
159024814		NS2A	2nylA	P30153	5518	PPP2R1A	O15399	2906	GRIN2D	no	no
159024814		NS2A	2nylA	P30153	5518	PPP2R1A	Q15796	4087	SMAD2	no	no
159024814		NS2A	2nylA	P30153	5518	PPP2R1A	P84022	4088	SMAD3	no	no
159024814		NS2A	2nylA	P30153	5518	PPP2R1A	O95405	9372	ZFYVE9	no	no
159024814		NS2A	2nylA	P30153	5518	PPP2R1A	Q96P70	55705	IPO9	no	no
159024814		NS2A	2nylA	P30153	5518	PPP2R1A	P53816	11145	HRASLS3	no	no
159024814		NS2A	2nylA	P30153	5518	PPP2R1A	Q03933	3298	HSF2	no	no
159024814		NS2A	2nylA	P30153	5518	PPP2R1A	P53041	5536	PPP5C	no	no
159024814		NS2A	2nylA	P30153	5518	PPP2R1A	P23975	6530	SLC6A2	no	no
159024814		NS2A	2nylA	P30153	5518	PPP2R1A	O95376	10425	ARIH2	no	no
159024814		NS2A	2nylA	P30153	5518	PPP2R1A	Q9Y5P8	28227	PPP2R3B	no	no
159024814		NS2A	2nylA	P30153	5518	PPP2R1A	Q15172	5525	PPP2R5A	no	no
159024814		NS2A	2jdqB	P52294	3836	KPNA1	Q9UJU2	51176	LEF1	no	no
159024814		NS2A	2jdqB	P52294	3836	KPNA1	O95071	51366	EDD1	no	no
159024814		NS2A	2jdqB	P52294	3836	KPNA1	Q15717	1994	ELAVL1	no	no
159024814		NS2A	2jdqB	P52294	3836	KPNA1	P40763	6774	STAT3	no	no
159024814		NS2A	2jdqB	P52294	3836	KPNA1	Q06455	862	RUNX1T1	no	no
159024814		NS2A	2jdqB	P52294	3836	KPNA1	P42224	6772	STAT1	no	no
159024814		NS2A	2jdqB	P52294	3836	KPNA1	Q16695	8290	HIST3H3	no	no
159024814		NS2A	2jdqB	P52294	3836	KPNA1	Q16778	8349	HIST2H2BE	no	no
159024814		NS2A	2jdqB	P52294	3836	KPNA1	Q02548	5079	PAX5	no	no
159024814		NS2A	2jdqB	P52294	3836	KPNA1	Q16594	6880	TAF9	no	no
159024814		NS2A	2jdqB	P52294	3836	KPNA1	P39687	8125	ANP32A	no	no
159024814		NS2A	2jdqB	P52294	3836	KPNA1	P09132	6728	SRP19	no	no
159024814		NS2A	2jdqB	P52294	3836	KPNA1	P61968	8543	LMO4	no	no
159024814		NS2A	2ot8A	Q92973	3842	TNPO1	P46777	6125	RPL5	no	no
159024814		NS2A	2ot8A	Q92973	3842	TNPO1	P35658	8021	NUP214	no	no
159024814		NS2A	2ot8A	Q92973	3842	TNPO1	Q92973	3842	TNPO1	no	no
159024814		NS2A	2ot8A	Q92973	3842	TNPO1	Q15717	1994	ELAVL1	no	no
159024814		NS2A	2ot8A	Q92973	3842	TNPO1	P49792	5903	RANBP2	no	no
159024814		NS2A	2ot8A	Q92973	3842	TNPO1	Q86U42	8106	PABPN1	no	no
159024814		NS2A	2ot8A	Q92973	3842	TNPO1	P52948	4928	NUP98	no	no
159024814		NS2A	2ot8A	Q92973	3842	TNPO1	P49790	9972	NUP153	no	no
159024814		NS2A	2ot8A	Q92973	3842	TNPO1	Q14103	3184	HNRPD	no	no
159024814		NS2A	2ot8A	Q92973	3842	TNPO1	P09651	3178	HNRPA1	no	no
159024814		NS2A	2ot8A	Q92973	3842	TNPO1	Q16778	8349	HIST2H2BE	no	no
159024814		NS2A	2ot8A	Q92973	3842	TNPO1	P62826	5901	RAN	no	no
159024814		NS2A	2ot8A	Q92973	3842	TNPO1	P62750	6147	RPL23A	no	no
159024814		NS2A	2ot8A	Q92973	3842	TNPO1	Q53T03	84220	RGPD5	no	no
159024814		NS2A	2ot8A	Q92973	3842	TNPO1	Q9UBU9	10482	NXF1	no	no
159024814		NS2A	2ot8A	Q92973	3842	TNPO1	P09132	6728	SRP19	no	no
159024814		NS2A	2ot8A	Q92973	3842	TNPO1	Q16695	8290	HIST3H3	no	no
159024814		NS2A	2ot8A	Q92973	3842	TNPO1	P62081	6201	RPS7	no	no
159024814		NS2A	2jkrE	P63010	163	AP2B1 DKFZP781K0743	Q7Z3B4	53371	NUP54	no	no
159024814		NS2A	2jkrE	P63010	163	AP2B1 DKFZP781K0743	Q13485	4089	SMAD4	no	no
159024814		NS2A	2jkrE	P63010	163	AP2B1 DKFZP781K0743	O60566	701	BUB1B	no	no
159024814		NS2A	2jkrE	P63010	163	AP2B1 DKFZP781K0743	Q5SW96	26119	LDLRAP1	no	no
159024814		NS2A	2jkrE	P63010	163	AP2B1 DKFZP781K0743	Q16626	4201	MEA1	no	no
159024814		NS2A	2jkrE	P63010	163	AP2B1 DKFZP781K0743	O00291	3092	HIP1	no	no
159024814		NS2A	2jkrE	P63010	163	AP2B1 DKFZP781K0743	Q9H4K1	26150	RIBC2	no	no
159024814		NS2A	2jkrE	P63010	163	AP2B1 DKFZP781K0743	Q5VWP2	54855	FAM46C	no	no
159024814		NS2A	2jkrE	P63010	163	AP2B1 DKFZP781K0743	O43683	699	BUB1	no	no
159024814		NS2A	2jkrE	P63010	163	AP2B1 DKFZP781K0743	P37173	7048	TGFBR2	no	no
159024814		NS2A	2jkrE	P63010	163	AP2B1 DKFZP781K0743	Q9NVZ3	55707	NECAP2	no	no
159024814		NS2A	2jkrE	P63010	163	AP2B1 DKFZP781K0743		27229		no	no
159024814		NS2A	2jkrE	P63010	163	AP2B1 DKFZP781K0743	O60641	9892	SNAP91	no	no
159024814		NS2A	2jkrE	P63010	163	AP2B1 DKFZP781K0743	Q9NYB0	54386	TERF2IP	no	no
159024814		NS2A	2jkrE	P63010	163	AP2B1 DKFZP781K0743	Q9BXS5	8907	AP1M1	yes	no
159024814		NS2A	2jkrE	P63010	163	AP2B1 DKFZP781K0743	Q14677	9685	CLINT1	no	no
159024814		NS2A	2jkrE	P63010	163	AP2B1 DKFZP781K0743	P49407	408	ARRB1	no	no
159024814		NS2A	2jkrE	P63010	163	AP2B1 DKFZP781K0743	P53680	1175	AP2S1	no	no
159024814		NS2A	2jkrE	P63010	163	AP2B1 DKFZP781K0743	Q96CW1	1173	AP2M1	no	no
159024814		NS2A	2jkrE	P63010	163	AP2B1 DKFZP781K0743	Q9Y6Q5	10053	AP1M2	no	no
159024814		NS2A	2jkrE	P63010	163	AP2B1 DKFZP781K0743	Q6ZU52	9729	KIAA0408	no	no
159024814		NS2A	2jkrE	P63010	163	AP2B1 DKFZP781K0743	P36897	7046	TGFBR1	no	no
159024814		NS2A	2jkrE	P63010	163	AP2B1 DKFZP781K0743	Q04771	90	ACVR1	no	no
159024814		NS2A	2jkrE	P63010	163	AP2B1 DKFZP781K0743	Q9HCE7	57154	SMURF1	no	no
159024814		NS2A	2jkrE	P63010	163	AP2B1 DKFZP781K0743	O94973	161	AP2A2	no	no
159024814		NS2A	2jkrE	P63010	163	AP2B1 DKFZP781K0743	Q96C10	79132		no	no
159024814		NS2A	2jkrE	P63010	163	AP2B1 DKFZP781K0743	P40692	4292	MLH1	no	no
159024814		NS2A	2jkrE	P63010	163	AP2B1 DKFZP781K0743	Q13315	472	ATM	no	no
159024814		NS2A	2jkrE	P63010	163	AP2B1 DKFZP781K0743	Q9Y2N3	9883	POM121	no	no
159024814		NS2A	2jkrE	P63010	163	AP2B1 DKFZP781K0743	O75348	9550	ATP6V1G1	no	no
159024814		NS2A	2jkrE	P63010	163	AP2B1 DKFZP781K0743	Q9NVV9	55145	THAP1	no	no
159024814		NS2A	2jkrB	P63010	163	AP2B1 DKFZP781K0743	Q7Z3B4	53371	NUP54	no	no
159024814		NS2A	2jkrB	P63010	163	AP2B1 DKFZP781K0743	Q13485	4089	SMAD4	no	no
159024814		NS2A	2jkrB	P63010	163	AP2B1 DKFZP781K0743	O60566	701	BUB1B	no	no
159024814		NS2A	2jkrB	P63010	163	AP2B1 DKFZP781K0743	Q5SW96	26119	LDLRAP1	no	no
159024814		NS2A	2jkrB	P63010	163	AP2B1 DKFZP781K0743	Q16626	4201	MEA1	no	no
159024814		NS2A	2jkrB	P63010	163	AP2B1 DKFZP781K0743	O00291	3092	HIP1	no	no
159024814		NS2A	2jkrB	P63010	163	AP2B1 DKFZP781K0743	Q9H4K1	26150	RIBC2	no	no
159024814		NS2A	2jkrB	P63010	163	AP2B1 DKFZP781K0743	Q5VWP2	54855	FAM46C	no	no
159024814		NS2A	2jkrB	P63010	163	AP2B1 DKFZP781K0743	O43683	699	BUB1	no	no
159024814		NS2A	2jkrB	P63010	163	AP2B1 DKFZP781K0743	P37173	7048	TGFBR2	no	no
159024814		NS2A	2jkrB	P63010	163	AP2B1 DKFZP781K0743	Q9NVZ3	55707	NECAP2	no	no
159024814		NS2A	2jkrB	P63010	163	AP2B1 DKFZP781K0743		27229		no	no
159024814		NS2A	2jkrB	P63010	163	AP2B1 DKFZP781K0743	O60641	9892	SNAP91	no	no
159024814		NS2A	2jkrB	P63010	163	AP2B1 DKFZP781K0743	Q9NYB0	54386	TERF2IP	no	no
159024814		NS2A	2jkrB	P63010	163	AP2B1 DKFZP781K0743	Q9BXS5	8907	AP1M1	yes	no
159024814		NS2A	2jkrB	P63010	163	AP2B1 DKFZP781K0743	Q14677	9685	CLINT1	no	no
159024814		NS2A	2jkrB	P63010	163	AP2B1 DKFZP781K0743	P49407	408	ARRB1	no	no
159024814		NS2A	2jkrB	P63010	163	AP2B1 DKFZP781K0743	P53680	1175	AP2S1	no	no
159024814		NS2A	2jkrB	P63010	163	AP2B1 DKFZP781K0743	Q96CW1	1173	AP2M1	no	no
159024814		NS2A	2jkrB	P63010	163	AP2B1 DKFZP781K0743	Q9Y6Q5	10053	AP1M2	no	no
159024814		NS2A	2jkrB	P63010	163	AP2B1 DKFZP781K0743	Q6ZU52	9729	KIAA0408	no	no
159024814		NS2A	2jkrB	P63010	163	AP2B1 DKFZP781K0743	P36897	7046	TGFBR1	no	no
159024814		NS2A	2jkrB	P63010	163	AP2B1 DKFZP781K0743	Q04771	90	ACVR1	no	no
159024814		NS2A	2jkrB	P63010	163	AP2B1 DKFZP781K0743	Q9HCE7	57154	SMURF1	no	no
159024814		NS2A	2jkrB	P63010	163	AP2B1 DKFZP781K0743	O94973	161	AP2A2	no	no
159024814		NS2A	2jkrB	P63010	163	AP2B1 DKFZP781K0743	Q96C10	79132		no	no
159024814		NS2A	2jkrB	P63010	163	AP2B1 DKFZP781K0743	P40692	4292	MLH1	no	no
159024814		NS2A	2jkrB	P63010	163	AP2B1 DKFZP781K0743	Q13315	472	ATM	no	no
159024814		NS2A	2jkrB	P63010	163	AP2B1 DKFZP781K0743	Q9Y2N3	9883	POM121	no	no
159024814		NS2A	2jkrB	P63010	163	AP2B1 DKFZP781K0743	O75348	9550	ATP6V1G1	no	no
159024814		NS2A	2jkrB	P63010	163	AP2B1 DKFZP781K0743	Q9NVV9	55145	THAP1	no	no
159024814		NS2A	2jktE	P63010	163	AP2B1 DKFZP781K0743	Q7Z3B4	53371	NUP54	no	no
159024814		NS2A	2jktE	P63010	163	AP2B1 DKFZP781K0743	Q13485	4089	SMAD4	no	no
159024814		NS2A	2jktE	P63010	163	AP2B1 DKFZP781K0743	O60566	701	BUB1B	no	no
159024814		NS2A	2jktE	P63010	163	AP2B1 DKFZP781K0743	Q5SW96	26119	LDLRAP1	no	no
159024814		NS2A	2jktE	P63010	163	AP2B1 DKFZP781K0743	Q16626	4201	MEA1	no	no
159024814		NS2A	2jktE	P63010	163	AP2B1 DKFZP781K0743	O00291	3092	HIP1	no	no
159024814		NS2A	2jktE	P63010	163	AP2B1 DKFZP781K0743	Q9H4K1	26150	RIBC2	no	no
159024814		NS2A	2jktE	P63010	163	AP2B1 DKFZP781K0743	Q5VWP2	54855	FAM46C	no	no
159024814		NS2A	2jktE	P63010	163	AP2B1 DKFZP781K0743	O43683	699	BUB1	no	no
159024814		NS2A	2jktE	P63010	163	AP2B1 DKFZP781K0743	P37173	7048	TGFBR2	no	no
159024814		NS2A	2jktE	P63010	163	AP2B1 DKFZP781K0743	Q9NVZ3	55707	NECAP2	no	no
159024814		NS2A	2jktE	P63010	163	AP2B1 DKFZP781K0743		27229		no	no
159024814		NS2A	2jktE	P63010	163	AP2B1 DKFZP781K0743	O60641	9892	SNAP91	no	no
159024814		NS2A	2jktE	P63010	163	AP2B1 DKFZP781K0743	Q9NYB0	54386	TERF2IP	no	no
159024814		NS2A	2jktE	P63010	163	AP2B1 DKFZP781K0743	Q9BXS5	8907	AP1M1	yes	no
159024814		NS2A	2jktE	P63010	163	AP2B1 DKFZP781K0743	Q14677	9685	CLINT1	no	no
159024814		NS2A	2jktE	P63010	163	AP2B1 DKFZP781K0743	P49407	408	ARRB1	no	no
159024814		NS2A	2jktE	P63010	163	AP2B1 DKFZP781K0743	P53680	1175	AP2S1	no	no
159024814		NS2A	2jktE	P63010	163	AP2B1 DKFZP781K0743	Q96CW1	1173	AP2M1	no	no
159024814		NS2A	2jktE	P63010	163	AP2B1 DKFZP781K0743	Q9Y6Q5	10053	AP1M2	no	no
159024814		NS2A	2jktE	P63010	163	AP2B1 DKFZP781K0743	Q6ZU52	9729	KIAA0408	no	no
159024814		NS2A	2jktE	P63010	163	AP2B1 DKFZP781K0743	P36897	7046	TGFBR1	no	no
159024814		NS2A	2jktE	P63010	163	AP2B1 DKFZP781K0743	Q04771	90	ACVR1	no	no
159024814		NS2A	2jktE	P63010	163	AP2B1 DKFZP781K0743	Q9HCE7	57154	SMURF1	no	no
159024814		NS2A	2jktE	P63010	163	AP2B1 DKFZP781K0743	O94973	161	AP2A2	no	no
159024814		NS2A	2jktE	P63010	163	AP2B1 DKFZP781K0743	Q96C10	79132		no	no
159024814		NS2A	2jktE	P63010	163	AP2B1 DKFZP781K0743	P40692	4292	MLH1	no	no
159024814		NS2A	2jktE	P63010	163	AP2B1 DKFZP781K0743	Q13315	472	ATM	no	no
159024814		NS2A	2jktE	P63010	163	AP2B1 DKFZP781K0743	Q9Y2N3	9883	POM121	no	no
159024814		NS2A	2jktE	P63010	163	AP2B1 DKFZP781K0743	O75348	9550	ATP6V1G1	no	no
159024814		NS2A	2jktE	P63010	163	AP2B1 DKFZP781K0743	Q9NVV9	55145	THAP1	no	no
159024814		NS2A	2jktB	P63010	163	AP2B1 DKFZP781K0743	Q7Z3B4	53371	NUP54	no	no
159024814		NS2A	2jktB	P63010	163	AP2B1 DKFZP781K0743	Q13485	4089	SMAD4	no	no
159024814		NS2A	2jktB	P63010	163	AP2B1 DKFZP781K0743	O60566	701	BUB1B	no	no
159024814		NS2A	2jktB	P63010	163	AP2B1 DKFZP781K0743	Q5SW96	26119	LDLRAP1	no	no
159024814		NS2A	2jktB	P63010	163	AP2B1 DKFZP781K0743	Q16626	4201	MEA1	no	no
159024814		NS2A	2jktB	P63010	163	AP2B1 DKFZP781K0743	O00291	3092	HIP1	no	no
159024814		NS2A	2jktB	P63010	163	AP2B1 DKFZP781K0743	Q9H4K1	26150	RIBC2	no	no
159024814		NS2A	2jktB	P63010	163	AP2B1 DKFZP781K0743	Q5VWP2	54855	FAM46C	no	no
159024814		NS2A	2jktB	P63010	163	AP2B1 DKFZP781K0743	O43683	699	BUB1	no	no
159024814		NS2A	2jktB	P63010	163	AP2B1 DKFZP781K0743	P37173	7048	TGFBR2	no	no
159024814		NS2A	2jktB	P63010	163	AP2B1 DKFZP781K0743	Q9NVZ3	55707	NECAP2	no	no
159024814		NS2A	2jktB	P63010	163	AP2B1 DKFZP781K0743		27229		no	no
159024814		NS2A	2jktB	P63010	163	AP2B1 DKFZP781K0743	O60641	9892	SNAP91	no	no
159024814		NS2A	2jktB	P63010	163	AP2B1 DKFZP781K0743	Q9NYB0	54386	TERF2IP	no	no
159024814		NS2A	2jktB	P63010	163	AP2B1 DKFZP781K0743	Q9BXS5	8907	AP1M1	yes	no
159024814		NS2A	2jktB	P63010	163	AP2B1 DKFZP781K0743	Q14677	9685	CLINT1	no	no
159024814		NS2A	2jktB	P63010	163	AP2B1 DKFZP781K0743	P49407	408	ARRB1	no	no
159024814		NS2A	2jktB	P63010	163	AP2B1 DKFZP781K0743	P53680	1175	AP2S1	no	no
159024814		NS2A	2jktB	P63010	163	AP2B1 DKFZP781K0743	Q96CW1	1173	AP2M1	no	no
159024814		NS2A	2jktB	P63010	163	AP2B1 DKFZP781K0743	Q9Y6Q5	10053	AP1M2	no	no
159024814		NS2A	2jktB	P63010	163	AP2B1 DKFZP781K0743	Q6ZU52	9729	KIAA0408	no	no
159024814		NS2A	2jktB	P63010	163	AP2B1 DKFZP781K0743	P36897	7046	TGFBR1	no	no
159024814		NS2A	2jktB	P63010	163	AP2B1 DKFZP781K0743	Q04771	90	ACVR1	no	no
159024814		NS2A	2jktB	P63010	163	AP2B1 DKFZP781K0743	Q9HCE7	57154	SMURF1	no	no
159024814		NS2A	2jktB	P63010	163	AP2B1 DKFZP781K0743	O94973	161	AP2A2	no	no
159024814		NS2A	2jktB	P63010	163	AP2B1 DKFZP781K0743	Q96C10	79132		no	no
159024814		NS2A	2jktB	P63010	163	AP2B1 DKFZP781K0743	P40692	4292	MLH1	no	no
159024814		NS2A	2jktB	P63010	163	AP2B1 DKFZP781K0743	Q13315	472	ATM	no	no
159024814		NS2A	2jktB	P63010	163	AP2B1 DKFZP781K0743	Q9Y2N3	9883	POM121	no	no
159024814		NS2A	2jktB	P63010	163	AP2B1 DKFZP781K0743	O75348	9550	ATP6V1G1	no	no
159024814		NS2A	2jktB	P63010	163	AP2B1 DKFZP781K0743	Q9NVV9	55145	THAP1	no	no
159024814		NS2A	3c5wA	P30153	5518	PPP2R1A	Q05586	2902	GRIN1	no	no
159024814		NS2A	3c5wA	P30153	5518	PPP2R1A	Q03113	2768	GNA12	no	no
159024814		NS2A	3c5wA	P30153	5518	PPP2R1A	O15399	2906	GRIN2D	no	no
159024814		NS2A	3c5wA	P30153	5518	PPP2R1A	Q15796	4087	SMAD2	no	no
159024814		NS2A	3c5wA	P30153	5518	PPP2R1A	P84022	4088	SMAD3	no	no
159024814		NS2A	3c5wA	P30153	5518	PPP2R1A	O95405	9372	ZFYVE9	no	no
159024814		NS2A	3c5wA	P30153	5518	PPP2R1A	Q96P70	55705	IPO9	no	no
159024814		NS2A	3c5wA	P30153	5518	PPP2R1A	P53816	11145	HRASLS3	no	no
159024814		NS2A	3c5wA	P30153	5518	PPP2R1A	Q03933	3298	HSF2	no	no
159024814		NS2A	3c5wA	P30153	5518	PPP2R1A	P53041	5536	PPP5C	no	no
159024814		NS2A	3c5wA	P30153	5518	PPP2R1A	P23975	6530	SLC6A2	no	no
159024814		NS2A	3c5wA	P30153	5518	PPP2R1A	O95376	10425	ARIH2	no	no
159024814		NS2A	3c5wA	P30153	5518	PPP2R1A	Q9Y5P8	28227	PPP2R3B	no	no
159024814		NS2A	3c5wA	P30153	5518	PPP2R1A	Q15172	5525	PPP2R5A	no	no
159024814		NS2A	2jdqA	P52294	3836	KPNA1	Q9UJU2	51176	LEF1	no	no
159024814		NS2A	2jdqA	P52294	3836	KPNA1	O95071	51366	EDD1	no	no
159024814		NS2A	2jdqA	P52294	3836	KPNA1	Q15717	1994	ELAVL1	no	no
159024814		NS2A	2jdqA	P52294	3836	KPNA1	P40763	6774	STAT3	no	no
159024814		NS2A	2jdqA	P52294	3836	KPNA1	Q06455	862	RUNX1T1	no	no
159024814		NS2A	2jdqA	P52294	3836	KPNA1	P42224	6772	STAT1	no	no
159024814		NS2A	2jdqA	P52294	3836	KPNA1	Q16695	8290	HIST3H3	no	no
159024814		NS2A	2jdqA	P52294	3836	KPNA1	Q16778	8349	HIST2H2BE	no	no
159024814		NS2A	2jdqA	P52294	3836	KPNA1	Q02548	5079	PAX5	no	no
159024814		NS2A	2jdqA	P52294	3836	KPNA1	Q16594	6880	TAF9	no	no
159024814		NS2A	2jdqA	P52294	3836	KPNA1	P39687	8125	ANP32A	no	no
159024814		NS2A	2jdqA	P52294	3836	KPNA1	P09132	6728	SRP19	no	no
159024814		NS2A	2jdqA	P52294	3836	KPNA1	P61968	8543	LMO4	no	no
159024814		NS2A	2ie3A	P30153	5518	PPP2R1A	Q05586	2902	GRIN1	no	no
159024814		NS2A	2ie3A	P30153	5518	PPP2R1A	Q03113	2768	GNA12	no	no
159024814		NS2A	2ie3A	P30153	5518	PPP2R1A	O15399	2906	GRIN2D	no	no
159024814		NS2A	2ie3A	P30153	5518	PPP2R1A	Q15796	4087	SMAD2	no	no
159024814		NS2A	2ie3A	P30153	5518	PPP2R1A	P84022	4088	SMAD3	no	no
159024814		NS2A	2ie3A	P30153	5518	PPP2R1A	O95405	9372	ZFYVE9	no	no
159024814		NS2A	2ie3A	P30153	5518	PPP2R1A	Q96P70	55705	IPO9	no	no
159024814		NS2A	2ie3A	P30153	5518	PPP2R1A	P53816	11145	HRASLS3	no	no
159024814		NS2A	2ie3A	P30153	5518	PPP2R1A	Q03933	3298	HSF2	no	no
159024814		NS2A	2ie3A	P30153	5518	PPP2R1A	P53041	5536	PPP5C	no	no
159024814		NS2A	2ie3A	P30153	5518	PPP2R1A	P23975	6530	SLC6A2	no	no
159024814		NS2A	2ie3A	P30153	5518	PPP2R1A	O95376	10425	ARIH2	no	no
159024814		NS2A	2ie3A	P30153	5518	PPP2R1A	Q9Y5P8	28227	PPP2R3B	no	no
159024814		NS2A	2ie3A	P30153	5518	PPP2R1A	Q15172	5525	PPP2R5A	no	no
159024814		NS2A	2ie4A	P30153	5518	PPP2R1A	Q05586	2902	GRIN1	no	no
159024814		NS2A	2ie4A	P30153	5518	PPP2R1A	Q03113	2768	GNA12	no	no
159024814		NS2A	2ie4A	P30153	5518	PPP2R1A	O15399	2906	GRIN2D	no	no
159024814		NS2A	2ie4A	P30153	5518	PPP2R1A	Q15796	4087	SMAD2	no	no
159024814		NS2A	2ie4A	P30153	5518	PPP2R1A	P84022	4088	SMAD3	no	no
159024814		NS2A	2ie4A	P30153	5518	PPP2R1A	O95405	9372	ZFYVE9	no	no
159024814		NS2A	2ie4A	P30153	5518	PPP2R1A	Q96P70	55705	IPO9	no	no
159024814		NS2A	2ie4A	P30153	5518	PPP2R1A	P53816	11145	HRASLS3	no	no
159024814		NS2A	2ie4A	P30153	5518	PPP2R1A	Q03933	3298	HSF2	no	no
159024814		NS2A	2ie4A	P30153	5518	PPP2R1A	P53041	5536	PPP5C	no	no
159024814		NS2A	2ie4A	P30153	5518	PPP2R1A	P23975	6530	SLC6A2	no	no
159024814		NS2A	2ie4A	P30153	5518	PPP2R1A	O95376	10425	ARIH2	no	no
159024814		NS2A	2ie4A	P30153	5518	PPP2R1A	Q9Y5P8	28227	PPP2R3B	no	no
159024814		NS2A	2ie4A	P30153	5518	PPP2R1A	Q15172	5525	PPP2R5A	no	no
159024814		NS2A	2qmrC	Q92973	3842	TNPO1	P46777	6125	RPL5	no	no
159024814		NS2A	2qmrC	Q92973	3842	TNPO1	P35658	8021	NUP214	no	no
159024814		NS2A	2qmrC	Q92973	3842	TNPO1	Q92973	3842	TNPO1	no	no
159024814		NS2A	2qmrC	Q92973	3842	TNPO1	Q15717	1994	ELAVL1	no	no
159024814		NS2A	2qmrC	Q92973	3842	TNPO1	P49792	5903	RANBP2	no	no
159024814		NS2A	2qmrC	Q92973	3842	TNPO1	Q86U42	8106	PABPN1	no	no
159024814		NS2A	2qmrC	Q92973	3842	TNPO1	P52948	4928	NUP98	no	no
159024814		NS2A	2qmrC	Q92973	3842	TNPO1	P49790	9972	NUP153	no	no
159024814		NS2A	2qmrC	Q92973	3842	TNPO1	Q14103	3184	HNRPD	no	no
159024814		NS2A	2qmrC	Q92973	3842	TNPO1	P09651	3178	HNRPA1	no	no
159024814		NS2A	2qmrC	Q92973	3842	TNPO1	Q16778	8349	HIST2H2BE	no	no
159024814		NS2A	2qmrC	Q92973	3842	TNPO1	P62826	5901	RAN	no	no
159024814		NS2A	2qmrC	Q92973	3842	TNPO1	P62750	6147	RPL23A	no	no
159024814		NS2A	2qmrC	Q92973	3842	TNPO1	Q53T03	84220	RGPD5	no	no
159024814		NS2A	2qmrC	Q92973	3842	TNPO1	Q9UBU9	10482	NXF1	no	no
159024814		NS2A	2qmrC	Q92973	3842	TNPO1	P09132	6728	SRP19	no	no
159024814		NS2A	2qmrC	Q92973	3842	TNPO1	Q16695	8290	HIST3H3	no	no
159024814		NS2A	2qmrC	Q92973	3842	TNPO1	P62081	6201	RPS7	no	no
159024814		NS2A	1qgkA	Q14974	3837	KPNB1	O15397	10526	IPO8	no	no
159024814		NS2A	1qgkA	Q14974	3837	KPNB1	P84022	4088	SMAD3	no	no
159024814		NS2A	1qgkA	Q14974	3837	KPNB1	P07305	3005	H1F0	no	no
159024814		NS2A	1qgkA	Q14974	3837	KPNB1	Q12772	6721	SREBF2	no	no
159024814		NS2A	1qgkA	Q14974	3837	KPNB1	P12272	5744	PTHLH	no	no
159024814		NS2A	1qgkA	Q14974	3837	KPNB1	Q16637	6606	SMN1	no	no
159024814		NS2A	1qgkA	Q14974	3837	KPNB1	P21246	5764	PTN	no	no
159024814		NS2A	1qgkA	Q14974	3837	KPNB1	P37198	23636	NUP62	no	no
159024814		NS2A	1qgkA	Q14974	3837	KPNB1	P54274	7013	TERF1	no	no
159024814		NS2A	1qgkA	Q14974	3837	KPNB1	O60684	23633	KPNA6	no	no
159024814		NS2A	1qgkA	Q14974	3837	KPNB1	P23511	4800	NFYA	no	no
159024814		NS2A	1qgkA	Q14974	3837	KPNB1	O95071	51366	EDD1	no	no
159024814		NS2A	1qgkA	Q14974	3837	KPNB1	Q99698	1130	LYST	no	no
159024814		NS2A	1qgkA	Q14974	3837	KPNB1	Q12873	1107	CHD3	no	no
159024814		NS2A	1qgkA	Q14974	3837	KPNB1	P04637	7157	TP53	no	no
159024814		NS2A	1qgkA	Q14974	3837	KPNB1	P52948	4928	NUP98	no	no
159024814		NS2A	1qgkA	Q14974	3837	KPNB1	Q9UKX7	10762	NUP50	no	no
159024814		NS2A	1qgkA	Q14974	3837	KPNB1	P14209	4267	CD99	no	no
159024814		NS2A	1qgkA	Q14974	3837	KPNB1	P49792	5903	RANBP2	no	no
159024814		NS2A	1qgkA	Q14974	3837	KPNB1	P62826	5901	RAN	no	no
159024814		NS2A	1qgkA	Q14974	3837	KPNB1	P49790	9972	NUP153	no	no
159024814		NS2A	1qgkA	Q14974	3837	KPNB1	P11362	2260	FGFR1	no	no
159024814		NS2A	1qgkA	Q14974	3837	KPNB1	O95373	10527	IPO7	no	no
159024814		NS2A	1qgkA	Q14974	3837	KPNB1	P24593	3488	IGFBP5	no	no
159024814		NS2A	1qgkA	Q14974	3837	KPNB1	O95149	10073	SNUPN	no	no
159024814		NS2A	1qgkA	Q14974	3837	KPNB1	Q14974	3837	KPNB1	no	no
159024814		NS2A	1qgkA	Q14974	3837	KPNB1	Q15796	4087	SMAD2	no	no
159024814		NS2A	1qgkA	Q14974	3837	KPNB1	O75940	10285	SMNDC1	no	no
159024814		NS2A	1qgkA	Q14974	3837	KPNB1	P52292	3838	KPNA2	no	no
159024814		NS2A	1qgkA	Q14974	3837	KPNB1	O00505	3839	KPNA3	no	no
159024814		NS2A	1qgkA	Q14974	3837	KPNB1	P17936	3486	IGFBP3	no	no
159024814		NS2A	1qgkA	Q14974	3837	KPNB1	P06454	5757	PTMA	no	no
159024814		NS2A	1qgkA	Q14974	3837	KPNB1	P17706	5771	PTPN2	no	no
159024814		NS2A	1qgkA	Q14974	3837	KPNB1	P46777	6125	RPL5	no	no
159024814		NS2A	1qgkA	Q14974	3837	KPNB1	P55060	1434	CSE1L	no	no
159024814		NS2A	1qgkA	Q14974	3837	KPNB1	Q15717	1994	ELAVL1	no	no
159024814		NS2A	1qgkA	Q14974	3837	KPNB1	Q06455	862	RUNX1T1	no	no
159024814		NS2A	1qgkA	Q14974	3837	KPNB1	P51178	5333	PLCD1	no	no
159024814		NS2A	1qgkA	Q14974	3837	KPNB1	O94806	23683	PRKD3	no	no
159024814		NS2A	1qgkA	Q14974	3837	KPNB1	P48436	6662	SOX9	no	no
159024814		NS2A	1qgkA	Q14974	3837	KPNB1	Q8N2W9	51588	PIAS4	no	no
159024814		NS2A	1qgkA	Q14974	3837	KPNB1	P48729	1452	CSNK1A1	no	no
159024814		NS2A	1qbkB	Q92973	3842	TNPO1	P46777	6125	RPL5	no	no
159024814		NS2A	1qbkB	Q92973	3842	TNPO1	P35658	8021	NUP214	no	no
159024814		NS2A	1qbkB	Q92973	3842	TNPO1	Q92973	3842	TNPO1	no	no
159024814		NS2A	1qbkB	Q92973	3842	TNPO1	Q15717	1994	ELAVL1	no	no
159024814		NS2A	1qbkB	Q92973	3842	TNPO1	P49792	5903	RANBP2	no	no
159024814		NS2A	1qbkB	Q92973	3842	TNPO1	Q86U42	8106	PABPN1	no	no
159024814		NS2A	1qbkB	Q92973	3842	TNPO1	P52948	4928	NUP98	no	no
159024814		NS2A	1qbkB	Q92973	3842	TNPO1	P49790	9972	NUP153	no	no
159024814		NS2A	1qbkB	Q92973	3842	TNPO1	Q14103	3184	HNRPD	no	no
159024814		NS2A	1qbkB	Q92973	3842	TNPO1	P09651	3178	HNRPA1	no	no
159024814		NS2A	1qbkB	Q92973	3842	TNPO1	Q16778	8349	HIST2H2BE	no	no
159024814		NS2A	1qbkB	Q92973	3842	TNPO1	P62826	5901	RAN	no	no
159024814		NS2A	1qbkB	Q92973	3842	TNPO1	P62750	6147	RPL23A	no	no
159024814		NS2A	1qbkB	Q92973	3842	TNPO1	Q53T03	84220	RGPD5	no	no
159024814		NS2A	1qbkB	Q92973	3842	TNPO1	Q9UBU9	10482	NXF1	no	no
159024814		NS2A	1qbkB	Q92973	3842	TNPO1	P09132	6728	SRP19	no	no
159024814		NS2A	1qbkB	Q92973	3842	TNPO1	Q16695	8290	HIST3H3	no	no
159024814		NS2A	1qbkB	Q92973	3842	TNPO1	P62081	6201	RPS7	no	no
159024814		NS2A	2qmrD	Q92973	3842	TNPO1	P46777	6125	RPL5	no	no
159024814		NS2A	2qmrD	Q92973	3842	TNPO1	P35658	8021	NUP214	no	no
159024814		NS2A	2qmrD	Q92973	3842	TNPO1	Q92973	3842	TNPO1	no	no
159024814		NS2A	2qmrD	Q92973	3842	TNPO1	Q15717	1994	ELAVL1	no	no
159024814		NS2A	2qmrD	Q92973	3842	TNPO1	P49792	5903	RANBP2	no	no
159024814		NS2A	2qmrD	Q92973	3842	TNPO1	Q86U42	8106	PABPN1	no	no
159024814		NS2A	2qmrD	Q92973	3842	TNPO1	P52948	4928	NUP98	no	no
159024814		NS2A	2qmrD	Q92973	3842	TNPO1	P49790	9972	NUP153	no	no
159024814		NS2A	2qmrD	Q92973	3842	TNPO1	Q14103	3184	HNRPD	no	no
159024814		NS2A	2qmrD	Q92973	3842	TNPO1	P09651	3178	HNRPA1	no	no
159024814		NS2A	2qmrD	Q92973	3842	TNPO1	Q16778	8349	HIST2H2BE	no	no
159024814		NS2A	2qmrD	Q92973	3842	TNPO1	P62826	5901	RAN	no	no
159024814		NS2A	2qmrD	Q92973	3842	TNPO1	P62750	6147	RPL23A	no	no
159024814		NS2A	2qmrD	Q92973	3842	TNPO1	Q53T03	84220	RGPD5	no	no
159024814		NS2A	2qmrD	Q92973	3842	TNPO1	Q9UBU9	10482	NXF1	no	no
159024814		NS2A	2qmrD	Q92973	3842	TNPO1	P09132	6728	SRP19	no	no
159024814		NS2A	2qmrD	Q92973	3842	TNPO1	Q16695	8290	HIST3H3	no	no
159024814		NS2A	2qmrD	Q92973	3842	TNPO1	P62081	6201	RPS7	no	no
159024814		NS2A	2ot8B	Q92973	3842	TNPO1	P46777	6125	RPL5	no	no
159024814		NS2A	2ot8B	Q92973	3842	TNPO1	P35658	8021	NUP214	no	no
159024814		NS2A	2ot8B	Q92973	3842	TNPO1	Q92973	3842	TNPO1	no	no
159024814		NS2A	2ot8B	Q92973	3842	TNPO1	Q15717	1994	ELAVL1	no	no
159024814		NS2A	2ot8B	Q92973	3842	TNPO1	P49792	5903	RANBP2	no	no
159024814		NS2A	2ot8B	Q92973	3842	TNPO1	Q86U42	8106	PABPN1	no	no
159024814		NS2A	2ot8B	Q92973	3842	TNPO1	P52948	4928	NUP98	no	no
159024814		NS2A	2ot8B	Q92973	3842	TNPO1	P49790	9972	NUP153	no	no
159024814		NS2A	2ot8B	Q92973	3842	TNPO1	Q14103	3184	HNRPD	no	no
159024814		NS2A	2ot8B	Q92973	3842	TNPO1	P09651	3178	HNRPA1	no	no
159024814		NS2A	2ot8B	Q92973	3842	TNPO1	Q16778	8349	HIST2H2BE	no	no
159024814		NS2A	2ot8B	Q92973	3842	TNPO1	P62826	5901	RAN	no	no
159024814		NS2A	2ot8B	Q92973	3842	TNPO1	P62750	6147	RPL23A	no	no
159024814		NS2A	2ot8B	Q92973	3842	TNPO1	Q53T03	84220	RGPD5	no	no
159024814		NS2A	2ot8B	Q92973	3842	TNPO1	Q9UBU9	10482	NXF1	no	no
159024814		NS2A	2ot8B	Q92973	3842	TNPO1	P09132	6728	SRP19	no	no
159024814		NS2A	2ot8B	Q92973	3842	TNPO1	Q16695	8290	HIST3H3	no	no
159024814		NS2A	2ot8B	Q92973	3842	TNPO1	P62081	6201	RPS7	no	no
159024814		NS2A	2p8qA	Q14974	3837	KPNB1	O15397	10526	IPO8	no	no
159024814		NS2A	2p8qA	Q14974	3837	KPNB1	P84022	4088	SMAD3	no	no
159024814		NS2A	2p8qA	Q14974	3837	KPNB1	P07305	3005	H1F0	no	no
159024814		NS2A	2p8qA	Q14974	3837	KPNB1	Q12772	6721	SREBF2	no	no
159024814		NS2A	2p8qA	Q14974	3837	KPNB1	P12272	5744	PTHLH	no	no
159024814		NS2A	2p8qA	Q14974	3837	KPNB1	Q16637	6606	SMN1	no	no
159024814		NS2A	2p8qA	Q14974	3837	KPNB1	P21246	5764	PTN	no	no
159024814		NS2A	2p8qA	Q14974	3837	KPNB1	P37198	23636	NUP62	no	no
159024814		NS2A	2p8qA	Q14974	3837	KPNB1	P54274	7013	TERF1	no	no
159024814		NS2A	2p8qA	Q14974	3837	KPNB1	O60684	23633	KPNA6	no	no
159024814		NS2A	2p8qA	Q14974	3837	KPNB1	P23511	4800	NFYA	no	no
159024814		NS2A	2p8qA	Q14974	3837	KPNB1	O95071	51366	EDD1	no	no
159024814		NS2A	2p8qA	Q14974	3837	KPNB1	Q99698	1130	LYST	no	no
159024814		NS2A	2p8qA	Q14974	3837	KPNB1	Q12873	1107	CHD3	no	no
159024814		NS2A	2p8qA	Q14974	3837	KPNB1	P04637	7157	TP53	no	no
159024814		NS2A	2p8qA	Q14974	3837	KPNB1	P52948	4928	NUP98	no	no
159024814		NS2A	2p8qA	Q14974	3837	KPNB1	Q9UKX7	10762	NUP50	no	no
159024814		NS2A	2p8qA	Q14974	3837	KPNB1	P14209	4267	CD99	no	no
159024814		NS2A	2p8qA	Q14974	3837	KPNB1	P49792	5903	RANBP2	no	no
159024814		NS2A	2p8qA	Q14974	3837	KPNB1	P62826	5901	RAN	no	no
159024814		NS2A	2p8qA	Q14974	3837	KPNB1	P49790	9972	NUP153	no	no
159024814		NS2A	2p8qA	Q14974	3837	KPNB1	P11362	2260	FGFR1	no	no
159024814		NS2A	2p8qA	Q14974	3837	KPNB1	O95373	10527	IPO7	no	no
159024814		NS2A	2p8qA	Q14974	3837	KPNB1	P24593	3488	IGFBP5	no	no
159024814		NS2A	2p8qA	Q14974	3837	KPNB1	O95149	10073	SNUPN	no	no
159024814		NS2A	2p8qA	Q14974	3837	KPNB1	Q14974	3837	KPNB1	no	no
159024814		NS2A	2p8qA	Q14974	3837	KPNB1	Q15796	4087	SMAD2	no	no
159024814		NS2A	2p8qA	Q14974	3837	KPNB1	O75940	10285	SMNDC1	no	no
159024814		NS2A	2p8qA	Q14974	3837	KPNB1	P52292	3838	KPNA2	no	no
159024814		NS2A	2p8qA	Q14974	3837	KPNB1	O00505	3839	KPNA3	no	no
159024814		NS2A	2p8qA	Q14974	3837	KPNB1	P17936	3486	IGFBP3	no	no
159024814		NS2A	2p8qA	Q14974	3837	KPNB1	P06454	5757	PTMA	no	no
159024814		NS2A	2p8qA	Q14974	3837	KPNB1	P17706	5771	PTPN2	no	no
159024814		NS2A	2p8qA	Q14974	3837	KPNB1	P46777	6125	RPL5	no	no
159024814		NS2A	2p8qA	Q14974	3837	KPNB1	P55060	1434	CSE1L	no	no
159024814		NS2A	2p8qA	Q14974	3837	KPNB1	Q15717	1994	ELAVL1	no	no
159024814		NS2A	2p8qA	Q14974	3837	KPNB1	Q06455	862	RUNX1T1	no	no
159024814		NS2A	2p8qA	Q14974	3837	KPNB1	P51178	5333	PLCD1	no	no
159024814		NS2A	2p8qA	Q14974	3837	KPNB1	O94806	23683	PRKD3	no	no
159024814		NS2A	2p8qA	Q14974	3837	KPNB1	P48436	6662	SOX9	no	no
159024814		NS2A	2p8qA	Q14974	3837	KPNB1	Q8N2W9	51588	PIAS4	no	no
159024814		NS2A	2p8qA	Q14974	3837	KPNB1	P48729	1452	CSNK1A1	no	no
159024814		NS2A	2q5dA	Q14974	3837	KPNB1	O15397	10526	IPO8	no	no
159024814		NS2A	2q5dA	Q14974	3837	KPNB1	P84022	4088	SMAD3	no	no
159024814		NS2A	2q5dA	Q14974	3837	KPNB1	P07305	3005	H1F0	no	no
159024814		NS2A	2q5dA	Q14974	3837	KPNB1	Q12772	6721	SREBF2	no	no
159024814		NS2A	2q5dA	Q14974	3837	KPNB1	P12272	5744	PTHLH	no	no
159024814		NS2A	2q5dA	Q14974	3837	KPNB1	Q16637	6606	SMN1	no	no
159024814		NS2A	2q5dA	Q14974	3837	KPNB1	P21246	5764	PTN	no	no
159024814		NS2A	2q5dA	Q14974	3837	KPNB1	P37198	23636	NUP62	no	no
159024814		NS2A	2q5dA	Q14974	3837	KPNB1	P54274	7013	TERF1	no	no
159024814		NS2A	2q5dA	Q14974	3837	KPNB1	O60684	23633	KPNA6	no	no
159024814		NS2A	2q5dA	Q14974	3837	KPNB1	P23511	4800	NFYA	no	no
159024814		NS2A	2q5dA	Q14974	3837	KPNB1	O95071	51366	EDD1	no	no
159024814		NS2A	2q5dA	Q14974	3837	KPNB1	Q99698	1130	LYST	no	no
159024814		NS2A	2q5dA	Q14974	3837	KPNB1	Q12873	1107	CHD3	no	no
159024814		NS2A	2q5dA	Q14974	3837	KPNB1	P04637	7157	TP53	no	no
159024814		NS2A	2q5dA	Q14974	3837	KPNB1	P52948	4928	NUP98	no	no
159024814		NS2A	2q5dA	Q14974	3837	KPNB1	Q9UKX7	10762	NUP50	no	no
159024814		NS2A	2q5dA	Q14974	3837	KPNB1	P14209	4267	CD99	no	no
159024814		NS2A	2q5dA	Q14974	3837	KPNB1	P49792	5903	RANBP2	no	no
159024814		NS2A	2q5dA	Q14974	3837	KPNB1	P62826	5901	RAN	no	no
159024814		NS2A	2q5dA	Q14974	3837	KPNB1	P49790	9972	NUP153	no	no
159024814		NS2A	2q5dA	Q14974	3837	KPNB1	P11362	2260	FGFR1	no	no
159024814		NS2A	2q5dA	Q14974	3837	KPNB1	O95373	10527	IPO7	no	no
159024814		NS2A	2q5dA	Q14974	3837	KPNB1	P24593	3488	IGFBP5	no	no
159024814		NS2A	2q5dA	Q14974	3837	KPNB1	O95149	10073	SNUPN	no	no
159024814		NS2A	2q5dA	Q14974	3837	KPNB1	Q14974	3837	KPNB1	no	no
159024814		NS2A	2q5dA	Q14974	3837	KPNB1	Q15796	4087	SMAD2	no	no
159024814		NS2A	2q5dA	Q14974	3837	KPNB1	O75940	10285	SMNDC1	no	no
159024814		NS2A	2q5dA	Q14974	3837	KPNB1	P52292	3838	KPNA2	no	no
159024814		NS2A	2q5dA	Q14974	3837	KPNB1	O00505	3839	KPNA3	no	no
159024814		NS2A	2q5dA	Q14974	3837	KPNB1	P17936	3486	IGFBP3	no	no
159024814		NS2A	2q5dA	Q14974	3837	KPNB1	P06454	5757	PTMA	no	no
159024814		NS2A	2q5dA	Q14974	3837	KPNB1	P17706	5771	PTPN2	no	no
159024814		NS2A	2q5dA	Q14974	3837	KPNB1	P46777	6125	RPL5	no	no
159024814		NS2A	2q5dA	Q14974	3837	KPNB1	P55060	1434	CSE1L	no	no
159024814		NS2A	2q5dA	Q14974	3837	KPNB1	Q15717	1994	ELAVL1	no	no
159024814		NS2A	2q5dA	Q14974	3837	KPNB1	Q06455	862	RUNX1T1	no	no
159024814		NS2A	2q5dA	Q14974	3837	KPNB1	P51178	5333	PLCD1	no	no
159024814		NS2A	2q5dA	Q14974	3837	KPNB1	O94806	23683	PRKD3	no	no
159024814		NS2A	2q5dA	Q14974	3837	KPNB1	P48436	6662	SOX9	no	no
159024814		NS2A	2q5dA	Q14974	3837	KPNB1	Q8N2W9	51588	PIAS4	no	no
159024814		NS2A	2q5dA	Q14974	3837	KPNB1	P48729	1452	CSNK1A1	no	no
159024814		NS2A	2qmrB	Q92973	3842	TNPO1	P46777	6125	RPL5	no	no
159024814		NS2A	2qmrB	Q92973	3842	TNPO1	P35658	8021	NUP214	no	no
159024814		NS2A	2qmrB	Q92973	3842	TNPO1	Q92973	3842	TNPO1	no	no
159024814		NS2A	2qmrB	Q92973	3842	TNPO1	Q15717	1994	ELAVL1	no	no
159024814		NS2A	2qmrB	Q92973	3842	TNPO1	P49792	5903	RANBP2	no	no
159024814		NS2A	2qmrB	Q92973	3842	TNPO1	Q86U42	8106	PABPN1	no	no
159024814		NS2A	2qmrB	Q92973	3842	TNPO1	P52948	4928	NUP98	no	no
159024814		NS2A	2qmrB	Q92973	3842	TNPO1	P49790	9972	NUP153	no	no
159024814		NS2A	2qmrB	Q92973	3842	TNPO1	Q14103	3184	HNRPD	no	no
159024814		NS2A	2qmrB	Q92973	3842	TNPO1	P09651	3178	HNRPA1	no	no
159024814		NS2A	2qmrB	Q92973	3842	TNPO1	Q16778	8349	HIST2H2BE	no	no
159024814		NS2A	2qmrB	Q92973	3842	TNPO1	P62826	5901	RAN	no	no
159024814		NS2A	2qmrB	Q92973	3842	TNPO1	P62750	6147	RPL23A	no	no
159024814		NS2A	2qmrB	Q92973	3842	TNPO1	Q53T03	84220	RGPD5	no	no
159024814		NS2A	2qmrB	Q92973	3842	TNPO1	Q9UBU9	10482	NXF1	no	no
159024814		NS2A	2qmrB	Q92973	3842	TNPO1	P09132	6728	SRP19	no	no
159024814		NS2A	2qmrB	Q92973	3842	TNPO1	Q16695	8290	HIST3H3	no	no
159024814		NS2A	2qmrB	Q92973	3842	TNPO1	P62081	6201	RPS7	no	no
159024814		NS2A	1u6gC	Q86VP6	55832	CAND1	Q13616	8454	CUL1	no	no
159024814		NS2A	1u6gC	Q86VP6	55832	CAND1	Q13617	8453	CUL2	no	no
159024814		NS2A	1u6gC	Q86VP6	55832	CAND1	Q13618	8452	CUL3	no	no
159024814		NS2A	1u6gC	Q86VP6	55832	CAND1	Q13619	8451	CUL4A	no	no
159024814		NS2A	1u6gC	Q86VP6	55832	CAND1	Q13620	8450	CUL4B	no	no
159024814		NS2A	1u6gC	Q86VP6	55832	CAND1	P62877	9978	RBX1	no	no
159024814		NS2A	2qnaA	Q14974	3837	KPNB1	O15397	10526	IPO8	no	no
159024814		NS2A	2qnaA	Q14974	3837	KPNB1	P84022	4088	SMAD3	no	no
159024814		NS2A	2qnaA	Q14974	3837	KPNB1	P07305	3005	H1F0	no	no
159024814		NS2A	2qnaA	Q14974	3837	KPNB1	Q12772	6721	SREBF2	no	no
159024814		NS2A	2qnaA	Q14974	3837	KPNB1	P12272	5744	PTHLH	no	no
159024814		NS2A	2qnaA	Q14974	3837	KPNB1	Q16637	6606	SMN1	no	no
159024814		NS2A	2qnaA	Q14974	3837	KPNB1	P21246	5764	PTN	no	no
159024814		NS2A	2qnaA	Q14974	3837	KPNB1	P37198	23636	NUP62	no	no
159024814		NS2A	2qnaA	Q14974	3837	KPNB1	P54274	7013	TERF1	no	no
159024814		NS2A	2qnaA	Q14974	3837	KPNB1	O60684	23633	KPNA6	no	no
159024814		NS2A	2qnaA	Q14974	3837	KPNB1	P23511	4800	NFYA	no	no
159024814		NS2A	2qnaA	Q14974	3837	KPNB1	O95071	51366	EDD1	no	no
159024814		NS2A	2qnaA	Q14974	3837	KPNB1	Q99698	1130	LYST	no	no
159024814		NS2A	2qnaA	Q14974	3837	KPNB1	Q12873	1107	CHD3	no	no
159024814		NS2A	2qnaA	Q14974	3837	KPNB1	P04637	7157	TP53	no	no
159024814		NS2A	2qnaA	Q14974	3837	KPNB1	P52948	4928	NUP98	no	no
159024814		NS2A	2qnaA	Q14974	3837	KPNB1	Q9UKX7	10762	NUP50	no	no
159024814		NS2A	2qnaA	Q14974	3837	KPNB1	P14209	4267	CD99	no	no
159024814		NS2A	2qnaA	Q14974	3837	KPNB1	P49792	5903	RANBP2	no	no
159024814		NS2A	2qnaA	Q14974	3837	KPNB1	P62826	5901	RAN	no	no
159024814		NS2A	2qnaA	Q14974	3837	KPNB1	P49790	9972	NUP153	no	no
159024814		NS2A	2qnaA	Q14974	3837	KPNB1	P11362	2260	FGFR1	no	no
159024814		NS2A	2qnaA	Q14974	3837	KPNB1	O95373	10527	IPO7	no	no
159024814		NS2A	2qnaA	Q14974	3837	KPNB1	P24593	3488	IGFBP5	no	no
159024814		NS2A	2qnaA	Q14974	3837	KPNB1	O95149	10073	SNUPN	no	no
159024814		NS2A	2qnaA	Q14974	3837	KPNB1	Q14974	3837	KPNB1	no	no
159024814		NS2A	2qnaA	Q14974	3837	KPNB1	Q15796	4087	SMAD2	no	no
159024814		NS2A	2qnaA	Q14974	3837	KPNB1	O75940	10285	SMNDC1	no	no
159024814		NS2A	2qnaA	Q14974	3837	KPNB1	P52292	3838	KPNA2	no	no
159024814		NS2A	2qnaA	Q14974	3837	KPNB1	O00505	3839	KPNA3	no	no
159024814		NS2A	2qnaA	Q14974	3837	KPNB1	P17936	3486	IGFBP3	no	no
159024814		NS2A	2qnaA	Q14974	3837	KPNB1	P06454	5757	PTMA	no	no
159024814		NS2A	2qnaA	Q14974	3837	KPNB1	P17706	5771	PTPN2	no	no
159024814		NS2A	2qnaA	Q14974	3837	KPNB1	P46777	6125	RPL5	no	no
159024814		NS2A	2qnaA	Q14974	3837	KPNB1	P55060	1434	CSE1L	no	no
159024814		NS2A	2qnaA	Q14974	3837	KPNB1	Q15717	1994	ELAVL1	no	no
159024814		NS2A	2qnaA	Q14974	3837	KPNB1	Q06455	862	RUNX1T1	no	no
159024814		NS2A	2qnaA	Q14974	3837	KPNB1	P51178	5333	PLCD1	no	no
159024814		NS2A	2qnaA	Q14974	3837	KPNB1	O94806	23683	PRKD3	no	no
159024814		NS2A	2qnaA	Q14974	3837	KPNB1	P48436	6662	SOX9	no	no
159024814		NS2A	2qnaA	Q14974	3837	KPNB1	Q8N2W9	51588	PIAS4	no	no
159024814		NS2A	2qnaA	Q14974	3837	KPNB1	P48729	1452	CSNK1A1	no	no
159024814		NS2A	1th1A	P35222	1499	CTNNB1	P98177	4303	MLLT7	no	no
159024814		NS2A	1th1A	P35222	1499	CTNNB1	Q16790	768	CA9	no	no
159024814		NS2A	1th1A	P35222	1499	CTNNB1	Q9HCK8	57680	CHD8	no	no
159024814		NS2A	1th1A	P35222	1499	CTNNB1	O15111	1147	CHUK	no	no
159024814		NS2A	1th1A	P35222	1499	CTNNB1	P16284	5175	PECAM1	no	no
159024814		NS2A	1th1A	P35222	1499	CTNNB1		10297	APC2	no	no
159024814		NS2A	1th1A	P35222	1499	CTNNB1	P35240	4771	NF2	no	no
159024814		NS2A	1th1A	P35222	1499	CTNNB1	Q15596	10499	NCOA2	no	no
159024814		NS2A	1th1A	P35222	1499	CTNNB1	Q9UJU2	51176	LEF1	no	no
159024814		NS2A	1th1A	P35222	1499	CTNNB1	P17948	2321	FLT1	no	no
159024814		NS2A	1th1A	P35222	1499	CTNNB1	O14745	9368	SLC9A3R1	no	no
159024814		NS2A	1th1A	P35222	1499	CTNNB1	O14920	3551	IKBKB	no	no
159024814		NS2A	1th1A	P35222	1499	CTNNB1	P35968	3791	KDR	no	no
159024814		NS2A	1th1A	P35222	1499	CTNNB1	Q9UI47	29119	CTNNA3	no	no
159024814		NS2A	1th1A	P35222	1499	CTNNB1	Q9Y3M2	25776	CBY1	no	no
159024814		NS2A	1th1A	P35222	1499	CTNNB1	P67870	1460	CSNK2B	no	no
159024814		NS2A	1th1A	P35222	1499	CTNNB1	O95405	9372	ZFYVE9	no	no
159024814		NS2A	1th1A	P35222	1499	CTNNB1	P12830	999	CDH1	no	no
159024814		NS2A	1th1A	P35222	1499	CTNNB1	P00533	1956	EGFR	no	no
159024814		NS2A	1th1A	P35222	1499	CTNNB1	P35221	1495	CTNNA1	no	no
159024814		NS2A	1th1A	P35222	1499	CTNNB1	P12931	6714	SRC	no	no
159024814		NS2A	1th1A	P35222	1499	CTNNB1	P08581	4233	MET	no	no
159024814		NS2A	1th1A	P35222	1499	CTNNB1	P37173	7048	TGFBR2	no	no
159024814		NS2A	1th1A	P35222	1499	CTNNB1	Q99697	5308	PITX2	no	no
159024814		NS2A	1th1A	P35222	1499	CTNNB1	Q14574	1825	DSC3	no	no
159024814		NS2A	1th1A	P35222	1499	CTNNB1	O00570	6656	SOX1	no	no
159024814		NS2A	1th1A	P35222	1499	CTNNB1	P24666	52	ACP1	no	no
159024814		NS2A	1th1A	P35222	1499	CTNNB1	Q13526	5300	PIN1	no	no
159024814		NS2A	1th1A	P35222	1499	CTNNB1	Q92793	1387	CREBBP	no	no
159024814		NS2A	1th1A	P35222	1499	CTNNB1	P04626	2064	ERBB2	no	no
159024814		NS2A	1th1A	P35222	1499	CTNNB1	P19793	6256	RXRA	no	no
159024814		NS2A	1th1A	P35222	1499	CTNNB1	O14907	30851	TAX1BP3	no	no
159024814		NS2A	1th1A	P35222	1499	CTNNB1	Q05586	2902	GRIN1	no	no
159024814		NS2A	1th1A	P35222	1499	CTNNB1	P24385	595	CCND1	no	no
159024814		NS2A	1th1A	P35222	1499	CTNNB1	O15399	2906	GRIN2D	no	no
159024814		NS2A	1th1A	P35222	1499	CTNNB1	P51532	6597	SMARCA4	no	no
159024814		NS2A	1th1A	P35222	1499	CTNNB1	Q9HCS4	83439	TCF7L1	no	no
159024814		NS2A	1th1A	P35222	1499	CTNNB1	Q93008	8239	USP9X	no	no
159024814		NS2A	1th1A	P35222	1499	CTNNB1	Q9Y265	8607	RUVBL1	no	no
159024814		NS2A	1th1A	P35222	1499	CTNNB1	O60907	6907	TBL1X	no	no
159024814		NS2A	1th1A	P35222	1499	CTNNB1	P35813	5494	PPM1A	no	no
159024814		NS2A	1th1A	P35222	1499	CTNNB1	Q12778	2308	FOXO1A	no	no
159024814		NS2A	1th1A	P35222	1499	CTNNB1	Q99959	5318	PKP2	no	no
159024814		NS2A	1th1A	P35222	1499	CTNNB1	P42574	836	CASP3	no	no
159024814		NS2A	1th1A	P35222	1499	CTNNB1	P98161	5310	PKD1	no	no
159024814		NS2A	1th1A	P35222	1499	CTNNB1	O14640	1855	DVL1	no	no
159024814		NS2A	1th1A	P35222	1499	CTNNB1	Q92997	1857	DVL3	no	no
159024814		NS2A	1th1A	P35222	1499	CTNNB1	P15311	7430	VIL2	no	no
159024814		NS2A	1th1A	P35222	1499	CTNNB1	O75309	1014	CDH16	no	no
159024814		NS2A	1th1A	P35222	1499	CTNNB1	P10275	367	AR	no	no
159024814		NS2A	1th1A	P35222	1499	CTNNB1	P55291	1013	CDH15	no	no
159024814		NS2A	1th1A	P35222	1499	CTNNB1	Q9BR09	140825	NEURL2	no	no
159024814		NS2A	1th1A	P35222	1499	CTNNB1	P49841	2932	GSK3B	no	no
159024814		NS2A	1th1A	P35222	1499	CTNNB1	P05549	7020	TFAP2A	no	no
159024814		NS2A	1th1A	P35222	1499	CTNNB1	Q9NQB0	6934	TCF7L2	no	no
159024814		NS2A	1th1A	P35222	1499	CTNNB1	P18031	5770	PTPN1	no	no
159024814		NS2A	1th1A	P35222	1499	CTNNB1	P29350	5777	PTPN6	no	no
159024814		NS2A	1th1A	P35222	1499	CTNNB1	Q14192	2274	FHL2	no	no
159024814		NS2A	1th1A	P35222	1499	CTNNB1	Q14790	841	CASP8	no	no
159024814		NS2A	1th1A	P35222	1499	CTNNB1	P55287	1009	CDH11	no	no
159024814		NS2A	1th1A	P35222	1499	CTNNB1	Q9ULB4	1007	CDH9	no	no
159024814		NS2A	1th1A	P35222	1499	CTNNB1	P55286	1006	CDH8	no	no
159024814		NS2A	1th1A	P35222	1499	CTNNB1	Q9ULB5	1005	CDH7	no	no
159024814		NS2A	1th1A	P35222	1499	CTNNB1	P33151	1003	CDH5	no	no
159024814		NS2A	1th1A	P35222	1499	CTNNB1	P22223	1001	CDH3	no	no
159024814		NS2A	1th1A	P35222	1499	CTNNB1	P19022	1000	CDH2	no	no
159024814		NS2A	1th1A	P35222	1499	CTNNB1	Q9NSA3	56998	CTNNBIP1	no	no
159024814		NS2A	1th1A	P35222	1499	CTNNB1	P49768	5663	PSEN1	no	no
159024814		NS2A	1th1A	P35222	1499	CTNNB1	P15923	6929	TCF3	no	no
159024814		NS2A	1th1A	P35222	1499	CTNNB1	P49810	5664	PSEN2	no	no
159024814		NS2A	1th1A	P35222	1499	CTNNB1	Q15642	9322	TRIP10	no	no
159024814		NS2A	1th1A	P35222	1499	CTNNB1	P20823	6927	TCF1	no	no
159024814		NS2A	1th1A	P35222	1499	CTNNB1	Q9Y230	10856	RUVBL2	no	no
159024814		NS2A	1th1A	P35222	1499	CTNNB1	Q9Y297	8945	BTRC	no	no
159024814		NS2A	1th1A	P35222	1499	CTNNB1	P20749	602	BCL3	no	no
159024814		NS2A	1th1A	P35222	1499	CTNNB1	Q15678	5784	PTPN14	no	no
159024814		NS2A	1th1A	P35222	1499	CTNNB1	Q9UQB3	1501	CTNND2	no	no
159024814		NS2A	1th1A	P35222	1499	CTNNB1	P46940	8826	IQGAP1	no	no
159024814		NS2A	1th1A	P35222	1499	CTNNB1	Q14344	10672	GNA13	no	no
159024814		NS2A	1th1A	P35222	1499	CTNNB1	Q86UP0	64403	CDH24	no	no
159024814		NS2A	1th1A	P35222	1499	CTNNB1	Q12923	5783	PTPN13	no	no
159024814		NS2A	1th1A	P35222	1499	CTNNB1		9743		no	no
159024814		NS2A	1th1A	P35222	1499	CTNNB1	Q86UL8	9863	MAGI2	no	no
159024814		NS2A	1th1A	P35222	1499	CTNNB1	Q8TDM6	9231	DLG5	no	no
159024814		NS2A	1th1A	P35222	1499	CTNNB1	Q00534	1021	CDK6	no	no
159024814		NS2A	1th1A	P35222	1499	CTNNB1	Q13002	2898	GRIK2	no	no
159024814		NS2A	1th1A	P35222	1499	CTNNB1	Q9NSC2	6299	SALL1	no	no
159024814		NS2A	1th1A	P35222	1499	CTNNB1	P16591	2241	FER	no	no
159024814		NS2A	1th1A	P35222	1499	CTNNB1	P28827	5797	PTPRM	no	no
159024814		NS2A	1th1A	P35222	1499	CTNNB1	Q15262	5796	PTPRK	no	no
159024814		NS2A	1th1A	P35222	1499	CTNNB1	Q12913	5795	PTPRJ	no	no
159024814		NS2A	1th1A	P35222	1499	CTNNB1	P68400	1457	CSNK2A1	yes	no
159024814		NS2A	1th1A	P35222	1499	CTNNB1	P10586	5792	PTPRF	no	no
159024814		NS2A	1th1A	P35222	1499	CTNNB1	P48729	1452	CSNK1A1	no	no
159024814		NS2A	1th1A	P35222	1499	CTNNB1	P48730	1453	CSNK1D	no	no
159024814		NS2A	1th1A	P35222	1499	CTNNB1	P16150	6693	SPN	no	no
159024814		NS2A	1th1A	P35222	1499	CTNNB1	Q13285	2516	NR5A1	no	no
159024814		NS2A	1th1A	P35222	1499	CTNNB1	O00512	607	BCL9	no	no
159024814		NS2A	1th1A	P35222	1499	CTNNB1	Q15796	4087	SMAD2	no	no
159024814		NS2A	1th1A	P35222	1499	CTNNB1	P84022	4088	SMAD3	no	no
159024814		NS2A	1th1A	P35222	1499	CTNNB1	Q13485	4089	SMAD4	no	no
159024814		NS2A	1th1A	P35222	1499	CTNNB1	P27986	5295	PIK3R1	no	no
159024814		NS2A	1th1A	P35222	1499	CTNNB1	Q9H6I2	64321	SOX17	no	no
159024814		NS2A	1th1A	P35222	1499	CTNNB1	Q16658	6624	FSCN1	no	no
159024814		NS2A	1th1A	P35222	1499	CTNNB1	Q96QZ7	9223	MAGI1	no	no
159024814		NS2A	1th1A	P35222	1499	CTNNB1	P49715	1050	CEBPA	no	no
159024814		NS2A	1th1A	P35222	1499	CTNNB1		91653	BOC	no	no
159024814		NS2A	1th1A	P35222	1499	CTNNB1	Q09472	2033	EP300	no	no
159024814		NS2A	1th1A	P35222	1499	CTNNB1	P25054	324	APC	no	no
159024814		NS2A	1th1A	P35222	1499	CTNNB1	P23471	5803	PTPRZ1	no	no
159024814		NS2A	1th1A	P35222	1499	CTNNB1	Q92729	10076	PTPRU	no	no
159024814		NS2A	1th1A	P35222	1499	CTNNB1	O15169	8312	AXIN1	no	no
159024814		NS2A	1th1A	P35222	1499	CTNNB1	Q9Y2T1	8313	AXIN2	no	no
159024814		NS2A	1th1A	P35222	1499	CTNNB1		55966	AJAP1	no	no
159024814		NS2A	1th1A	P35222	1499	CTNNB1	P19838	4790	NFKB1	no	no
159024814		NS2A	1th1A	P35222	1499	CTNNB1	P36897	7046	TGFBR1	no	no
159024814		NS2A	1th1A	P35222	1499	CTNNB1	Q9Y3Y4	26108	PYGO1	no	no
159024814		NS2A	1th1A	P35222	1499	CTNNB1	Q15078	8851	CDK5R1	no	no
159024814		NS2A	1th1A	P35222	1499	CTNNB1	Q4KMG0	50937	CDON	no	no
159024814		NS2A	1th1A	P35222	1499	CTNNB1		9693	RAPGEF2	no	no
159024814		NS2A	1th1A	P35222	1499	CTNNB1	P06241	2534	FYN	no	no
159024814		NS2A	1th1A	P35222	1499	CTNNB1	P15941	4582	MUC1	no	no
159024814		NS2A	2z5mA	Q92973	3842	TNPO1	P46777	6125	RPL5	no	no
159024814		NS2A	2z5mA	Q92973	3842	TNPO1	P35658	8021	NUP214	no	no
159024814		NS2A	2z5mA	Q92973	3842	TNPO1	Q92973	3842	TNPO1	no	no
159024814		NS2A	2z5mA	Q92973	3842	TNPO1	Q15717	1994	ELAVL1	no	no
159024814		NS2A	2z5mA	Q92973	3842	TNPO1	P49792	5903	RANBP2	no	no
159024814		NS2A	2z5mA	Q92973	3842	TNPO1	Q86U42	8106	PABPN1	no	no
159024814		NS2A	2z5mA	Q92973	3842	TNPO1	P52948	4928	NUP98	no	no
159024814		NS2A	2z5mA	Q92973	3842	TNPO1	P49790	9972	NUP153	no	no
159024814		NS2A	2z5mA	Q92973	3842	TNPO1	Q14103	3184	HNRPD	no	no
159024814		NS2A	2z5mA	Q92973	3842	TNPO1	P09651	3178	HNRPA1	no	no
159024814		NS2A	2z5mA	Q92973	3842	TNPO1	Q16778	8349	HIST2H2BE	no	no
159024814		NS2A	2z5mA	Q92973	3842	TNPO1	P62826	5901	RAN	no	no
159024814		NS2A	2z5mA	Q92973	3842	TNPO1	P62750	6147	RPL23A	no	no
159024814		NS2A	2z5mA	Q92973	3842	TNPO1	Q53T03	84220	RGPD5	no	no
159024814		NS2A	2z5mA	Q92973	3842	TNPO1	Q9UBU9	10482	NXF1	no	no
159024814		NS2A	2z5mA	Q92973	3842	TNPO1	P09132	6728	SRP19	no	no
159024814		NS2A	2z5mA	Q92973	3842	TNPO1	Q16695	8290	HIST3H3	no	no
159024814		NS2A	2z5mA	Q92973	3842	TNPO1	P62081	6201	RPS7	no	no
159024814		NS2A	2z5kA	Q92973	3842	TNPO1	P46777	6125	RPL5	no	no
159024814		NS2A	2z5kA	Q92973	3842	TNPO1	P35658	8021	NUP214	no	no
159024814		NS2A	2z5kA	Q92973	3842	TNPO1	Q92973	3842	TNPO1	no	no
159024814		NS2A	2z5kA	Q92973	3842	TNPO1	Q15717	1994	ELAVL1	no	no
159024814		NS2A	2z5kA	Q92973	3842	TNPO1	P49792	5903	RANBP2	no	no
159024814		NS2A	2z5kA	Q92973	3842	TNPO1	Q86U42	8106	PABPN1	no	no
159024814		NS2A	2z5kA	Q92973	3842	TNPO1	P52948	4928	NUP98	no	no
159024814		NS2A	2z5kA	Q92973	3842	TNPO1	P49790	9972	NUP153	no	no
159024814		NS2A	2z5kA	Q92973	3842	TNPO1	Q14103	3184	HNRPD	no	no
159024814		NS2A	2z5kA	Q92973	3842	TNPO1	P09651	3178	HNRPA1	no	no
159024814		NS2A	2z5kA	Q92973	3842	TNPO1	Q16778	8349	HIST2H2BE	no	no
159024814		NS2A	2z5kA	Q92973	3842	TNPO1	P62826	5901	RAN	no	no
159024814		NS2A	2z5kA	Q92973	3842	TNPO1	P62750	6147	RPL23A	no	no
159024814		NS2A	2z5kA	Q92973	3842	TNPO1	Q53T03	84220	RGPD5	no	no
159024814		NS2A	2z5kA	Q92973	3842	TNPO1	Q9UBU9	10482	NXF1	no	no
159024814		NS2A	2z5kA	Q92973	3842	TNPO1	P09132	6728	SRP19	no	no
159024814		NS2A	2z5kA	Q92973	3842	TNPO1	Q16695	8290	HIST3H3	no	no
159024814		NS2A	2z5kA	Q92973	3842	TNPO1	P62081	6201	RPS7	no	no
159024814		NS2A	2qmrA	Q92973	3842	TNPO1	P46777	6125	RPL5	no	no
159024814		NS2A	2qmrA	Q92973	3842	TNPO1	P35658	8021	NUP214	no	no
159024814		NS2A	2qmrA	Q92973	3842	TNPO1	Q92973	3842	TNPO1	no	no
159024814		NS2A	2qmrA	Q92973	3842	TNPO1	Q15717	1994	ELAVL1	no	no
159024814		NS2A	2qmrA	Q92973	3842	TNPO1	P49792	5903	RANBP2	no	no
159024814		NS2A	2qmrA	Q92973	3842	TNPO1	Q86U42	8106	PABPN1	no	no
159024814		NS2A	2qmrA	Q92973	3842	TNPO1	P52948	4928	NUP98	no	no
159024814		NS2A	2qmrA	Q92973	3842	TNPO1	P49790	9972	NUP153	no	no
159024814		NS2A	2qmrA	Q92973	3842	TNPO1	Q14103	3184	HNRPD	no	no
159024814		NS2A	2qmrA	Q92973	3842	TNPO1	P09651	3178	HNRPA1	no	no
159024814		NS2A	2qmrA	Q92973	3842	TNPO1	Q16778	8349	HIST2H2BE	no	no
159024814		NS2A	2qmrA	Q92973	3842	TNPO1	P62826	5901	RAN	no	no
159024814		NS2A	2qmrA	Q92973	3842	TNPO1	P62750	6147	RPL23A	no	no
159024814		NS2A	2qmrA	Q92973	3842	TNPO1	Q53T03	84220	RGPD5	no	no
159024814		NS2A	2qmrA	Q92973	3842	TNPO1	Q9UBU9	10482	NXF1	no	no
159024814		NS2A	2qmrA	Q92973	3842	TNPO1	P09132	6728	SRP19	no	no
159024814		NS2A	2qmrA	Q92973	3842	TNPO1	Q16695	8290	HIST3H3	no	no
159024814		NS2A	2qmrA	Q92973	3842	TNPO1	P62081	6201	RPS7	no	no
159024814		NS2A	2nymA	P30153	5518	PPP2R1A	Q05586	2902	GRIN1	no	no
159024814		NS2A	2nymA	P30153	5518	PPP2R1A	Q03113	2768	GNA12	no	no
159024814		NS2A	2nymA	P30153	5518	PPP2R1A	O15399	2906	GRIN2D	no	no
159024814		NS2A	2nymA	P30153	5518	PPP2R1A	Q15796	4087	SMAD2	no	no
159024814		NS2A	2nymA	P30153	5518	PPP2R1A	P84022	4088	SMAD3	no	no
159024814		NS2A	2nymA	P30153	5518	PPP2R1A	O95405	9372	ZFYVE9	no	no
159024814		NS2A	2nymA	P30153	5518	PPP2R1A	Q96P70	55705	IPO9	no	no
159024814		NS2A	2nymA	P30153	5518	PPP2R1A	P53816	11145	HRASLS3	no	no
159024814		NS2A	2nymA	P30153	5518	PPP2R1A	Q03933	3298	HSF2	no	no
159024814		NS2A	2nymA	P30153	5518	PPP2R1A	P53041	5536	PPP5C	no	no
159024814		NS2A	2nymA	P30153	5518	PPP2R1A	P23975	6530	SLC6A2	no	no
159024814		NS2A	2nymA	P30153	5518	PPP2R1A	O95376	10425	ARIH2	no	no
159024814		NS2A	2nymA	P30153	5518	PPP2R1A	Q9Y5P8	28227	PPP2R3B	no	no
159024814		NS2A	2nymA	P30153	5518	PPP2R1A	Q15172	5525	PPP2R5A	no	no
159024814		NS2A	2z5nA	Q92973	3842	TNPO1	P46777	6125	RPL5	no	no
159024814		NS2A	2z5nA	Q92973	3842	TNPO1	P35658	8021	NUP214	no	no
159024814		NS2A	2z5nA	Q92973	3842	TNPO1	Q92973	3842	TNPO1	no	no
159024814		NS2A	2z5nA	Q92973	3842	TNPO1	Q15717	1994	ELAVL1	no	no
159024814		NS2A	2z5nA	Q92973	3842	TNPO1	P49792	5903	RANBP2	no	no
159024814		NS2A	2z5nA	Q92973	3842	TNPO1	Q86U42	8106	PABPN1	no	no
159024814		NS2A	2z5nA	Q92973	3842	TNPO1	P52948	4928	NUP98	no	no
159024814		NS2A	2z5nA	Q92973	3842	TNPO1	P49790	9972	NUP153	no	no
159024814		NS2A	2z5nA	Q92973	3842	TNPO1	Q14103	3184	HNRPD	no	no
159024814		NS2A	2z5nA	Q92973	3842	TNPO1	P09651	3178	HNRPA1	no	no
159024814		NS2A	2z5nA	Q92973	3842	TNPO1	Q16778	8349	HIST2H2BE	no	no
159024814		NS2A	2z5nA	Q92973	3842	TNPO1	P62826	5901	RAN	no	no
159024814		NS2A	2z5nA	Q92973	3842	TNPO1	P62750	6147	RPL23A	no	no
159024814		NS2A	2z5nA	Q92973	3842	TNPO1	Q53T03	84220	RGPD5	no	no
159024814		NS2A	2z5nA	Q92973	3842	TNPO1	Q9UBU9	10482	NXF1	no	no
159024814		NS2A	2z5nA	Q92973	3842	TNPO1	P09132	6728	SRP19	no	no
159024814		NS2A	2z5nA	Q92973	3842	TNPO1	Q16695	8290	HIST3H3	no	no
159024814		NS2A	2z5nA	Q92973	3842	TNPO1	P62081	6201	RPS7	no	no
159024814		NS2A	1ibrD	Q14974	3837	KPNB1	O15397	10526	IPO8	no	no
159024814		NS2A	1ibrD	Q14974	3837	KPNB1	P84022	4088	SMAD3	no	no
159024814		NS2A	1ibrD	Q14974	3837	KPNB1	P07305	3005	H1F0	no	no
159024814		NS2A	1ibrD	Q14974	3837	KPNB1	Q12772	6721	SREBF2	no	no
159024814		NS2A	1ibrD	Q14974	3837	KPNB1	P12272	5744	PTHLH	no	no
159024814		NS2A	1ibrD	Q14974	3837	KPNB1	Q16637	6606	SMN1	no	no
159024814		NS2A	1ibrD	Q14974	3837	KPNB1	P21246	5764	PTN	no	no
159024814		NS2A	1ibrD	Q14974	3837	KPNB1	P37198	23636	NUP62	no	no
159024814		NS2A	1ibrD	Q14974	3837	KPNB1	P54274	7013	TERF1	no	no
159024814		NS2A	1ibrD	Q14974	3837	KPNB1	O60684	23633	KPNA6	no	no
159024814		NS2A	1ibrD	Q14974	3837	KPNB1	P23511	4800	NFYA	no	no
159024814		NS2A	1ibrD	Q14974	3837	KPNB1	O95071	51366	EDD1	no	no
159024814		NS2A	1ibrD	Q14974	3837	KPNB1	Q99698	1130	LYST	no	no
159024814		NS2A	1ibrD	Q14974	3837	KPNB1	Q12873	1107	CHD3	no	no
159024814		NS2A	1ibrD	Q14974	3837	KPNB1	P04637	7157	TP53	no	no
159024814		NS2A	1ibrD	Q14974	3837	KPNB1	P52948	4928	NUP98	no	no
159024814		NS2A	1ibrD	Q14974	3837	KPNB1	Q9UKX7	10762	NUP50	no	no
159024814		NS2A	1ibrD	Q14974	3837	KPNB1	P14209	4267	CD99	no	no
159024814		NS2A	1ibrD	Q14974	3837	KPNB1	P49792	5903	RANBP2	no	no
159024814		NS2A	1ibrD	Q14974	3837	KPNB1	P62826	5901	RAN	no	no
159024814		NS2A	1ibrD	Q14974	3837	KPNB1	P49790	9972	NUP153	no	no
159024814		NS2A	1ibrD	Q14974	3837	KPNB1	P11362	2260	FGFR1	no	no
159024814		NS2A	1ibrD	Q14974	3837	KPNB1	O95373	10527	IPO7	no	no
159024814		NS2A	1ibrD	Q14974	3837	KPNB1	P24593	3488	IGFBP5	no	no
159024814		NS2A	1ibrD	Q14974	3837	KPNB1	O95149	10073	SNUPN	no	no
159024814		NS2A	1ibrD	Q14974	3837	KPNB1	Q14974	3837	KPNB1	no	no
159024814		NS2A	1ibrD	Q14974	3837	KPNB1	Q15796	4087	SMAD2	no	no
159024814		NS2A	1ibrD	Q14974	3837	KPNB1	O75940	10285	SMNDC1	no	no
159024814		NS2A	1ibrD	Q14974	3837	KPNB1	P52292	3838	KPNA2	no	no
159024814		NS2A	1ibrD	Q14974	3837	KPNB1	O00505	3839	KPNA3	no	no
159024814		NS2A	1ibrD	Q14974	3837	KPNB1	P17936	3486	IGFBP3	no	no
159024814		NS2A	1ibrD	Q14974	3837	KPNB1	P06454	5757	PTMA	no	no
159024814		NS2A	1ibrD	Q14974	3837	KPNB1	P17706	5771	PTPN2	no	no
159024814		NS2A	1ibrD	Q14974	3837	KPNB1	P46777	6125	RPL5	no	no
159024814		NS2A	1ibrD	Q14974	3837	KPNB1	P55060	1434	CSE1L	no	no
159024814		NS2A	1ibrD	Q14974	3837	KPNB1	Q15717	1994	ELAVL1	no	no
159024814		NS2A	1ibrD	Q14974	3837	KPNB1	Q06455	862	RUNX1T1	no	no
159024814		NS2A	1ibrD	Q14974	3837	KPNB1	P51178	5333	PLCD1	no	no
159024814		NS2A	1ibrD	Q14974	3837	KPNB1	O94806	23683	PRKD3	no	no
159024814		NS2A	1ibrD	Q14974	3837	KPNB1	P48436	6662	SOX9	no	no
159024814		NS2A	1ibrD	Q14974	3837	KPNB1	Q8N2W9	51588	PIAS4	no	no
159024814		NS2A	1ibrD	Q14974	3837	KPNB1	P48729	1452	CSNK1A1	no	no
159024814		NS2A	1ibrB	Q14974	3837	KPNB1	O15397	10526	IPO8	no	no
159024814		NS2A	1ibrB	Q14974	3837	KPNB1	P84022	4088	SMAD3	no	no
159024814		NS2A	1ibrB	Q14974	3837	KPNB1	P07305	3005	H1F0	no	no
159024814		NS2A	1ibrB	Q14974	3837	KPNB1	Q12772	6721	SREBF2	no	no
159024814		NS2A	1ibrB	Q14974	3837	KPNB1	P12272	5744	PTHLH	no	no
159024814		NS2A	1ibrB	Q14974	3837	KPNB1	Q16637	6606	SMN1	no	no
159024814		NS2A	1ibrB	Q14974	3837	KPNB1	P21246	5764	PTN	no	no
159024814		NS2A	1ibrB	Q14974	3837	KPNB1	P37198	23636	NUP62	no	no
159024814		NS2A	1ibrB	Q14974	3837	KPNB1	P54274	7013	TERF1	no	no
159024814		NS2A	1ibrB	Q14974	3837	KPNB1	O60684	23633	KPNA6	no	no
159024814		NS2A	1ibrB	Q14974	3837	KPNB1	P23511	4800	NFYA	no	no
159024814		NS2A	1ibrB	Q14974	3837	KPNB1	O95071	51366	EDD1	no	no
159024814		NS2A	1ibrB	Q14974	3837	KPNB1	Q99698	1130	LYST	no	no
159024814		NS2A	1ibrB	Q14974	3837	KPNB1	Q12873	1107	CHD3	no	no
159024814		NS2A	1ibrB	Q14974	3837	KPNB1	P04637	7157	TP53	no	no
159024814		NS2A	1ibrB	Q14974	3837	KPNB1	P52948	4928	NUP98	no	no
159024814		NS2A	1ibrB	Q14974	3837	KPNB1	Q9UKX7	10762	NUP50	no	no
159024814		NS2A	1ibrB	Q14974	3837	KPNB1	P14209	4267	CD99	no	no
159024814		NS2A	1ibrB	Q14974	3837	KPNB1	P49792	5903	RANBP2	no	no
159024814		NS2A	1ibrB	Q14974	3837	KPNB1	P62826	5901	RAN	no	no
159024814		NS2A	1ibrB	Q14974	3837	KPNB1	P49790	9972	NUP153	no	no
159024814		NS2A	1ibrB	Q14974	3837	KPNB1	P11362	2260	FGFR1	no	no
159024814		NS2A	1ibrB	Q14974	3837	KPNB1	O95373	10527	IPO7	no	no
159024814		NS2A	1ibrB	Q14974	3837	KPNB1	P24593	3488	IGFBP5	no	no
159024814		NS2A	1ibrB	Q14974	3837	KPNB1	O95149	10073	SNUPN	no	no
159024814		NS2A	1ibrB	Q14974	3837	KPNB1	Q14974	3837	KPNB1	no	no
159024814		NS2A	1ibrB	Q14974	3837	KPNB1	Q15796	4087	SMAD2	no	no
159024814		NS2A	1ibrB	Q14974	3837	KPNB1	O75940	10285	SMNDC1	no	no
159024814		NS2A	1ibrB	Q14974	3837	KPNB1	P52292	3838	KPNA2	no	no
159024814		NS2A	1ibrB	Q14974	3837	KPNB1	O00505	3839	KPNA3	no	no
159024814		NS2A	1ibrB	Q14974	3837	KPNB1	P17936	3486	IGFBP3	no	no
159024814		NS2A	1ibrB	Q14974	3837	KPNB1	P06454	5757	PTMA	no	no
159024814		NS2A	1ibrB	Q14974	3837	KPNB1	P17706	5771	PTPN2	no	no
159024814		NS2A	1ibrB	Q14974	3837	KPNB1	P46777	6125	RPL5	no	no
159024814		NS2A	1ibrB	Q14974	3837	KPNB1	P55060	1434	CSE1L	no	no
159024814		NS2A	1ibrB	Q14974	3837	KPNB1	Q15717	1994	ELAVL1	no	no
159024814		NS2A	1ibrB	Q14974	3837	KPNB1	Q06455	862	RUNX1T1	no	no
159024814		NS2A	1ibrB	Q14974	3837	KPNB1	P51178	5333	PLCD1	no	no
159024814		NS2A	1ibrB	Q14974	3837	KPNB1	O94806	23683	PRKD3	no	no
159024814		NS2A	1ibrB	Q14974	3837	KPNB1	P48436	6662	SOX9	no	no
159024814		NS2A	1ibrB	Q14974	3837	KPNB1	Q8N2W9	51588	PIAS4	no	no
159024814		NS2A	1ibrB	Q14974	3837	KPNB1	P48729	1452	CSNK1A1	no	no
159024814		NS2A	2z5oA	Q92973	3842	TNPO1	P46777	6125	RPL5	no	no
159024814		NS2A	2z5oA	Q92973	3842	TNPO1	P35658	8021	NUP214	no	no
159024814		NS2A	2z5oA	Q92973	3842	TNPO1	Q92973	3842	TNPO1	no	no
159024814		NS2A	2z5oA	Q92973	3842	TNPO1	Q15717	1994	ELAVL1	no	no
159024814		NS2A	2z5oA	Q92973	3842	TNPO1	P49792	5903	RANBP2	no	no
159024814		NS2A	2z5oA	Q92973	3842	TNPO1	Q86U42	8106	PABPN1	no	no
159024814		NS2A	2z5oA	Q92973	3842	TNPO1	P52948	4928	NUP98	no	no
159024814		NS2A	2z5oA	Q92973	3842	TNPO1	P49790	9972	NUP153	no	no
159024814		NS2A	2z5oA	Q92973	3842	TNPO1	Q14103	3184	HNRPD	no	no
159024814		NS2A	2z5oA	Q92973	3842	TNPO1	P09651	3178	HNRPA1	no	no
159024814		NS2A	2z5oA	Q92973	3842	TNPO1	Q16778	8349	HIST2H2BE	no	no
159024814		NS2A	2z5oA	Q92973	3842	TNPO1	P62826	5901	RAN	no	no
159024814		NS2A	2z5oA	Q92973	3842	TNPO1	P62750	6147	RPL23A	no	no
159024814		NS2A	2z5oA	Q92973	3842	TNPO1	Q53T03	84220	RGPD5	no	no
159024814		NS2A	2z5oA	Q92973	3842	TNPO1	Q9UBU9	10482	NXF1	no	no
159024814		NS2A	2z5oA	Q92973	3842	TNPO1	P09132	6728	SRP19	no	no
159024814		NS2A	2z5oA	Q92973	3842	TNPO1	Q16695	8290	HIST3H3	no	no
159024814		NS2A	2z5oA	Q92973	3842	TNPO1	P62081	6201	RPS7	no	no
159024814		NS2A	2q5dB	Q14974	3837	KPNB1	O15397	10526	IPO8	no	no
159024814		NS2A	2q5dB	Q14974	3837	KPNB1	P84022	4088	SMAD3	no	no
159024814		NS2A	2q5dB	Q14974	3837	KPNB1	P07305	3005	H1F0	no	no
159024814		NS2A	2q5dB	Q14974	3837	KPNB1	Q12772	6721	SREBF2	no	no
159024814		NS2A	2q5dB	Q14974	3837	KPNB1	P12272	5744	PTHLH	no	no
159024814		NS2A	2q5dB	Q14974	3837	KPNB1	Q16637	6606	SMN1	no	no
159024814		NS2A	2q5dB	Q14974	3837	KPNB1	P21246	5764	PTN	no	no
159024814		NS2A	2q5dB	Q14974	3837	KPNB1	P37198	23636	NUP62	no	no
159024814		NS2A	2q5dB	Q14974	3837	KPNB1	P54274	7013	TERF1	no	no
159024814		NS2A	2q5dB	Q14974	3837	KPNB1	O60684	23633	KPNA6	no	no
159024814		NS2A	2q5dB	Q14974	3837	KPNB1	P23511	4800	NFYA	no	no
159024814		NS2A	2q5dB	Q14974	3837	KPNB1	O95071	51366	EDD1	no	no
159024814		NS2A	2q5dB	Q14974	3837	KPNB1	Q99698	1130	LYST	no	no
159024814		NS2A	2q5dB	Q14974	3837	KPNB1	Q12873	1107	CHD3	no	no
159024814		NS2A	2q5dB	Q14974	3837	KPNB1	P04637	7157	TP53	no	no
159024814		NS2A	2q5dB	Q14974	3837	KPNB1	P52948	4928	NUP98	no	no
159024814		NS2A	2q5dB	Q14974	3837	KPNB1	Q9UKX7	10762	NUP50	no	no
159024814		NS2A	2q5dB	Q14974	3837	KPNB1	P14209	4267	CD99	no	no
159024814		NS2A	2q5dB	Q14974	3837	KPNB1	P49792	5903	RANBP2	no	no
159024814		NS2A	2q5dB	Q14974	3837	KPNB1	P62826	5901	RAN	no	no
159024814		NS2A	2q5dB	Q14974	3837	KPNB1	P49790	9972	NUP153	no	no
159024814		NS2A	2q5dB	Q14974	3837	KPNB1	P11362	2260	FGFR1	no	no
159024814		NS2A	2q5dB	Q14974	3837	KPNB1	O95373	10527	IPO7	no	no
159024814		NS2A	2q5dB	Q14974	3837	KPNB1	P24593	3488	IGFBP5	no	no
159024814		NS2A	2q5dB	Q14974	3837	KPNB1	O95149	10073	SNUPN	no	no
159024814		NS2A	2q5dB	Q14974	3837	KPNB1	Q14974	3837	KPNB1	no	no
159024814		NS2A	2q5dB	Q14974	3837	KPNB1	Q15796	4087	SMAD2	no	no
159024814		NS2A	2q5dB	Q14974	3837	KPNB1	O75940	10285	SMNDC1	no	no
159024814		NS2A	2q5dB	Q14974	3837	KPNB1	P52292	3838	KPNA2	no	no
159024814		NS2A	2q5dB	Q14974	3837	KPNB1	O00505	3839	KPNA3	no	no
159024814		NS2A	2q5dB	Q14974	3837	KPNB1	P17936	3486	IGFBP3	no	no
159024814		NS2A	2q5dB	Q14974	3837	KPNB1	P06454	5757	PTMA	no	no
159024814		NS2A	2q5dB	Q14974	3837	KPNB1	P17706	5771	PTPN2	no	no
159024814		NS2A	2q5dB	Q14974	3837	KPNB1	P46777	6125	RPL5	no	no
159024814		NS2A	2q5dB	Q14974	3837	KPNB1	P55060	1434	CSE1L	no	no
159024814		NS2A	2q5dB	Q14974	3837	KPNB1	Q15717	1994	ELAVL1	no	no
159024814		NS2A	2q5dB	Q14974	3837	KPNB1	Q06455	862	RUNX1T1	no	no
159024814		NS2A	2q5dB	Q14974	3837	KPNB1	P51178	5333	PLCD1	no	no
159024814		NS2A	2q5dB	Q14974	3837	KPNB1	O94806	23683	PRKD3	no	no
159024814		NS2A	2q5dB	Q14974	3837	KPNB1	P48436	6662	SOX9	no	no
159024814		NS2A	2q5dB	Q14974	3837	KPNB1	Q8N2W9	51588	PIAS4	no	no
159024814		NS2A	2q5dB	Q14974	3837	KPNB1	P48729	1452	CSNK1A1	no	no
159024814		NS2A	2z5jA	Q92973	3842	TNPO1	P46777	6125	RPL5	no	no
159024814		NS2A	2z5jA	Q92973	3842	TNPO1	P35658	8021	NUP214	no	no
159024814		NS2A	2z5jA	Q92973	3842	TNPO1	Q92973	3842	TNPO1	no	no
159024814		NS2A	2z5jA	Q92973	3842	TNPO1	Q15717	1994	ELAVL1	no	no
159024814		NS2A	2z5jA	Q92973	3842	TNPO1	P49792	5903	RANBP2	no	no
159024814		NS2A	2z5jA	Q92973	3842	TNPO1	Q86U42	8106	PABPN1	no	no
159024814		NS2A	2z5jA	Q92973	3842	TNPO1	P52948	4928	NUP98	no	no
159024814		NS2A	2z5jA	Q92973	3842	TNPO1	P49790	9972	NUP153	no	no
159024814		NS2A	2z5jA	Q92973	3842	TNPO1	Q14103	3184	HNRPD	no	no
159024814		NS2A	2z5jA	Q92973	3842	TNPO1	P09651	3178	HNRPA1	no	no
159024814		NS2A	2z5jA	Q92973	3842	TNPO1	Q16778	8349	HIST2H2BE	no	no
159024814		NS2A	2z5jA	Q92973	3842	TNPO1	P62826	5901	RAN	no	no
159024814		NS2A	2z5jA	Q92973	3842	TNPO1	P62750	6147	RPL23A	no	no
159024814		NS2A	2z5jA	Q92973	3842	TNPO1	Q53T03	84220	RGPD5	no	no
159024814		NS2A	2z5jA	Q92973	3842	TNPO1	Q9UBU9	10482	NXF1	no	no
159024814		NS2A	2z5jA	Q92973	3842	TNPO1	P09132	6728	SRP19	no	no
159024814		NS2A	2z5jA	Q92973	3842	TNPO1	Q16695	8290	HIST3H3	no	no
159024814		NS2A	2z5jA	Q92973	3842	TNPO1	P62081	6201	RPS7	no	no
159024814		NS2A	1g3jA	P35222	1499	CTNNB1	P98177	4303	MLLT7	no	no
159024814		NS2A	1g3jA	P35222	1499	CTNNB1	Q16790	768	CA9	no	no
159024814		NS2A	1g3jA	P35222	1499	CTNNB1	Q9HCK8	57680	CHD8	no	no
159024814		NS2A	1g3jA	P35222	1499	CTNNB1	O15111	1147	CHUK	no	no
159024814		NS2A	1g3jA	P35222	1499	CTNNB1	P16284	5175	PECAM1	no	no
159024814		NS2A	1g3jA	P35222	1499	CTNNB1		10297	APC2	no	no
159024814		NS2A	1g3jA	P35222	1499	CTNNB1	P35240	4771	NF2	no	no
159024814		NS2A	1g3jA	P35222	1499	CTNNB1	Q15596	10499	NCOA2	no	no
159024814		NS2A	1g3jA	P35222	1499	CTNNB1	Q9UJU2	51176	LEF1	no	no
159024814		NS2A	1g3jA	P35222	1499	CTNNB1	P17948	2321	FLT1	no	no
159024814		NS2A	1g3jA	P35222	1499	CTNNB1	O14745	9368	SLC9A3R1	no	no
159024814		NS2A	1g3jA	P35222	1499	CTNNB1	O14920	3551	IKBKB	no	no
159024814		NS2A	1g3jA	P35222	1499	CTNNB1	P35968	3791	KDR	no	no
159024814		NS2A	1g3jA	P35222	1499	CTNNB1	Q9UI47	29119	CTNNA3	no	no
159024814		NS2A	1g3jA	P35222	1499	CTNNB1	Q9Y3M2	25776	CBY1	no	no
159024814		NS2A	1g3jA	P35222	1499	CTNNB1	P67870	1460	CSNK2B	no	no
159024814		NS2A	1g3jA	P35222	1499	CTNNB1	O95405	9372	ZFYVE9	no	no
159024814		NS2A	1g3jA	P35222	1499	CTNNB1	P12830	999	CDH1	no	no
159024814		NS2A	1g3jA	P35222	1499	CTNNB1	P00533	1956	EGFR	no	no
159024814		NS2A	1g3jA	P35222	1499	CTNNB1	P35221	1495	CTNNA1	no	no
159024814		NS2A	1g3jA	P35222	1499	CTNNB1	P12931	6714	SRC	no	no
159024814		NS2A	1g3jA	P35222	1499	CTNNB1	P08581	4233	MET	no	no
159024814		NS2A	1g3jA	P35222	1499	CTNNB1	P37173	7048	TGFBR2	no	no
159024814		NS2A	1g3jA	P35222	1499	CTNNB1	Q99697	5308	PITX2	no	no
159024814		NS2A	1g3jA	P35222	1499	CTNNB1	Q14574	1825	DSC3	no	no
159024814		NS2A	1g3jA	P35222	1499	CTNNB1	O00570	6656	SOX1	no	no
159024814		NS2A	1g3jA	P35222	1499	CTNNB1	P24666	52	ACP1	no	no
159024814		NS2A	1g3jA	P35222	1499	CTNNB1	Q13526	5300	PIN1	no	no
159024814		NS2A	1g3jA	P35222	1499	CTNNB1	Q92793	1387	CREBBP	no	no
159024814		NS2A	1g3jA	P35222	1499	CTNNB1	P04626	2064	ERBB2	no	no
159024814		NS2A	1g3jA	P35222	1499	CTNNB1	P19793	6256	RXRA	no	no
159024814		NS2A	1g3jA	P35222	1499	CTNNB1	O14907	30851	TAX1BP3	no	no
159024814		NS2A	1g3jA	P35222	1499	CTNNB1	Q05586	2902	GRIN1	no	no
159024814		NS2A	1g3jA	P35222	1499	CTNNB1	P24385	595	CCND1	no	no
159024814		NS2A	1g3jA	P35222	1499	CTNNB1	O15399	2906	GRIN2D	no	no
159024814		NS2A	1g3jA	P35222	1499	CTNNB1	P51532	6597	SMARCA4	no	no
159024814		NS2A	1g3jA	P35222	1499	CTNNB1	Q9HCS4	83439	TCF7L1	no	no
159024814		NS2A	1g3jA	P35222	1499	CTNNB1	Q93008	8239	USP9X	no	no
159024814		NS2A	1g3jA	P35222	1499	CTNNB1	Q9Y265	8607	RUVBL1	no	no
159024814		NS2A	1g3jA	P35222	1499	CTNNB1	O60907	6907	TBL1X	no	no
159024814		NS2A	1g3jA	P35222	1499	CTNNB1	P35813	5494	PPM1A	no	no
159024814		NS2A	1g3jA	P35222	1499	CTNNB1	Q12778	2308	FOXO1A	no	no
159024814		NS2A	1g3jA	P35222	1499	CTNNB1	Q99959	5318	PKP2	no	no
159024814		NS2A	1g3jA	P35222	1499	CTNNB1	P42574	836	CASP3	no	no
159024814		NS2A	1g3jA	P35222	1499	CTNNB1	P98161	5310	PKD1	no	no
159024814		NS2A	1g3jA	P35222	1499	CTNNB1	O14640	1855	DVL1	no	no
159024814		NS2A	1g3jA	P35222	1499	CTNNB1	Q92997	1857	DVL3	no	no
159024814		NS2A	1g3jA	P35222	1499	CTNNB1	P15311	7430	VIL2	no	no
159024814		NS2A	1g3jA	P35222	1499	CTNNB1	O75309	1014	CDH16	no	no
159024814		NS2A	1g3jA	P35222	1499	CTNNB1	P10275	367	AR	no	no
159024814		NS2A	1g3jA	P35222	1499	CTNNB1	P55291	1013	CDH15	no	no
159024814		NS2A	1g3jA	P35222	1499	CTNNB1	Q9BR09	140825	NEURL2	no	no
159024814		NS2A	1g3jA	P35222	1499	CTNNB1	P49841	2932	GSK3B	no	no
159024814		NS2A	1g3jA	P35222	1499	CTNNB1	P05549	7020	TFAP2A	no	no
159024814		NS2A	1g3jA	P35222	1499	CTNNB1	Q9NQB0	6934	TCF7L2	no	no
159024814		NS2A	1g3jA	P35222	1499	CTNNB1	P18031	5770	PTPN1	no	no
159024814		NS2A	1g3jA	P35222	1499	CTNNB1	P29350	5777	PTPN6	no	no
159024814		NS2A	1g3jA	P35222	1499	CTNNB1	Q14192	2274	FHL2	no	no
159024814		NS2A	1g3jA	P35222	1499	CTNNB1	Q14790	841	CASP8	no	no
159024814		NS2A	1g3jA	P35222	1499	CTNNB1	P55287	1009	CDH11	no	no
159024814		NS2A	1g3jA	P35222	1499	CTNNB1	Q9ULB4	1007	CDH9	no	no
159024814		NS2A	1g3jA	P35222	1499	CTNNB1	P55286	1006	CDH8	no	no
159024814		NS2A	1g3jA	P35222	1499	CTNNB1	Q9ULB5	1005	CDH7	no	no
159024814		NS2A	1g3jA	P35222	1499	CTNNB1	P33151	1003	CDH5	no	no
159024814		NS2A	1g3jA	P35222	1499	CTNNB1	P22223	1001	CDH3	no	no
159024814		NS2A	1g3jA	P35222	1499	CTNNB1	P19022	1000	CDH2	no	no
159024814		NS2A	1g3jA	P35222	1499	CTNNB1	Q9NSA3	56998	CTNNBIP1	no	no
159024814		NS2A	1g3jA	P35222	1499	CTNNB1	P49768	5663	PSEN1	no	no
159024814		NS2A	1g3jA	P35222	1499	CTNNB1	P15923	6929	TCF3	no	no
159024814		NS2A	1g3jA	P35222	1499	CTNNB1	P49810	5664	PSEN2	no	no
159024814		NS2A	1g3jA	P35222	1499	CTNNB1	Q15642	9322	TRIP10	no	no
159024814		NS2A	1g3jA	P35222	1499	CTNNB1	P20823	6927	TCF1	no	no
159024814		NS2A	1g3jA	P35222	1499	CTNNB1	Q9Y230	10856	RUVBL2	no	no
159024814		NS2A	1g3jA	P35222	1499	CTNNB1	Q9Y297	8945	BTRC	no	no
159024814		NS2A	1g3jA	P35222	1499	CTNNB1	P20749	602	BCL3	no	no
159024814		NS2A	1g3jA	P35222	1499	CTNNB1	Q15678	5784	PTPN14	no	no
159024814		NS2A	1g3jA	P35222	1499	CTNNB1	Q9UQB3	1501	CTNND2	no	no
159024814		NS2A	1g3jA	P35222	1499	CTNNB1	P46940	8826	IQGAP1	no	no
159024814		NS2A	1g3jA	P35222	1499	CTNNB1	Q14344	10672	GNA13	no	no
159024814		NS2A	1g3jA	P35222	1499	CTNNB1	Q86UP0	64403	CDH24	no	no
159024814		NS2A	1g3jA	P35222	1499	CTNNB1	Q12923	5783	PTPN13	no	no
159024814		NS2A	1g3jA	P35222	1499	CTNNB1		9743		no	no
159024814		NS2A	1g3jA	P35222	1499	CTNNB1	Q86UL8	9863	MAGI2	no	no
159024814		NS2A	1g3jA	P35222	1499	CTNNB1	Q8TDM6	9231	DLG5	no	no
159024814		NS2A	1g3jA	P35222	1499	CTNNB1	Q00534	1021	CDK6	no	no
159024814		NS2A	1g3jA	P35222	1499	CTNNB1	Q13002	2898	GRIK2	no	no
159024814		NS2A	1g3jA	P35222	1499	CTNNB1	Q9NSC2	6299	SALL1	no	no
159024814		NS2A	1g3jA	P35222	1499	CTNNB1	P16591	2241	FER	no	no
159024814		NS2A	1g3jA	P35222	1499	CTNNB1	P28827	5797	PTPRM	no	no
159024814		NS2A	1g3jA	P35222	1499	CTNNB1	Q15262	5796	PTPRK	no	no
159024814		NS2A	1g3jA	P35222	1499	CTNNB1	Q12913	5795	PTPRJ	no	no
159024814		NS2A	1g3jA	P35222	1499	CTNNB1	P68400	1457	CSNK2A1	yes	no
159024814		NS2A	1g3jA	P35222	1499	CTNNB1	P10586	5792	PTPRF	no	no
159024814		NS2A	1g3jA	P35222	1499	CTNNB1	P48729	1452	CSNK1A1	no	no
159024814		NS2A	1g3jA	P35222	1499	CTNNB1	P48730	1453	CSNK1D	no	no
159024814		NS2A	1g3jA	P35222	1499	CTNNB1	P16150	6693	SPN	no	no
159024814		NS2A	1g3jA	P35222	1499	CTNNB1	Q13285	2516	NR5A1	no	no
159024814		NS2A	1g3jA	P35222	1499	CTNNB1	O00512	607	BCL9	no	no
159024814		NS2A	1g3jA	P35222	1499	CTNNB1	Q15796	4087	SMAD2	no	no
159024814		NS2A	1g3jA	P35222	1499	CTNNB1	P84022	4088	SMAD3	no	no
159024814		NS2A	1g3jA	P35222	1499	CTNNB1	Q13485	4089	SMAD4	no	no
159024814		NS2A	1g3jA	P35222	1499	CTNNB1	P27986	5295	PIK3R1	no	no
159024814		NS2A	1g3jA	P35222	1499	CTNNB1	Q9H6I2	64321	SOX17	no	no
159024814		NS2A	1g3jA	P35222	1499	CTNNB1	Q16658	6624	FSCN1	no	no
159024814		NS2A	1g3jA	P35222	1499	CTNNB1	Q96QZ7	9223	MAGI1	no	no
159024814		NS2A	1g3jA	P35222	1499	CTNNB1	P49715	1050	CEBPA	no	no
159024814		NS2A	1g3jA	P35222	1499	CTNNB1		91653	BOC	no	no
159024814		NS2A	1g3jA	P35222	1499	CTNNB1	Q09472	2033	EP300	no	no
159024814		NS2A	1g3jA	P35222	1499	CTNNB1	P25054	324	APC	no	no
159024814		NS2A	1g3jA	P35222	1499	CTNNB1	P23471	5803	PTPRZ1	no	no
159024814		NS2A	1g3jA	P35222	1499	CTNNB1	Q92729	10076	PTPRU	no	no
159024814		NS2A	1g3jA	P35222	1499	CTNNB1	O15169	8312	AXIN1	no	no
159024814		NS2A	1g3jA	P35222	1499	CTNNB1	Q9Y2T1	8313	AXIN2	no	no
159024814		NS2A	1g3jA	P35222	1499	CTNNB1		55966	AJAP1	no	no
159024814		NS2A	1g3jA	P35222	1499	CTNNB1	P19838	4790	NFKB1	no	no
159024814		NS2A	1g3jA	P35222	1499	CTNNB1	P36897	7046	TGFBR1	no	no
159024814		NS2A	1g3jA	P35222	1499	CTNNB1	Q9Y3Y4	26108	PYGO1	no	no
159024814		NS2A	1g3jA	P35222	1499	CTNNB1	Q15078	8851	CDK5R1	no	no
159024814		NS2A	1g3jA	P35222	1499	CTNNB1	Q4KMG0	50937	CDON	no	no
159024814		NS2A	1g3jA	P35222	1499	CTNNB1		9693	RAPGEF2	no	no
159024814		NS2A	1g3jA	P35222	1499	CTNNB1	P06241	2534	FYN	no	no
159024814		NS2A	1g3jA	P35222	1499	CTNNB1	P15941	4582	MUC1	no	no
159024814		NS2A	2z6hA	P35222	1499	CTNNB1	P98177	4303	MLLT7	no	no
159024814		NS2A	2z6hA	P35222	1499	CTNNB1	Q16790	768	CA9	no	no
159024814		NS2A	2z6hA	P35222	1499	CTNNB1	Q9HCK8	57680	CHD8	no	no
159024814		NS2A	2z6hA	P35222	1499	CTNNB1	O15111	1147	CHUK	no	no
159024814		NS2A	2z6hA	P35222	1499	CTNNB1	P16284	5175	PECAM1	no	no
159024814		NS2A	2z6hA	P35222	1499	CTNNB1		10297	APC2	no	no
159024814		NS2A	2z6hA	P35222	1499	CTNNB1	P35240	4771	NF2	no	no
159024814		NS2A	2z6hA	P35222	1499	CTNNB1	Q15596	10499	NCOA2	no	no
159024814		NS2A	2z6hA	P35222	1499	CTNNB1	Q9UJU2	51176	LEF1	no	no
159024814		NS2A	2z6hA	P35222	1499	CTNNB1	P17948	2321	FLT1	no	no
159024814		NS2A	2z6hA	P35222	1499	CTNNB1	O14745	9368	SLC9A3R1	no	no
159024814		NS2A	2z6hA	P35222	1499	CTNNB1	O14920	3551	IKBKB	no	no
159024814		NS2A	2z6hA	P35222	1499	CTNNB1	P35968	3791	KDR	no	no
159024814		NS2A	2z6hA	P35222	1499	CTNNB1	Q9UI47	29119	CTNNA3	no	no
159024814		NS2A	2z6hA	P35222	1499	CTNNB1	Q9Y3M2	25776	CBY1	no	no
159024814		NS2A	2z6hA	P35222	1499	CTNNB1	P67870	1460	CSNK2B	no	no
159024814		NS2A	2z6hA	P35222	1499	CTNNB1	O95405	9372	ZFYVE9	no	no
159024814		NS2A	2z6hA	P35222	1499	CTNNB1	P12830	999	CDH1	no	no
159024814		NS2A	2z6hA	P35222	1499	CTNNB1	P00533	1956	EGFR	no	no
159024814		NS2A	2z6hA	P35222	1499	CTNNB1	P35221	1495	CTNNA1	no	no
159024814		NS2A	2z6hA	P35222	1499	CTNNB1	P12931	6714	SRC	no	no
159024814		NS2A	2z6hA	P35222	1499	CTNNB1	P08581	4233	MET	no	no
159024814		NS2A	2z6hA	P35222	1499	CTNNB1	P37173	7048	TGFBR2	no	no
159024814		NS2A	2z6hA	P35222	1499	CTNNB1	Q99697	5308	PITX2	no	no
159024814		NS2A	2z6hA	P35222	1499	CTNNB1	Q14574	1825	DSC3	no	no
159024814		NS2A	2z6hA	P35222	1499	CTNNB1	O00570	6656	SOX1	no	no
159024814		NS2A	2z6hA	P35222	1499	CTNNB1	P24666	52	ACP1	no	no
159024814		NS2A	2z6hA	P35222	1499	CTNNB1	Q13526	5300	PIN1	no	no
159024814		NS2A	2z6hA	P35222	1499	CTNNB1	Q92793	1387	CREBBP	no	no
159024814		NS2A	2z6hA	P35222	1499	CTNNB1	P04626	2064	ERBB2	no	no
159024814		NS2A	2z6hA	P35222	1499	CTNNB1	P19793	6256	RXRA	no	no
159024814		NS2A	2z6hA	P35222	1499	CTNNB1	O14907	30851	TAX1BP3	no	no
159024814		NS2A	2z6hA	P35222	1499	CTNNB1	Q05586	2902	GRIN1	no	no
159024814		NS2A	2z6hA	P35222	1499	CTNNB1	P24385	595	CCND1	no	no
159024814		NS2A	2z6hA	P35222	1499	CTNNB1	O15399	2906	GRIN2D	no	no
159024814		NS2A	2z6hA	P35222	1499	CTNNB1	P51532	6597	SMARCA4	no	no
159024814		NS2A	2z6hA	P35222	1499	CTNNB1	Q9HCS4	83439	TCF7L1	no	no
159024814		NS2A	2z6hA	P35222	1499	CTNNB1	Q93008	8239	USP9X	no	no
159024814		NS2A	2z6hA	P35222	1499	CTNNB1	Q9Y265	8607	RUVBL1	no	no
159024814		NS2A	2z6hA	P35222	1499	CTNNB1	O60907	6907	TBL1X	no	no
159024814		NS2A	2z6hA	P35222	1499	CTNNB1	P35813	5494	PPM1A	no	no
159024814		NS2A	2z6hA	P35222	1499	CTNNB1	Q12778	2308	FOXO1A	no	no
159024814		NS2A	2z6hA	P35222	1499	CTNNB1	Q99959	5318	PKP2	no	no
159024814		NS2A	2z6hA	P35222	1499	CTNNB1	P42574	836	CASP3	no	no
159024814		NS2A	2z6hA	P35222	1499	CTNNB1	P98161	5310	PKD1	no	no
159024814		NS2A	2z6hA	P35222	1499	CTNNB1	O14640	1855	DVL1	no	no
159024814		NS2A	2z6hA	P35222	1499	CTNNB1	Q92997	1857	DVL3	no	no
159024814		NS2A	2z6hA	P35222	1499	CTNNB1	P15311	7430	VIL2	no	no
159024814		NS2A	2z6hA	P35222	1499	CTNNB1	O75309	1014	CDH16	no	no
159024814		NS2A	2z6hA	P35222	1499	CTNNB1	P10275	367	AR	no	no
159024814		NS2A	2z6hA	P35222	1499	CTNNB1	P55291	1013	CDH15	no	no
159024814		NS2A	2z6hA	P35222	1499	CTNNB1	Q9BR09	140825	NEURL2	no	no
159024814		NS2A	2z6hA	P35222	1499	CTNNB1	P49841	2932	GSK3B	no	no
159024814		NS2A	2z6hA	P35222	1499	CTNNB1	P05549	7020	TFAP2A	no	no
159024814		NS2A	2z6hA	P35222	1499	CTNNB1	Q9NQB0	6934	TCF7L2	no	no
159024814		NS2A	2z6hA	P35222	1499	CTNNB1	P18031	5770	PTPN1	no	no
159024814		NS2A	2z6hA	P35222	1499	CTNNB1	P29350	5777	PTPN6	no	no
159024814		NS2A	2z6hA	P35222	1499	CTNNB1	Q14192	2274	FHL2	no	no
159024814		NS2A	2z6hA	P35222	1499	CTNNB1	Q14790	841	CASP8	no	no
159024814		NS2A	2z6hA	P35222	1499	CTNNB1	P55287	1009	CDH11	no	no
159024814		NS2A	2z6hA	P35222	1499	CTNNB1	Q9ULB4	1007	CDH9	no	no
159024814		NS2A	2z6hA	P35222	1499	CTNNB1	P55286	1006	CDH8	no	no
159024814		NS2A	2z6hA	P35222	1499	CTNNB1	Q9ULB5	1005	CDH7	no	no
159024814		NS2A	2z6hA	P35222	1499	CTNNB1	P33151	1003	CDH5	no	no
159024814		NS2A	2z6hA	P35222	1499	CTNNB1	P22223	1001	CDH3	no	no
159024814		NS2A	2z6hA	P35222	1499	CTNNB1	P19022	1000	CDH2	no	no
159024814		NS2A	2z6hA	P35222	1499	CTNNB1	Q9NSA3	56998	CTNNBIP1	no	no
159024814		NS2A	2z6hA	P35222	1499	CTNNB1	P49768	5663	PSEN1	no	no
159024814		NS2A	2z6hA	P35222	1499	CTNNB1	P15923	6929	TCF3	no	no
159024814		NS2A	2z6hA	P35222	1499	CTNNB1	P49810	5664	PSEN2	no	no
159024814		NS2A	2z6hA	P35222	1499	CTNNB1	Q15642	9322	TRIP10	no	no
159024814		NS2A	2z6hA	P35222	1499	CTNNB1	P20823	6927	TCF1	no	no
159024814		NS2A	2z6hA	P35222	1499	CTNNB1	Q9Y230	10856	RUVBL2	no	no
159024814		NS2A	2z6hA	P35222	1499	CTNNB1	Q9Y297	8945	BTRC	no	no
159024814		NS2A	2z6hA	P35222	1499	CTNNB1	P20749	602	BCL3	no	no
159024814		NS2A	2z6hA	P35222	1499	CTNNB1	Q15678	5784	PTPN14	no	no
159024814		NS2A	2z6hA	P35222	1499	CTNNB1	Q9UQB3	1501	CTNND2	no	no
159024814		NS2A	2z6hA	P35222	1499	CTNNB1	P46940	8826	IQGAP1	no	no
159024814		NS2A	2z6hA	P35222	1499	CTNNB1	Q14344	10672	GNA13	no	no
159024814		NS2A	2z6hA	P35222	1499	CTNNB1	Q86UP0	64403	CDH24	no	no
159024814		NS2A	2z6hA	P35222	1499	CTNNB1	Q12923	5783	PTPN13	no	no
159024814		NS2A	2z6hA	P35222	1499	CTNNB1		9743		no	no
159024814		NS2A	2z6hA	P35222	1499	CTNNB1	Q86UL8	9863	MAGI2	no	no
159024814		NS2A	2z6hA	P35222	1499	CTNNB1	Q8TDM6	9231	DLG5	no	no
159024814		NS2A	2z6hA	P35222	1499	CTNNB1	Q00534	1021	CDK6	no	no
159024814		NS2A	2z6hA	P35222	1499	CTNNB1	Q13002	2898	GRIK2	no	no
159024814		NS2A	2z6hA	P35222	1499	CTNNB1	Q9NSC2	6299	SALL1	no	no
159024814		NS2A	2z6hA	P35222	1499	CTNNB1	P16591	2241	FER	no	no
159024814		NS2A	2z6hA	P35222	1499	CTNNB1	P28827	5797	PTPRM	no	no
159024814		NS2A	2z6hA	P35222	1499	CTNNB1	Q15262	5796	PTPRK	no	no
159024814		NS2A	2z6hA	P35222	1499	CTNNB1	Q12913	5795	PTPRJ	no	no
159024814		NS2A	2z6hA	P35222	1499	CTNNB1	P68400	1457	CSNK2A1	yes	no
159024814		NS2A	2z6hA	P35222	1499	CTNNB1	P10586	5792	PTPRF	no	no
159024814		NS2A	2z6hA	P35222	1499	CTNNB1	P48729	1452	CSNK1A1	no	no
159024814		NS2A	2z6hA	P35222	1499	CTNNB1	P48730	1453	CSNK1D	no	no
159024814		NS2A	2z6hA	P35222	1499	CTNNB1	P16150	6693	SPN	no	no
159024814		NS2A	2z6hA	P35222	1499	CTNNB1	Q13285	2516	NR5A1	no	no
159024814		NS2A	2z6hA	P35222	1499	CTNNB1	O00512	607	BCL9	no	no
159024814		NS2A	2z6hA	P35222	1499	CTNNB1	Q15796	4087	SMAD2	no	no
159024814		NS2A	2z6hA	P35222	1499	CTNNB1	P84022	4088	SMAD3	no	no
159024814		NS2A	2z6hA	P35222	1499	CTNNB1	Q13485	4089	SMAD4	no	no
159024814		NS2A	2z6hA	P35222	1499	CTNNB1	P27986	5295	PIK3R1	no	no
159024814		NS2A	2z6hA	P35222	1499	CTNNB1	Q9H6I2	64321	SOX17	no	no
159024814		NS2A	2z6hA	P35222	1499	CTNNB1	Q16658	6624	FSCN1	no	no
159024814		NS2A	2z6hA	P35222	1499	CTNNB1	Q96QZ7	9223	MAGI1	no	no
159024814		NS2A	2z6hA	P35222	1499	CTNNB1	P49715	1050	CEBPA	no	no
159024814		NS2A	2z6hA	P35222	1499	CTNNB1		91653	BOC	no	no
159024814		NS2A	2z6hA	P35222	1499	CTNNB1	Q09472	2033	EP300	no	no
159024814		NS2A	2z6hA	P35222	1499	CTNNB1	P25054	324	APC	no	no
159024814		NS2A	2z6hA	P35222	1499	CTNNB1	P23471	5803	PTPRZ1	no	no
159024814		NS2A	2z6hA	P35222	1499	CTNNB1	Q92729	10076	PTPRU	no	no
159024814		NS2A	2z6hA	P35222	1499	CTNNB1	O15169	8312	AXIN1	no	no
159024814		NS2A	2z6hA	P35222	1499	CTNNB1	Q9Y2T1	8313	AXIN2	no	no
159024814		NS2A	2z6hA	P35222	1499	CTNNB1		55966	AJAP1	no	no
159024814		NS2A	2z6hA	P35222	1499	CTNNB1	P19838	4790	NFKB1	no	no
159024814		NS2A	2z6hA	P35222	1499	CTNNB1	P36897	7046	TGFBR1	no	no
159024814		NS2A	2z6hA	P35222	1499	CTNNB1	Q9Y3Y4	26108	PYGO1	no	no
159024814		NS2A	2z6hA	P35222	1499	CTNNB1	Q15078	8851	CDK5R1	no	no
159024814		NS2A	2z6hA	P35222	1499	CTNNB1	Q4KMG0	50937	CDON	no	no
159024814		NS2A	2z6hA	P35222	1499	CTNNB1		9693	RAPGEF2	no	no
159024814		NS2A	2z6hA	P35222	1499	CTNNB1	P06241	2534	FYN	no	no
159024814		NS2A	2z6hA	P35222	1499	CTNNB1	P15941	4582	MUC1	no	no
159024814		NS2A	1qz7A	P35222	1499	CTNNB1	P98177	4303	MLLT7	no	no
159024814		NS2A	1qz7A	P35222	1499	CTNNB1	Q16790	768	CA9	no	no
159024814		NS2A	1qz7A	P35222	1499	CTNNB1	Q9HCK8	57680	CHD8	no	no
159024814		NS2A	1qz7A	P35222	1499	CTNNB1	O15111	1147	CHUK	no	no
159024814		NS2A	1qz7A	P35222	1499	CTNNB1	P16284	5175	PECAM1	no	no
159024814		NS2A	1qz7A	P35222	1499	CTNNB1		10297	APC2	no	no
159024814		NS2A	1qz7A	P35222	1499	CTNNB1	P35240	4771	NF2	no	no
159024814		NS2A	1qz7A	P35222	1499	CTNNB1	Q15596	10499	NCOA2	no	no
159024814		NS2A	1qz7A	P35222	1499	CTNNB1	Q9UJU2	51176	LEF1	no	no
159024814		NS2A	1qz7A	P35222	1499	CTNNB1	P17948	2321	FLT1	no	no
159024814		NS2A	1qz7A	P35222	1499	CTNNB1	O14745	9368	SLC9A3R1	no	no
159024814		NS2A	1qz7A	P35222	1499	CTNNB1	O14920	3551	IKBKB	no	no
159024814		NS2A	1qz7A	P35222	1499	CTNNB1	P35968	3791	KDR	no	no
159024814		NS2A	1qz7A	P35222	1499	CTNNB1	Q9UI47	29119	CTNNA3	no	no
159024814		NS2A	1qz7A	P35222	1499	CTNNB1	Q9Y3M2	25776	CBY1	no	no
159024814		NS2A	1qz7A	P35222	1499	CTNNB1	P67870	1460	CSNK2B	no	no
159024814		NS2A	1qz7A	P35222	1499	CTNNB1	O95405	9372	ZFYVE9	no	no
159024814		NS2A	1qz7A	P35222	1499	CTNNB1	P12830	999	CDH1	no	no
159024814		NS2A	1qz7A	P35222	1499	CTNNB1	P00533	1956	EGFR	no	no
159024814		NS2A	1qz7A	P35222	1499	CTNNB1	P35221	1495	CTNNA1	no	no
159024814		NS2A	1qz7A	P35222	1499	CTNNB1	P12931	6714	SRC	no	no
159024814		NS2A	1qz7A	P35222	1499	CTNNB1	P08581	4233	MET	no	no
159024814		NS2A	1qz7A	P35222	1499	CTNNB1	P37173	7048	TGFBR2	no	no
159024814		NS2A	1qz7A	P35222	1499	CTNNB1	Q99697	5308	PITX2	no	no
159024814		NS2A	1qz7A	P35222	1499	CTNNB1	Q14574	1825	DSC3	no	no
159024814		NS2A	1qz7A	P35222	1499	CTNNB1	O00570	6656	SOX1	no	no
159024814		NS2A	1qz7A	P35222	1499	CTNNB1	P24666	52	ACP1	no	no
159024814		NS2A	1qz7A	P35222	1499	CTNNB1	Q13526	5300	PIN1	no	no
159024814		NS2A	1qz7A	P35222	1499	CTNNB1	Q92793	1387	CREBBP	no	no
159024814		NS2A	1qz7A	P35222	1499	CTNNB1	P04626	2064	ERBB2	no	no
159024814		NS2A	1qz7A	P35222	1499	CTNNB1	P19793	6256	RXRA	no	no
159024814		NS2A	1qz7A	P35222	1499	CTNNB1	O14907	30851	TAX1BP3	no	no
159024814		NS2A	1qz7A	P35222	1499	CTNNB1	Q05586	2902	GRIN1	no	no
159024814		NS2A	1qz7A	P35222	1499	CTNNB1	P24385	595	CCND1	no	no
159024814		NS2A	1qz7A	P35222	1499	CTNNB1	O15399	2906	GRIN2D	no	no
159024814		NS2A	1qz7A	P35222	1499	CTNNB1	P51532	6597	SMARCA4	no	no
159024814		NS2A	1qz7A	P35222	1499	CTNNB1	Q9HCS4	83439	TCF7L1	no	no
159024814		NS2A	1qz7A	P35222	1499	CTNNB1	Q93008	8239	USP9X	no	no
159024814		NS2A	1qz7A	P35222	1499	CTNNB1	Q9Y265	8607	RUVBL1	no	no
159024814		NS2A	1qz7A	P35222	1499	CTNNB1	O60907	6907	TBL1X	no	no
159024814		NS2A	1qz7A	P35222	1499	CTNNB1	P35813	5494	PPM1A	no	no
159024814		NS2A	1qz7A	P35222	1499	CTNNB1	Q12778	2308	FOXO1A	no	no
159024814		NS2A	1qz7A	P35222	1499	CTNNB1	Q99959	5318	PKP2	no	no
159024814		NS2A	1qz7A	P35222	1499	CTNNB1	P42574	836	CASP3	no	no
159024814		NS2A	1qz7A	P35222	1499	CTNNB1	P98161	5310	PKD1	no	no
159024814		NS2A	1qz7A	P35222	1499	CTNNB1	O14640	1855	DVL1	no	no
159024814		NS2A	1qz7A	P35222	1499	CTNNB1	Q92997	1857	DVL3	no	no
159024814		NS2A	1qz7A	P35222	1499	CTNNB1	P15311	7430	VIL2	no	no
159024814		NS2A	1qz7A	P35222	1499	CTNNB1	O75309	1014	CDH16	no	no
159024814		NS2A	1qz7A	P35222	1499	CTNNB1	P10275	367	AR	no	no
159024814		NS2A	1qz7A	P35222	1499	CTNNB1	P55291	1013	CDH15	no	no
159024814		NS2A	1qz7A	P35222	1499	CTNNB1	Q9BR09	140825	NEURL2	no	no
159024814		NS2A	1qz7A	P35222	1499	CTNNB1	P49841	2932	GSK3B	no	no
159024814		NS2A	1qz7A	P35222	1499	CTNNB1	P05549	7020	TFAP2A	no	no
159024814		NS2A	1qz7A	P35222	1499	CTNNB1	Q9NQB0	6934	TCF7L2	no	no
159024814		NS2A	1qz7A	P35222	1499	CTNNB1	P18031	5770	PTPN1	no	no
159024814		NS2A	1qz7A	P35222	1499	CTNNB1	P29350	5777	PTPN6	no	no
159024814		NS2A	1qz7A	P35222	1499	CTNNB1	Q14192	2274	FHL2	no	no
159024814		NS2A	1qz7A	P35222	1499	CTNNB1	Q14790	841	CASP8	no	no
159024814		NS2A	1qz7A	P35222	1499	CTNNB1	P55287	1009	CDH11	no	no
159024814		NS2A	1qz7A	P35222	1499	CTNNB1	Q9ULB4	1007	CDH9	no	no
159024814		NS2A	1qz7A	P35222	1499	CTNNB1	P55286	1006	CDH8	no	no
159024814		NS2A	1qz7A	P35222	1499	CTNNB1	Q9ULB5	1005	CDH7	no	no
159024814		NS2A	1qz7A	P35222	1499	CTNNB1	P33151	1003	CDH5	no	no
159024814		NS2A	1qz7A	P35222	1499	CTNNB1	P22223	1001	CDH3	no	no
159024814		NS2A	1qz7A	P35222	1499	CTNNB1	P19022	1000	CDH2	no	no
159024814		NS2A	1qz7A	P35222	1499	CTNNB1	Q9NSA3	56998	CTNNBIP1	no	no
159024814		NS2A	1qz7A	P35222	1499	CTNNB1	P49768	5663	PSEN1	no	no
159024814		NS2A	1qz7A	P35222	1499	CTNNB1	P15923	6929	TCF3	no	no
159024814		NS2A	1qz7A	P35222	1499	CTNNB1	P49810	5664	PSEN2	no	no
159024814		NS2A	1qz7A	P35222	1499	CTNNB1	Q15642	9322	TRIP10	no	no
159024814		NS2A	1qz7A	P35222	1499	CTNNB1	P20823	6927	TCF1	no	no
159024814		NS2A	1qz7A	P35222	1499	CTNNB1	Q9Y230	10856	RUVBL2	no	no
159024814		NS2A	1qz7A	P35222	1499	CTNNB1	Q9Y297	8945	BTRC	no	no
159024814		NS2A	1qz7A	P35222	1499	CTNNB1	P20749	602	BCL3	no	no
159024814		NS2A	1qz7A	P35222	1499	CTNNB1	Q15678	5784	PTPN14	no	no
159024814		NS2A	1qz7A	P35222	1499	CTNNB1	Q9UQB3	1501	CTNND2	no	no
159024814		NS2A	1qz7A	P35222	1499	CTNNB1	P46940	8826	IQGAP1	no	no
159024814		NS2A	1qz7A	P35222	1499	CTNNB1	Q14344	10672	GNA13	no	no
159024814		NS2A	1qz7A	P35222	1499	CTNNB1	Q86UP0	64403	CDH24	no	no
159024814		NS2A	1qz7A	P35222	1499	CTNNB1	Q12923	5783	PTPN13	no	no
159024814		NS2A	1qz7A	P35222	1499	CTNNB1		9743		no	no
159024814		NS2A	1qz7A	P35222	1499	CTNNB1	Q86UL8	9863	MAGI2	no	no
159024814		NS2A	1qz7A	P35222	1499	CTNNB1	Q8TDM6	9231	DLG5	no	no
159024814		NS2A	1qz7A	P35222	1499	CTNNB1	Q00534	1021	CDK6	no	no
159024814		NS2A	1qz7A	P35222	1499	CTNNB1	Q13002	2898	GRIK2	no	no
159024814		NS2A	1qz7A	P35222	1499	CTNNB1	Q9NSC2	6299	SALL1	no	no
159024814		NS2A	1qz7A	P35222	1499	CTNNB1	P16591	2241	FER	no	no
159024814		NS2A	1qz7A	P35222	1499	CTNNB1	P28827	5797	PTPRM	no	no
159024814		NS2A	1qz7A	P35222	1499	CTNNB1	Q15262	5796	PTPRK	no	no
159024814		NS2A	1qz7A	P35222	1499	CTNNB1	Q12913	5795	PTPRJ	no	no
159024814		NS2A	1qz7A	P35222	1499	CTNNB1	P68400	1457	CSNK2A1	yes	no
159024814		NS2A	1qz7A	P35222	1499	CTNNB1	P10586	5792	PTPRF	no	no
159024814		NS2A	1qz7A	P35222	1499	CTNNB1	P48729	1452	CSNK1A1	no	no
159024814		NS2A	1qz7A	P35222	1499	CTNNB1	P48730	1453	CSNK1D	no	no
159024814		NS2A	1qz7A	P35222	1499	CTNNB1	P16150	6693	SPN	no	no
159024814		NS2A	1qz7A	P35222	1499	CTNNB1	Q13285	2516	NR5A1	no	no
159024814		NS2A	1qz7A	P35222	1499	CTNNB1	O00512	607	BCL9	no	no
159024814		NS2A	1qz7A	P35222	1499	CTNNB1	Q15796	4087	SMAD2	no	no
159024814		NS2A	1qz7A	P35222	1499	CTNNB1	P84022	4088	SMAD3	no	no
159024814		NS2A	1qz7A	P35222	1499	CTNNB1	Q13485	4089	SMAD4	no	no
159024814		NS2A	1qz7A	P35222	1499	CTNNB1	P27986	5295	PIK3R1	no	no
159024814		NS2A	1qz7A	P35222	1499	CTNNB1	Q9H6I2	64321	SOX17	no	no
159024814		NS2A	1qz7A	P35222	1499	CTNNB1	Q16658	6624	FSCN1	no	no
159024814		NS2A	1qz7A	P35222	1499	CTNNB1	Q96QZ7	9223	MAGI1	no	no
159024814		NS2A	1qz7A	P35222	1499	CTNNB1	P49715	1050	CEBPA	no	no
159024814		NS2A	1qz7A	P35222	1499	CTNNB1		91653	BOC	no	no
159024814		NS2A	1qz7A	P35222	1499	CTNNB1	Q09472	2033	EP300	no	no
159024814		NS2A	1qz7A	P35222	1499	CTNNB1	P25054	324	APC	no	no
159024814		NS2A	1qz7A	P35222	1499	CTNNB1	P23471	5803	PTPRZ1	no	no
159024814		NS2A	1qz7A	P35222	1499	CTNNB1	Q92729	10076	PTPRU	no	no
159024814		NS2A	1qz7A	P35222	1499	CTNNB1	O15169	8312	AXIN1	no	no
159024814		NS2A	1qz7A	P35222	1499	CTNNB1	Q9Y2T1	8313	AXIN2	no	no
159024814		NS2A	1qz7A	P35222	1499	CTNNB1		55966	AJAP1	no	no
159024814		NS2A	1qz7A	P35222	1499	CTNNB1	P19838	4790	NFKB1	no	no
159024814		NS2A	1qz7A	P35222	1499	CTNNB1	P36897	7046	TGFBR1	no	no
159024814		NS2A	1qz7A	P35222	1499	CTNNB1	Q9Y3Y4	26108	PYGO1	no	no
159024814		NS2A	1qz7A	P35222	1499	CTNNB1	Q15078	8851	CDK5R1	no	no
159024814		NS2A	1qz7A	P35222	1499	CTNNB1	Q4KMG0	50937	CDON	no	no
159024814		NS2A	1qz7A	P35222	1499	CTNNB1		9693	RAPGEF2	no	no
159024814		NS2A	1qz7A	P35222	1499	CTNNB1	P06241	2534	FYN	no	no
159024814		NS2A	1qz7A	P35222	1499	CTNNB1	P15941	4582	MUC1	no	no
159024814		NS2A	1jpwB	P35222	1499	CTNNB1	P98177	4303	MLLT7	no	no
159024814		NS2A	1jpwB	P35222	1499	CTNNB1	Q16790	768	CA9	no	no
159024814		NS2A	1jpwB	P35222	1499	CTNNB1	Q9HCK8	57680	CHD8	no	no
159024814		NS2A	1jpwB	P35222	1499	CTNNB1	O15111	1147	CHUK	no	no
159024814		NS2A	1jpwB	P35222	1499	CTNNB1	P16284	5175	PECAM1	no	no
159024814		NS2A	1jpwB	P35222	1499	CTNNB1		10297	APC2	no	no
159024814		NS2A	1jpwB	P35222	1499	CTNNB1	P35240	4771	NF2	no	no
159024814		NS2A	1jpwB	P35222	1499	CTNNB1	Q15596	10499	NCOA2	no	no
159024814		NS2A	1jpwB	P35222	1499	CTNNB1	Q9UJU2	51176	LEF1	no	no
159024814		NS2A	1jpwB	P35222	1499	CTNNB1	P17948	2321	FLT1	no	no
159024814		NS2A	1jpwB	P35222	1499	CTNNB1	O14745	9368	SLC9A3R1	no	no
159024814		NS2A	1jpwB	P35222	1499	CTNNB1	O14920	3551	IKBKB	no	no
159024814		NS2A	1jpwB	P35222	1499	CTNNB1	P35968	3791	KDR	no	no
159024814		NS2A	1jpwB	P35222	1499	CTNNB1	Q9UI47	29119	CTNNA3	no	no
159024814		NS2A	1jpwB	P35222	1499	CTNNB1	Q9Y3M2	25776	CBY1	no	no
159024814		NS2A	1jpwB	P35222	1499	CTNNB1	P67870	1460	CSNK2B	no	no
159024814		NS2A	1jpwB	P35222	1499	CTNNB1	O95405	9372	ZFYVE9	no	no
159024814		NS2A	1jpwB	P35222	1499	CTNNB1	P12830	999	CDH1	no	no
159024814		NS2A	1jpwB	P35222	1499	CTNNB1	P00533	1956	EGFR	no	no
159024814		NS2A	1jpwB	P35222	1499	CTNNB1	P35221	1495	CTNNA1	no	no
159024814		NS2A	1jpwB	P35222	1499	CTNNB1	P12931	6714	SRC	no	no
159024814		NS2A	1jpwB	P35222	1499	CTNNB1	P08581	4233	MET	no	no
159024814		NS2A	1jpwB	P35222	1499	CTNNB1	P37173	7048	TGFBR2	no	no
159024814		NS2A	1jpwB	P35222	1499	CTNNB1	Q99697	5308	PITX2	no	no
159024814		NS2A	1jpwB	P35222	1499	CTNNB1	Q14574	1825	DSC3	no	no
159024814		NS2A	1jpwB	P35222	1499	CTNNB1	O00570	6656	SOX1	no	no
159024814		NS2A	1jpwB	P35222	1499	CTNNB1	P24666	52	ACP1	no	no
159024814		NS2A	1jpwB	P35222	1499	CTNNB1	Q13526	5300	PIN1	no	no
159024814		NS2A	1jpwB	P35222	1499	CTNNB1	Q92793	1387	CREBBP	no	no
159024814		NS2A	1jpwB	P35222	1499	CTNNB1	P04626	2064	ERBB2	no	no
159024814		NS2A	1jpwB	P35222	1499	CTNNB1	P19793	6256	RXRA	no	no
159024814		NS2A	1jpwB	P35222	1499	CTNNB1	O14907	30851	TAX1BP3	no	no
159024814		NS2A	1jpwB	P35222	1499	CTNNB1	Q05586	2902	GRIN1	no	no
159024814		NS2A	1jpwB	P35222	1499	CTNNB1	P24385	595	CCND1	no	no
159024814		NS2A	1jpwB	P35222	1499	CTNNB1	O15399	2906	GRIN2D	no	no
159024814		NS2A	1jpwB	P35222	1499	CTNNB1	P51532	6597	SMARCA4	no	no
159024814		NS2A	1jpwB	P35222	1499	CTNNB1	Q9HCS4	83439	TCF7L1	no	no
159024814		NS2A	1jpwB	P35222	1499	CTNNB1	Q93008	8239	USP9X	no	no
159024814		NS2A	1jpwB	P35222	1499	CTNNB1	Q9Y265	8607	RUVBL1	no	no
159024814		NS2A	1jpwB	P35222	1499	CTNNB1	O60907	6907	TBL1X	no	no
159024814		NS2A	1jpwB	P35222	1499	CTNNB1	P35813	5494	PPM1A	no	no
159024814		NS2A	1jpwB	P35222	1499	CTNNB1	Q12778	2308	FOXO1A	no	no
159024814		NS2A	1jpwB	P35222	1499	CTNNB1	Q99959	5318	PKP2	no	no
159024814		NS2A	1jpwB	P35222	1499	CTNNB1	P42574	836	CASP3	no	no
159024814		NS2A	1jpwB	P35222	1499	CTNNB1	P98161	5310	PKD1	no	no
159024814		NS2A	1jpwB	P35222	1499	CTNNB1	O14640	1855	DVL1	no	no
159024814		NS2A	1jpwB	P35222	1499	CTNNB1	Q92997	1857	DVL3	no	no
159024814		NS2A	1jpwB	P35222	1499	CTNNB1	P15311	7430	VIL2	no	no
159024814		NS2A	1jpwB	P35222	1499	CTNNB1	O75309	1014	CDH16	no	no
159024814		NS2A	1jpwB	P35222	1499	CTNNB1	P10275	367	AR	no	no
159024814		NS2A	1jpwB	P35222	1499	CTNNB1	P55291	1013	CDH15	no	no
159024814		NS2A	1jpwB	P35222	1499	CTNNB1	Q9BR09	140825	NEURL2	no	no
159024814		NS2A	1jpwB	P35222	1499	CTNNB1	P49841	2932	GSK3B	no	no
159024814		NS2A	1jpwB	P35222	1499	CTNNB1	P05549	7020	TFAP2A	no	no
159024814		NS2A	1jpwB	P35222	1499	CTNNB1	Q9NQB0	6934	TCF7L2	no	no
159024814		NS2A	1jpwB	P35222	1499	CTNNB1	P18031	5770	PTPN1	no	no
159024814		NS2A	1jpwB	P35222	1499	CTNNB1	P29350	5777	PTPN6	no	no
159024814		NS2A	1jpwB	P35222	1499	CTNNB1	Q14192	2274	FHL2	no	no
159024814		NS2A	1jpwB	P35222	1499	CTNNB1	Q14790	841	CASP8	no	no
159024814		NS2A	1jpwB	P35222	1499	CTNNB1	P55287	1009	CDH11	no	no
159024814		NS2A	1jpwB	P35222	1499	CTNNB1	Q9ULB4	1007	CDH9	no	no
159024814		NS2A	1jpwB	P35222	1499	CTNNB1	P55286	1006	CDH8	no	no
159024814		NS2A	1jpwB	P35222	1499	CTNNB1	Q9ULB5	1005	CDH7	no	no
159024814		NS2A	1jpwB	P35222	1499	CTNNB1	P33151	1003	CDH5	no	no
159024814		NS2A	1jpwB	P35222	1499	CTNNB1	P22223	1001	CDH3	no	no
159024814		NS2A	1jpwB	P35222	1499	CTNNB1	P19022	1000	CDH2	no	no
159024814		NS2A	1jpwB	P35222	1499	CTNNB1	Q9NSA3	56998	CTNNBIP1	no	no
159024814		NS2A	1jpwB	P35222	1499	CTNNB1	P49768	5663	PSEN1	no	no
159024814		NS2A	1jpwB	P35222	1499	CTNNB1	P15923	6929	TCF3	no	no
159024814		NS2A	1jpwB	P35222	1499	CTNNB1	P49810	5664	PSEN2	no	no
159024814		NS2A	1jpwB	P35222	1499	CTNNB1	Q15642	9322	TRIP10	no	no
159024814		NS2A	1jpwB	P35222	1499	CTNNB1	P20823	6927	TCF1	no	no
159024814		NS2A	1jpwB	P35222	1499	CTNNB1	Q9Y230	10856	RUVBL2	no	no
159024814		NS2A	1jpwB	P35222	1499	CTNNB1	Q9Y297	8945	BTRC	no	no
159024814		NS2A	1jpwB	P35222	1499	CTNNB1	P20749	602	BCL3	no	no
159024814		NS2A	1jpwB	P35222	1499	CTNNB1	Q15678	5784	PTPN14	no	no
159024814		NS2A	1jpwB	P35222	1499	CTNNB1	Q9UQB3	1501	CTNND2	no	no
159024814		NS2A	1jpwB	P35222	1499	CTNNB1	P46940	8826	IQGAP1	no	no
159024814		NS2A	1jpwB	P35222	1499	CTNNB1	Q14344	10672	GNA13	no	no
159024814		NS2A	1jpwB	P35222	1499	CTNNB1	Q86UP0	64403	CDH24	no	no
159024814		NS2A	1jpwB	P35222	1499	CTNNB1	Q12923	5783	PTPN13	no	no
159024814		NS2A	1jpwB	P35222	1499	CTNNB1		9743		no	no
159024814		NS2A	1jpwB	P35222	1499	CTNNB1	Q86UL8	9863	MAGI2	no	no
159024814		NS2A	1jpwB	P35222	1499	CTNNB1	Q8TDM6	9231	DLG5	no	no
159024814		NS2A	1jpwB	P35222	1499	CTNNB1	Q00534	1021	CDK6	no	no
159024814		NS2A	1jpwB	P35222	1499	CTNNB1	Q13002	2898	GRIK2	no	no
159024814		NS2A	1jpwB	P35222	1499	CTNNB1	Q9NSC2	6299	SALL1	no	no
159024814		NS2A	1jpwB	P35222	1499	CTNNB1	P16591	2241	FER	no	no
159024814		NS2A	1jpwB	P35222	1499	CTNNB1	P28827	5797	PTPRM	no	no
159024814		NS2A	1jpwB	P35222	1499	CTNNB1	Q15262	5796	PTPRK	no	no
159024814		NS2A	1jpwB	P35222	1499	CTNNB1	Q12913	5795	PTPRJ	no	no
159024814		NS2A	1jpwB	P35222	1499	CTNNB1	P68400	1457	CSNK2A1	yes	no
159024814		NS2A	1jpwB	P35222	1499	CTNNB1	P10586	5792	PTPRF	no	no
159024814		NS2A	1jpwB	P35222	1499	CTNNB1	P48729	1452	CSNK1A1	no	no
159024814		NS2A	1jpwB	P35222	1499	CTNNB1	P48730	1453	CSNK1D	no	no
159024814		NS2A	1jpwB	P35222	1499	CTNNB1	P16150	6693	SPN	no	no
159024814		NS2A	1jpwB	P35222	1499	CTNNB1	Q13285	2516	NR5A1	no	no
159024814		NS2A	1jpwB	P35222	1499	CTNNB1	O00512	607	BCL9	no	no
159024814		NS2A	1jpwB	P35222	1499	CTNNB1	Q15796	4087	SMAD2	no	no
159024814		NS2A	1jpwB	P35222	1499	CTNNB1	P84022	4088	SMAD3	no	no
159024814		NS2A	1jpwB	P35222	1499	CTNNB1	Q13485	4089	SMAD4	no	no
159024814		NS2A	1jpwB	P35222	1499	CTNNB1	P27986	5295	PIK3R1	no	no
159024814		NS2A	1jpwB	P35222	1499	CTNNB1	Q9H6I2	64321	SOX17	no	no
159024814		NS2A	1jpwB	P35222	1499	CTNNB1	Q16658	6624	FSCN1	no	no
159024814		NS2A	1jpwB	P35222	1499	CTNNB1	Q96QZ7	9223	MAGI1	no	no
159024814		NS2A	1jpwB	P35222	1499	CTNNB1	P49715	1050	CEBPA	no	no
159024814		NS2A	1jpwB	P35222	1499	CTNNB1		91653	BOC	no	no
[truncated: 50,515 more rows]
