# Supplementary material for: Mapping Protein Interactions between Dengue Virus and Its Human and Insect Hosts
Source: PLoS Negl Trop Dis. 2011 Feb 15;5(2):e954. doi: 10.1371/journal.pntd.0000954 (PMC3039688; doi:10.1371/journal.pntd.0000954)
Supplement: Table S3 — Predicted interactions between DENV2 and human after the CC Filter. Columns include the the DENV protein's Entrez Protein accession or PDB code, Uniprot accession, and name; the DENV-similar protein's PDB code, Uniprot accession, Entrez Gene ID, and Symbol; the target protein's Uniprot accession, Entrez Gene ID, and Symbol; if the target is a known host factor; and if the predicted interaction was already known in the literature. (3.01 MB TXT) [file pntd.0000954.s005.txt]

Dengue_Structure	Dengue_Uniprot	Dengue_protein	Similar_Human_PDB	Similar_Human_Uniprot	Similar_Human_GeneID	Similar_Human_GeneSymbol	Interactor_Uniprot	Interactor_GeneID	Interactor_GeneSymbol	Host_Factor?	True_Positive?	shared_GO_cc_terms
159024813		NS1	1s1dB	Q8WVQ1	124583	CANT1	Q8WVQ1	124583	CANT1	no	no	GO:0016020~membrane, GO:0016021~integral to membrane
159024813		NS1	2h2nB	Q8WVQ1	124583	CANT1	Q8WVQ1	124583	CANT1	no	no	GO:0016020~membrane, GO:0016021~integral to membrane
159024813		NS1	1s1dA	Q8WVQ1	124583	CANT1	Q8WVQ1	124583	CANT1	no	no	GO:0016020~membrane, GO:0016021~integral to membrane
159024813		NS1	1s18B	Q8WVQ1	124583	CANT1	Q8WVQ1	124583	CANT1	no	no	GO:0016020~membrane, GO:0016021~integral to membrane
159024813		NS1	1v04A	P27169	5444	PON1	P10909	1191	CLU	no	yes	GO:0005576~extracellular region
159024813		NS1	1v04A	P27169	5444	PON1	P02647	335	APOA1	no	no	GO:0005576~extracellular region, GO:0016020~membrane
159024813		NS1	1v04A	P27169	5444	PON1	P02768	213	ALB	no	no	GO:0005576~extracellular region
159024813		NS1	2h2nA	Q8WVQ1	124583	CANT1	Q8WVQ1	124583	CANT1	no	no	GO:0016020~membrane, GO:0016021~integral to membrane
159024813		NS1	2h2uA	Q8WVQ1	124583	CANT1	Q8WVQ1	124583	CANT1	no	no	GO:0016020~membrane, GO:0016021~integral to membrane
159024813		NS1	1s18A	Q8WVQ1	124583	CANT1	Q8WVQ1	124583	CANT1	no	no	GO:0016020~membrane, GO:0016021~integral to membrane
159024813		NS1	2h2uB	Q8WVQ1	124583	CANT1	Q8WVQ1	124583	CANT1	no	no	GO:0016020~membrane, GO:0016021~integral to membrane
159024813		NS1	3bg0E	P55735	6396	SEC13 SEC13L1	P00533	1956	EGFR	no	no	GO:0005576~extracellular region, GO:0016020~membrane, GO:0016021~integral to membrane
159024813		NS1	3bg0E	P55735	6396	SEC13 SEC13L1	P52948	4928	NUP98	no	no	GO:0016020~membrane, GO:0016021~integral to membrane
159024813		NS1	3bg0E	P55735	6396	SEC13 SEC13L1		89866	LZTR2	no	no	GO:0016020~membrane, GO:0016021~integral to membrane
159024813		NS1	3bg0E	P55735	6396	SEC13 SEC13L1		22872	SEC31A	no	no	GO:0016020~membrane, GO:0016021~integral to membrane
159024813		NS1	3bg0E	P55735	6396	SEC13 SEC13L1	Q5JSH3	54521	WDR44	no	no	GO:0016020~membrane
159024813		NS1	3bg0D	P55735	6396	SEC13 SEC13L1	P00533	1956	EGFR	no	no	GO:0005576~extracellular region, GO:0016020~membrane, GO:0016021~integral to membrane
159024813		NS1	3bg0D	P55735	6396	SEC13 SEC13L1	P52948	4928	NUP98	no	no	GO:0016020~membrane, GO:0016021~integral to membrane
159024813		NS1	3bg0D	P55735	6396	SEC13 SEC13L1		89866	LZTR2	no	no	GO:0016020~membrane, GO:0016021~integral to membrane
159024813		NS1	3bg0D	P55735	6396	SEC13 SEC13L1		22872	SEC31A	no	no	GO:0016020~membrane, GO:0016021~integral to membrane
159024813		NS1	3bg0D	P55735	6396	SEC13 SEC13L1	Q5JSH3	54521	WDR44	no	no	GO:0016020~membrane
159024813		NS1	1ijqB	P01130	3949	LDLR	P01130	3949	LDLR	no	no	GO:0005576~extracellular region, GO:0016020~membrane, GO:0016021~integral to membrane
159024813		NS1	1ijqB	P01130	3949	LDLR	P04114	338	APOB	no	no	GO:0005576~extracellular region, GO:0016020~membrane
159024813		NS1	1ijqB	P01130	3949	LDLR	P30533	4043	LRPAP1	no	no	GO:0016020~membrane, GO:0016021~integral to membrane
159024813		NS1	1ijqB	P01130	3949	LDLR	P02776	5196	PF4	no	no	GO:0005576~extracellular region
159024813		NS1	1ijqB	P01130	3949	LDLR	Q9Y6Q5	10053	AP1M2	no	no	GO:0016020~membrane
159024813		NS1	1ijqB	P01130	3949	LDLR	Q15036	9784	SNX17	no	no	GO:0016020~membrane
159024813		NS1	1ijqB	P01130	3949	LDLR	P11021	3309	HSPA5	no	no	GO:0016020~membrane, GO:0016021~integral to membrane
159024813		NS1	1ijqB	P01130	3949	LDLR	Q5SW96	26119	LDLRAP1	no	no	GO:0016020~membrane
159024813		NS1	1ijqB	P01130	3949	LDLR	P02649	348	APOE	no	no	GO:0005576~extracellular region, GO:0016020~membrane
159024813		NS1	3bg1E	P55735	6396	SEC13 SEC13L1	P00533	1956	EGFR	no	no	GO:0005576~extracellular region, GO:0016020~membrane, GO:0016021~integral to membrane
159024813		NS1	3bg1E	P55735	6396	SEC13 SEC13L1	P52948	4928	NUP98	no	no	GO:0016020~membrane, GO:0016021~integral to membrane
159024813		NS1	3bg1E	P55735	6396	SEC13 SEC13L1		89866	LZTR2	no	no	GO:0016020~membrane, GO:0016021~integral to membrane
159024813		NS1	3bg1E	P55735	6396	SEC13 SEC13L1		22872	SEC31A	no	no	GO:0016020~membrane, GO:0016021~integral to membrane
159024813		NS1	3bg1E	P55735	6396	SEC13 SEC13L1	Q5JSH3	54521	WDR44	no	no	GO:0016020~membrane
159024813		NS1	3bg1D	P55735	6396	SEC13 SEC13L1	P00533	1956	EGFR	no	no	GO:0005576~extracellular region, GO:0016020~membrane, GO:0016021~integral to membrane
159024813		NS1	3bg1D	P55735	6396	SEC13 SEC13L1	P52948	4928	NUP98	no	no	GO:0016020~membrane, GO:0016021~integral to membrane
159024813		NS1	3bg1D	P55735	6396	SEC13 SEC13L1		89866	LZTR2	no	no	GO:0016020~membrane, GO:0016021~integral to membrane
159024813		NS1	3bg1D	P55735	6396	SEC13 SEC13L1		22872	SEC31A	no	no	GO:0016020~membrane, GO:0016021~integral to membrane
159024813		NS1	3bg1D	P55735	6396	SEC13 SEC13L1	Q5JSH3	54521	WDR44	no	no	GO:0016020~membrane
159024813		NS1	3bg1A	P55735	6396	SEC13 SEC13L1	P00533	1956	EGFR	no	no	GO:0005576~extracellular region, GO:0016020~membrane, GO:0016021~integral to membrane
159024813		NS1	3bg1A	P55735	6396	SEC13 SEC13L1	P52948	4928	NUP98	no	no	GO:0016020~membrane, GO:0016021~integral to membrane
159024813		NS1	3bg1A	P55735	6396	SEC13 SEC13L1		89866	LZTR2	no	no	GO:0016020~membrane, GO:0016021~integral to membrane
159024813		NS1	3bg1A	P55735	6396	SEC13 SEC13L1		22872	SEC31A	no	no	GO:0016020~membrane, GO:0016021~integral to membrane
159024813		NS1	3bg1A	P55735	6396	SEC13 SEC13L1	Q5JSH3	54521	WDR44	no	no	GO:0016020~membrane
159024813		NS1	3bg0H	P55735	6396	SEC13 SEC13L1	P00533	1956	EGFR	no	no	GO:0005576~extracellular region, GO:0016020~membrane, GO:0016021~integral to membrane
159024813		NS1	3bg0H	P55735	6396	SEC13 SEC13L1	P52948	4928	NUP98	no	no	GO:0016020~membrane, GO:0016021~integral to membrane
159024813		NS1	3bg0H	P55735	6396	SEC13 SEC13L1		89866	LZTR2	no	no	GO:0016020~membrane, GO:0016021~integral to membrane
159024813		NS1	3bg0H	P55735	6396	SEC13 SEC13L1		22872	SEC31A	no	no	GO:0016020~membrane, GO:0016021~integral to membrane
159024813		NS1	3bg0H	P55735	6396	SEC13 SEC13L1	Q5JSH3	54521	WDR44	no	no	GO:0016020~membrane
159024813		NS1	3bg0A	P55735	6396	SEC13 SEC13L1	P00533	1956	EGFR	no	no	GO:0005576~extracellular region, GO:0016020~membrane, GO:0016021~integral to membrane
159024813		NS1	3bg0A	P55735	6396	SEC13 SEC13L1	P52948	4928	NUP98	no	no	GO:0016020~membrane, GO:0016021~integral to membrane
159024813		NS1	3bg0A	P55735	6396	SEC13 SEC13L1		89866	LZTR2	no	no	GO:0016020~membrane, GO:0016021~integral to membrane
159024813		NS1	3bg0A	P55735	6396	SEC13 SEC13L1		22872	SEC31A	no	no	GO:0016020~membrane, GO:0016021~integral to membrane
159024813		NS1	3bg0A	P55735	6396	SEC13 SEC13L1	Q5JSH3	54521	WDR44	no	no	GO:0016020~membrane
159024813		NS1	3bg1H	P55735	6396	SEC13 SEC13L1	P00533	1956	EGFR	no	no	GO:0005576~extracellular region, GO:0016020~membrane, GO:0016021~integral to membrane
159024813		NS1	3bg1H	P55735	6396	SEC13 SEC13L1	P52948	4928	NUP98	no	no	GO:0016020~membrane, GO:0016021~integral to membrane
159024813		NS1	3bg1H	P55735	6396	SEC13 SEC13L1		89866	LZTR2	no	no	GO:0016020~membrane, GO:0016021~integral to membrane
159024813		NS1	3bg1H	P55735	6396	SEC13 SEC13L1		22872	SEC31A	no	no	GO:0016020~membrane, GO:0016021~integral to membrane
159024813		NS1	3bg1H	P55735	6396	SEC13 SEC13L1	Q5JSH3	54521	WDR44	no	no	GO:0016020~membrane
159024813		NS1	2vdoA	P08514	3674	ITGA2B	P08123	1278	COL1A2	no	no	GO:0005576~extracellular region, GO:0016020~membrane
159024813		NS1	2vdoA	P08514	3674	ITGA2B	P02458	1280	COL2A1	no	no	GO:0005576~extracellular region
159024813		NS1	2vdoA	P08514	3674	ITGA2B	P16671	948	CD36	no	no	GO:0016020~membrane, GO:0016021~integral to membrane
159024813		NS1	2vdoA	P08514	3674	ITGA2B	P62993	2885	GRB2	no	no	GO:0016020~membrane
159024813		NS1	2vdoA	P08514	3674	ITGA2B	P05106	3690	ITGB3	no	no	GO:0016020~membrane, GO:0016021~integral to membrane
159024813		NS1	2vdoA	P08514	3674	ITGA2B	P54105	1207	CLNS1A	no	no	GO:0016020~membrane
159024813		NS1	2vdoA	P08514	3674	ITGA2B	P04275	7450	VWF	no	no	GO:0005576~extracellular region, GO:0016020~membrane
159024813		NS1	2vdoA	P08514	3674	ITGA2B	Q9Y679	550	AUP1	no	no	GO:0016020~membrane, GO:0016021~integral to membrane
159024813		NS1	2vdoA	P08514	3674	ITGA2B	P00734	2147	F2	no	no	GO:0005576~extracellular region, GO:0016020~membrane
159024813		NS1	2vdoA	P08514	3674	ITGA2B	Q99828	10519	CIB1	no	no	GO:0016020~membrane
159024813		NS1	2vdoA	P08514	3674	ITGA2B	P27797	811	CALR	no	no	GO:0005576~extracellular region, GO:0016020~membrane, GO:0030529~ribonucleoprotein complex
159024813		NS1	2vdoA	P08514	3674	ITGA2B	P02671	2243	FGA	no	no	GO:0005576~extracellular region, GO:0016020~membrane
159024813		NS1	1u6dX	Q14145	9817	KEAP1	Q13402	4647	MYO7A	no	no	GO:0016020~membrane
159024813		NS1	2qnsA	P62873	2782	GNB1	P48549	3760	KCNJ3	no	no	GO:0016020~membrane, GO:0016021~integral to membrane
159024813		NS1	2qnsA	P62873	2782	GNB1	P63215	2785	GNG3	no	no	GO:0016020~membrane
159024813		NS1	2qnsA	P62873	2782	GNB1	Q03113	2768	GNA12	no	no	GO:0016020~membrane
159024813		NS1	2qnsA	P62873	2782	GNB1	P59768	54331	GNG2	no	no	GO:0016020~membrane
159024813		NS1	2qnsA	P62873	2782	GNB1	O00555	773	CACNA1A	no	no	GO:0016020~membrane, GO:0016021~integral to membrane
159024813		NS1	2qnsA	P62873	2782	GNB1	Q00975	774	CACNA1B	no	no	GO:0016020~membrane, GO:0016021~integral to membrane
159024813		NS1	2qnsA	P62873	2782	GNB1	O60262	2788	GNG7	no	no	GO:0016020~membrane
159024813		NS1	2qnsA	P62873	2782	GNB1	Q13936	775	CACNA1C	no	no	GO:0016020~membrane, GO:0016021~integral to membrane
159024813		NS1	2qnsA	P62873	2782	GNB1	Q9P2W3	51764	GNG13	no	no	GO:0016020~membrane
159024813		NS1	2qnsA	P62873	2782	GNB1	P50150	2786	GNG4	no	no	GO:0016020~membrane
159024813		NS1	2qnsA	P62873	2782	GNB1	Q03431	5745	PTHR1	no	no	GO:0016020~membrane, GO:0016021~integral to membrane
159024813		NS1	2qnsA	P62873	2782	GNB1	Q9Y272	51655	RASD1	no	no	GO:0016020~membrane
159024813		NS1	2qnsA	P62873	2782	GNB1	P63244	10399	GNB2L1	no	no	GO:0016020~membrane
159024813		NS1	2qnsA	P62873	2782	GNB1	P50151	2790	GNG10	no	no	GO:0016020~membrane, GO:0016021~integral to membrane
159024813		NS1	2qnsA	P62873	2782	GNB1	P61952	2791	GNG11	no	no	GO:0016020~membrane
159024813		NS1	2qnsA	P62873	2782	GNB1		23370	ARHGEF18	no	no	GO:0016020~membrane
159024813		NS1	1p22A	Q9Y297	8945	BTRC DKFZP781N011	O95858	23555	TSPAN15	no	no	GO:0016020~membrane, GO:0016021~integral to membrane
159024813		NS1	1p22A	Q9Y297	8945	BTRC DKFZP781N011	P84022	4088	SMAD3	no	no	GO:0016020~membrane
159024813		NS1	1p22A	Q9Y297	8945	BTRC DKFZP781N011	Q9UHD9	29978	UBQLN2	no	no	GO:0016020~membrane
159024813		NS1	1p22A	Q9Y297	8945	BTRC DKFZP781N011	P14923	3728	JUP	no	no	GO:0016020~membrane
159024813		NS1	1p22A	Q9Y297	8945	BTRC DKFZP781N011	O15169	8312	AXIN1	no	no	GO:0016020~membrane
159024813		NS1	1p22A	Q9Y297	8945	BTRC DKFZP781N011	P35222	1499	CTNNB1	no	no	GO:0016020~membrane
159024813		NS1	1p22A	Q9Y297	8945	BTRC DKFZP781N011	Q00839	3192	HNRPU	no	no	GO:0030529~ribonucleoprotein complex
159024813		NS1	2b5lB	Q16531	1642	DDB1	Q15836	9341	VAMP3	no	no	GO:0016020~membrane, GO:0016021~integral to membrane
159024813		NS1	3cfvA	Q16576	5931	RBBP7	Q9UKG1	26060	APPL1	no	no	GO:0016020~membrane
159024813		NS1	3cfvA	Q16576	5931	RBBP7	Q8NEU8	55198	APPL2	no	no	GO:0016020~membrane
159024813		NS1	3cfvA	Q16576	5931	RBBP7	P38398	672	BRCA1	no	no	GO:0030529~ribonucleoprotein complex
159024813		NS1	2ovqB	Q969H0	55294	FBXW7	Q15041	23204	ARL6IP1	no	no	GO:0016020~membrane, GO:0016021~integral to membrane
159024813		NS1	2ovqB	Q969H0	55294	FBXW7		257218	SHPRH	no	no	GO:0016020~membrane, GO:0016021~integral to membrane
159024813		NS1	2ovqB	Q969H0	55294	FBXW7	Q96FE5	84894	LINGO1	no	no	GO:0016020~membrane, GO:0016021~integral to membrane
159024813		NS1	2ovqB	Q969H0	55294	FBXW7		340390	KIAA1875	no	no	GO:0016020~membrane, GO:0016021~integral to membrane
159024813		NS1	2ovqB	Q969H0	55294	FBXW7	P49768	5663	PSEN1	no	no	GO:0016020~membrane, GO:0016021~integral to membrane
159024813		NS1	2ovqB	Q969H0	55294	FBXW7	Q99466	4855	NOTCH4	no	no	GO:0005576~extracellular region, GO:0016020~membrane, GO:0016021~integral to membrane
159024813		NS1	2ovqB	Q969H0	55294	FBXW7	P46531	4851	NOTCH1	no	no	GO:0016020~membrane, GO:0016021~integral to membrane
159024813		NS1	2ovrB	Q969H0	55294	FBXW7	Q15041	23204	ARL6IP1	no	no	GO:0016020~membrane, GO:0016021~integral to membrane
159024813		NS1	2ovrB	Q969H0	55294	FBXW7		257218	SHPRH	no	no	GO:0016020~membrane, GO:0016021~integral to membrane
159024813		NS1	2ovrB	Q969H0	55294	FBXW7	Q96FE5	84894	LINGO1	no	no	GO:0016020~membrane, GO:0016021~integral to membrane
159024813		NS1	2ovrB	Q969H0	55294	FBXW7		340390	KIAA1875	no	no	GO:0016020~membrane, GO:0016021~integral to membrane
159024813		NS1	2ovrB	Q969H0	55294	FBXW7	P49768	5663	PSEN1	no	no	GO:0016020~membrane, GO:0016021~integral to membrane
159024813		NS1	2ovrB	Q969H0	55294	FBXW7	Q99466	4855	NOTCH4	no	no	GO:0005576~extracellular region, GO:0016020~membrane, GO:0016021~integral to membrane
159024813		NS1	2ovrB	Q969H0	55294	FBXW7	P46531	4851	NOTCH1	no	no	GO:0016020~membrane, GO:0016021~integral to membrane
159024813		NS1	2oitA	P35658	8021	NUP214 DKFZP686J0330	Q9UMR2	11269	DDX19B	no	no	GO:0016020~membrane, GO:0016021~integral to membrane
159024813		NS1	2oitA	P35658	8021	NUP214 DKFZP686J0330	O43592	11260	XPOT	no	no	GO:0016020~membrane, GO:0016021~integral to membrane
159024813		NS1	2oitA	P35658	8021	NUP214 DKFZP686J0330	Q99567	4927	NUP88	no	no	GO:0016020~membrane, GO:0016021~integral to membrane
159024813		NS1	2oitA	P35658	8021	NUP214 DKFZP686J0330	P84022	4088	SMAD3	no	no	GO:0016020~membrane
159024813		NS1	2oitA	P35658	8021	NUP214 DKFZP686J0330	P57740	57122	NUP107	no	no	GO:0016020~membrane, GO:0016021~integral to membrane
159024813		NS1	2oitA	P35658	8021	NUP214 DKFZP686J0330	O00410	3843	RANBP5	no	no	GO:0016020~membrane, GO:0016021~integral to membrane
159024813		NS1	2oitA	P35658	8021	NUP214 DKFZP686J0330	O14980	7514	XPO1	no	no	GO:0016020~membrane, GO:0016021~integral to membrane, GO:0030529~ribonucleoprotein complex
159024813		NS1	2oitA	P35658	8021	NUP214 DKFZP686J0330	Q9UBU9	10482	NXF1	no	no	GO:0016020~membrane, GO:0016021~integral to membrane
159024813		NS1	2oitA	P35658	8021	NUP214 DKFZP686J0330	Q92973	3842	TNPO1	no	no	GO:0016020~membrane, GO:0016021~integral to membrane
159024813		NS1	1zgkA	Q14145	9817	KEAP1	Q13402	4647	MYO7A	no	no	GO:0016020~membrane
159024813		NS1	2ovpB	Q969H0	55294	FBXW7	Q15041	23204	ARL6IP1	no	no	GO:0016020~membrane, GO:0016021~integral to membrane
159024813		NS1	2ovpB	Q969H0	55294	FBXW7		257218	SHPRH	no	no	GO:0016020~membrane, GO:0016021~integral to membrane
159024813		NS1	2ovpB	Q969H0	55294	FBXW7	Q96FE5	84894	LINGO1	no	no	GO:0016020~membrane, GO:0016021~integral to membrane
159024813		NS1	2ovpB	Q969H0	55294	FBXW7		340390	KIAA1875	no	no	GO:0016020~membrane, GO:0016021~integral to membrane
159024813		NS1	2ovpB	Q969H0	55294	FBXW7	P49768	5663	PSEN1	no	no	GO:0016020~membrane, GO:0016021~integral to membrane
159024813		NS1	2ovpB	Q969H0	55294	FBXW7	Q99466	4855	NOTCH4	no	no	GO:0005576~extracellular region, GO:0016020~membrane, GO:0016021~integral to membrane
159024813		NS1	2ovpB	Q969H0	55294	FBXW7	P46531	4851	NOTCH1	no	no	GO:0016020~membrane, GO:0016021~integral to membrane
159024813		NS1	1shyB	P08581	4233	MET	P21554	1268	CNR1	no	no	GO:0016020~membrane, GO:0016021~integral to membrane
159024813		NS1	1shyB	P08581	4233	MET		3636	INPPL1	no	no	GO:0016020~membrane, GO:0016021~integral to membrane
159024813		NS1	1shyB	P08581	4233	MET	O00145	3635	INPP5D	no	no	GO:0016020~membrane
159024813		NS1	1shyB	P08581	4233	MET	O95295	23557	SNAPAP	no	no	GO:0016020~membrane
159024813		NS1	1shyB	P08581	4233	MET	P19174	5335	PLCG1	no	no	GO:0016020~membrane
159024813		NS1	1shyB	P08581	4233	MET	P35222	1499	CTNNB1	no	no	GO:0016020~membrane
159024813		NS1	1shyB	P08581	4233	MET	O14964	9146	HGS	no	no	GO:0016020~membrane
159024813		NS1	1shyB	P08581	4233	MET		57610	RANBP10	no	no	GO:0016020~membrane
159024813		NS1	1shyB	P08581	4233	MET		200958	MUC20	no	no	GO:0016020~membrane
159024813		NS1	1shyB	P08581	4233	MET	P62993	2885	GRB2	no	no	GO:0016020~membrane
159024813		NS1	1shyB	P08581	4233	MET	P16144	3691	ITGB4	no	no	GO:0016020~membrane, GO:0016021~integral to membrane
159024813		NS1	1shyB	P08581	4233	MET	P25445	355	FAS	no	no	GO:0005576~extracellular region, GO:0016020~membrane, GO:0016021~integral to membrane
159024813		NS1	1shyB	P08581	4233	MET	P23467	5787	PTPRB	no	no	GO:0016020~membrane, GO:0016021~integral to membrane
159024813		NS1	1shyB	P08581	4233	MET	P14210	3082	HGF	no	no	GO:0005576~extracellular region
159024813		NS1	1shyB	P08581	4233	MET	P27986	5295	PIK3R1	no	no	GO:0016020~membrane
159024813		NS1	1shyB	P08581	4233	MET	P00533	1956	EGFR	no	no	GO:0005576~extracellular region, GO:0016020~membrane, GO:0016021~integral to membrane
159024813		NS1	1shyB	P08581	4233	MET	P42574	836	CASP3	no	no	GO:0016020~membrane
159024813		NS1	1shyB	P08581	4233	MET	P12931	6714	SRC	no	no	GO:0016020~membrane
159024813		NS1	1shyB	P08581	4233	MET	P08581	4233	MET	no	no	GO:0016020~membrane, GO:0016021~integral to membrane
159024813		NS1	1shyB	P08581	4233	MET	O43157	5364	PLXNB1	no	no	GO:0005576~extracellular region, GO:0016020~membrane, GO:0016021~integral to membrane
159024813		NS1	1shyB	P08581	4233	MET	P40763	6774	STAT3	no	yes	GO:0016020~membrane
159024813		NS1	1shyB	P08581	4233	MET	P29353	6464	SHC1	no	no	GO:0016020~membrane
159024813		NS1	1shyB	P08581	4233	MET	P22681	867	CBL	no	no	GO:0016020~membrane
159024813		NS1	1shyB	P08581	4233	MET	Q12913	5795	PTPRJ	no	no	GO:0016020~membrane, GO:0016021~integral to membrane
159024813		NS1	1shyB	P08581	4233	MET	P15498	7409	VAV1	no	no	GO:0016020~membrane
159024813		NS1	1su3B	P03956	4312	MMP1	Q99616	6357	CCL13	no	no	GO:0005576~extracellular region, GO:0016020~membrane
159024813		NS1	1su3B	P03956	4312	MMP1	P80098	6354	CCL7	no	no	GO:0005576~extracellular region
159024813		NS1	1su3B	P03956	4312	MMP1	P01011	12	SERPINA3	no	no	GO:0005576~extracellular region
159024813		NS1	1su3B	P03956	4312	MMP1	P16070	960	CD44	no	no	GO:0005576~extracellular region, GO:0016020~membrane, GO:0016021~integral to membrane
159024813		NS1	1su3B	P03956	4312	MMP1	P09237	4316	MMP7	no	no	GO:0005576~extracellular region
159024813		NS1	1su3B	P03956	4312	MMP1	P13500	6347	CCL2	no	no	GO:0005576~extracellular region
159024813		NS1	1su3B	P03956	4312	MMP1	P23946	1215	CMA1	no	no	GO:0005576~extracellular region
159024813		NS1	1su3B	P03956	4312	MMP1	P02458	1280	COL2A1	no	no	GO:0005576~extracellular region
159024813		NS1	1su3B	P03956	4312	MMP1	P01033	7076	TIMP1	no	no	GO:0005576~extracellular region
159024813		NS1	1su3B	P03956	4312	MMP1	Q96GW7	63827	BCAN	no	no	GO:0005576~extracellular region, GO:0016020~membrane, GO:0016021~integral to membrane
159024813		NS1	1su3B	P03956	4312	MMP1	P17936	3486	IGFBP3	no	no	GO:0005576~extracellular region
159024813		NS1	1su3B	P03956	4312	MMP1	P10646	7035	TFPI	no	no	GO:0005576~extracellular region, GO:0016020~membrane
159024813		NS1	1su3B	P03956	4312	MMP1	P16112	176	AGC1	no	no	GO:0005576~extracellular region
159024813		NS1	1su3B	P03956	4312	MMP1	P17301	3673	ITGA2	no	no	GO:0016020~membrane, GO:0016021~integral to membrane
159024813		NS1	1su3B	P03956	4312	MMP1	O14788	8600	TNFSF11	no	no	GO:0005576~extracellular region, GO:0016020~membrane, GO:0016021~integral to membrane
159024813		NS1	1su3B	P03956	4312	MMP1	P35613	682	BSG	no	no	GO:0016020~membrane, GO:0016021~integral to membrane
159024813		NS1	1n7dA	P01130	3949	LDLR	P01130	3949	LDLR	no	no	GO:0005576~extracellular region, GO:0016020~membrane, GO:0016021~integral to membrane
159024813		NS1	1n7dA	P01130	3949	LDLR	P04114	338	APOB	no	no	GO:0005576~extracellular region, GO:0016020~membrane
159024813		NS1	1n7dA	P01130	3949	LDLR	P30533	4043	LRPAP1	no	no	GO:0016020~membrane, GO:0016021~integral to membrane
159024813		NS1	1n7dA	P01130	3949	LDLR	P02776	5196	PF4	no	no	GO:0005576~extracellular region
159024813		NS1	1n7dA	P01130	3949	LDLR	Q9Y6Q5	10053	AP1M2	no	no	GO:0016020~membrane
159024813		NS1	1n7dA	P01130	3949	LDLR	Q15036	9784	SNX17	no	no	GO:0016020~membrane
159024813		NS1	1n7dA	P01130	3949	LDLR	P11021	3309	HSPA5	no	no	GO:0016020~membrane, GO:0016021~integral to membrane
159024813		NS1	1n7dA	P01130	3949	LDLR	Q5SW96	26119	LDLRAP1	no	no	GO:0016020~membrane
159024813		NS1	1n7dA	P01130	3949	LDLR	P02649	348	APOE	no	no	GO:0005576~extracellular region, GO:0016020~membrane
159024813		NS1	1l5gA	P06756	3685	ITGAV	P04216	7070	THY1	no	no	GO:0016020~membrane, GO:0016021~integral to membrane
159024813		NS1	1l5gA	P06756	3685	ITGAV	P50281	4323	MMP14	no	no	GO:0005576~extracellular region, GO:0016020~membrane, GO:0016021~integral to membrane
159024813		NS1	1l5gA	P06756	3685	ITGAV	Q9Y679	550	AUP1	no	no	GO:0016020~membrane, GO:0016021~integral to membrane
159024813		NS1	1l5gA	P06756	3685	ITGAV	P16234	5156	PDGFRA	no	no	GO:0016020~membrane, GO:0016021~integral to membrane
159024813		NS1	1l5gA	P06756	3685	ITGAV	Q05397	5747	PTK2	no	no	GO:0016020~membrane
159024813		NS1	1l5gA	P06756	3685	ITGAV	Q14773	3386	ICAM4	no	no	GO:0005576~extracellular region, GO:0016020~membrane, GO:0016021~integral to membrane
159024813		NS1	1l5gA	P06756	3685	ITGAV	P60201	5354	PLP1	no	no	GO:0016020~membrane, GO:0016021~integral to membrane
159024813		NS1	1l5gA	P06756	3685	ITGAV	P05106	3690	ITGB3	no	no	GO:0016020~membrane, GO:0016021~integral to membrane
159024813		NS1	1l5gA	P06756	3685	ITGAV	O43854	10085	EDIL3	no	no	GO:0005576~extracellular region
159024813		NS1	1l5gA	P06756	3685	ITGAV	P18084	3693	ITGB5	no	no	GO:0016020~membrane, GO:0016021~integral to membrane
159024813		NS1	1l5gA	P06756	3685	ITGAV	P18564	3694	ITGB6	no	no	GO:0016020~membrane, GO:0016021~integral to membrane
159024813		NS1	1l5gA	P06756	3685	ITGAV	P26012	3696	ITGB8	no	no	GO:0016020~membrane, GO:0016021~integral to membrane
159024813		NS1	1l5gA	P06756	3685	ITGAV	P27797	811	CALR	no	no	GO:0005576~extracellular region, GO:0016020~membrane, GO:0030529~ribonucleoprotein complex
159024813		NS1	1l5gA	P06756	3685	ITGAV	Q9Y5C1	27329	ANGPTL3	no	no	GO:0005576~extracellular region
159024813		NS1	1l5gA	P06756	3685	ITGAV	P32004	3897	L1CAM	no	no	GO:0016020~membrane, GO:0016021~integral to membrane
159024813		NS1	1l5gA	P06756	3685	ITGAV	P41231	5029	P2RY2	no	no	GO:0016020~membrane, GO:0016021~integral to membrane
159024813		NS1	1l5gA	P06756	3685	ITGAV	P08253	4313	MMP2	no	no	GO:0005576~extracellular region, GO:0016020~membrane
159024813		NS1	1l5gA	P06756	3685	ITGAV	Q13443	8754	ADAM9	no	no	GO:0005576~extracellular region, GO:0016020~membrane, GO:0016021~integral to membrane
159024813		NS1	1l5gA	P06756	3685	ITGAV	P25311	563	AZGP1	no	no	GO:0005576~extracellular region, GO:0016020~membrane
159024813		NS1	1l5gA	P06756	3685	ITGAV	P01137	7040	TGFB1	no	no	GO:0005576~extracellular region
159024813		NS1	1l5gA	P06756	3685	ITGAV	O00622	3491	CYR61	no	no	GO:0005576~extracellular region
159024813		NS1	1l5gA	P06756	3685	ITGAV	P14543	4811	NID1	no	no	GO:0005576~extracellular region, GO:0016020~membrane
159024813		NS1	1l5gA	P06756	3685	ITGAV	P05556	3688	ITGB1	no	no	GO:0016020~membrane, GO:0016021~integral to membrane
159024813		NS1	1l5gA	P06756	3685	ITGAV	Q08722	961	CD47	no	no	GO:0016020~membrane, GO:0016021~integral to membrane
159024813		NS1	1l5gA	P06756	3685	ITGAV	P10451	6696	SPP1	no	no	GO:0005576~extracellular region
159024813		NS1	1l5gA	P06756	3685	ITGAV	P25116	2149	F2R	no	no	GO:0005576~extracellular region, GO:0016020~membrane, GO:0016021~integral to membrane
159024813		NS1	1itvA	P14780	4318	MMP9	P10646	7035	TFPI	no	no	GO:0005576~extracellular region, GO:0016020~membrane
159024813		NS1	1itvA	P14780	4318	MMP9	P09238	4319	MMP10	no	no	GO:0005576~extracellular region
159024813		NS1	1itvA	P14780	4318	MMP9	P07478	5645	PRSS2	no	no	GO:0005576~extracellular region
159024813		NS1	1itvA	P14780	4318	MMP9	P35442	7058	THBS2	no	no	GO:0005576~extracellular region
159024813		NS1	1itvA	P14780	4318	MMP9	P35625	7078	TIMP3	no	no	GO:0005576~extracellular region
159024813		NS1	1itvA	P14780	4318	MMP9	Q15726	3814	KISS1	no	no	GO:0005576~extracellular region
159024813		NS1	1itvA	P14780	4318	MMP9	Q9NRE1	56547	MMP26	no	no	GO:0005576~extracellular region
159024813		NS1	1itvA	P14780	4318	MMP9	P10145	3576	IL8	no	no	GO:0005576~extracellular region
159024813		NS1	1itvA	P14780	4318	MMP9	P07996	7057	THBS1	no	no	GO:0005576~extracellular region, GO:0016020~membrane
159024813		NS1	1itvA	P14780	4318	MMP9	P80188	3934	LCN2	no	no	GO:0005576~extracellular region
159024813		NS1	1itvA	P14780	4318	MMP9	P10915	1404	HAPLN1	no	no	GO:0005576~extracellular region
159024813		NS1	1itvA	P14780	4318	MMP9	P08123	1278	COL1A2	no	no	GO:0005576~extracellular region, GO:0016020~membrane
159024813		NS1	1itvA	P14780	4318	MMP9	O95980	8434	RECK	no	no	GO:0016020~membrane
159024813		NS1	1itvA	P14780	4318	MMP9	P09237	4316	MMP7	no	no	GO:0005576~extracellular region
159024813		NS1	1itvA	P14780	4318	MMP9	P14780	4318	MMP9	no	no	GO:0005576~extracellular region
159024813		NS1	1itvA	P14780	4318	MMP9	P09341	2919	CXCL1	no	no	GO:0005576~extracellular region
159024813		NS1	1itvA	P14780	4318	MMP9	P02452	1277	COL1A1	no	no	GO:0005576~extracellular region, GO:0016020~membrane
159024813		NS1	1itvA	P14780	4318	MMP9	P00747	5340	PLG	no	no	GO:0005576~extracellular region
159024813		NS1	1itvA	P14780	4318	MMP9	Q01955	1285	COL4A3	no	no	GO:0005576~extracellular region
159024813		NS1	1itvA	P14780	4318	MMP9	P08572	1284	COL4A2	no	no	GO:0005576~extracellular region
159024813		NS1	1itvA	P14780	4318	MMP9	P29400	1287	COL4A5	no	no	GO:0005576~extracellular region
159024813		NS1	1itvA	P14780	4318	MMP9	P53420	1286	COL4A4	no	no	GO:0005576~extracellular region
159024813		NS1	1itvA	P14780	4318	MMP9	P16070	960	CD44	no	no	GO:0005576~extracellular region, GO:0016020~membrane, GO:0016021~integral to membrane
159024813		NS1	1itvA	P14780	4318	MMP9	P02751	2335	FN1	no	no	GO:0005576~extracellular region, GO:0016020~membrane
159024813		NS1	1itvA	P14780	4318	MMP9	P02462	1282	COL4A1	no	no	GO:0005576~extracellular region
159024813		NS1	1itvA	P14780	4318	MMP9	P42830	6374	CXCL5	no	no	GO:0005576~extracellular region
159024813		NS1	1itvA	P14780	4318	MMP9	Q14031	1288	COL4A6	no	no	GO:0005576~extracellular region
159024813		NS1	1itvA	P14780	4318	MMP9	P35070	685	BTC	no	no	GO:0005576~extracellular region, GO:0016020~membrane, GO:0016021~integral to membrane
159024813		NS1	1itvA	P14780	4318	MMP9	P20742	5858	PZP	no	no	GO:0005576~extracellular region
159024813		NS1	1itvA	P14780	4318	MMP9	P15514	374	AREG	no	no	GO:0005576~extracellular region, GO:0016020~membrane, GO:0016021~integral to membrane
159024813		NS1	1ck7A	P08253	4313	MMP2	O95832	9076	CLDN1	no	no	GO:0016020~membrane, GO:0016021~integral to membrane
159024813		NS1	1ck7A	P08253	4313	MMP2	P50281	4323	MMP14	no	no	GO:0005576~extracellular region, GO:0016020~membrane, GO:0016021~integral to membrane
159024813		NS1	1ck7A	P08253	4313	MMP2	Q9ULZ9	4326	MMP17	no	no	GO:0005576~extracellular region, GO:0016020~membrane, GO:0016021~integral to membrane
159024813		NS1	1ck7A	P08253	4313	MMP2	P48061	6387	CXCL12	no	no	GO:0005576~extracellular region
159024813		NS1	1ck7A	P08253	4313	MMP2	P16112	176	AGC1	no	no	GO:0005576~extracellular region
159024813		NS1	1ck7A	P08253	4313	MMP2	P35442	7058	THBS2	no	no	GO:0005576~extracellular region
159024813		NS1	1ck7A	P08253	4313	MMP2	P01584	3553	IL1B	no	no	GO:0005576~extracellular region
159024813		NS1	1ck7A	P08253	4313	MMP2	Q99727	7079	TIMP4	no	no	GO:0005576~extracellular region
159024813		NS1	1ck7A	P08253	4313	MMP2	P01033	7076	TIMP1	no	no	GO:0005576~extracellular region
159024813		NS1	1ck7A	P08253	4313	MMP2	P16035	7077	TIMP2	no	no	GO:0005576~extracellular region
159024813		NS1	1ck7A	P08253	4313	MMP2	P07996	7057	THBS1	no	no	GO:0005576~extracellular region, GO:0016020~membrane
159024813		NS1	1ck7A	P08253	4313	MMP2	P01023	2	A2M	no	no	GO:0005576~extracellular region
159024813		NS1	1ck7A	P08253	4313	MMP2	P07585	1634	DCN	no	no	GO:0005576~extracellular region
159024813		NS1	1ck7A	P08253	4313	MMP2	P12111	1293	COL6A3	no	no	GO:0005576~extracellular region, GO:0016020~membrane
159024813		NS1	1ck7A	P08253	4313	MMP2	P11362	2260	FGFR1	no	no	GO:0005576~extracellular region, GO:0016020~membrane, GO:0016021~integral to membrane
159024813		NS1	1ck7A	P08253	4313	MMP2	Q02388	1294	COL7A1	no	no	GO:0005576~extracellular region
159024813		NS1	1ck7A	P08253	4313	MMP2	P10915	1404	HAPLN1	no	no	GO:0005576~extracellular region
159024813		NS1	1ck7A	P08253	4313	MMP2	P17931	3958	LGALS3	no	no	GO:0005576~extracellular region, GO:0016020~membrane
159024813		NS1	1ck7A	P08253	4313	MMP2	Q15726	3814	KISS1	no	no	GO:0005576~extracellular region
159024813		NS1	1ck7A	P08253	4313	MMP2	P80188	3934	LCN2	no	no	GO:0005576~extracellular region
159024813		NS1	1ck7A	P08253	4313	MMP2	Q96GW7	63827	BCAN	no	no	GO:0005576~extracellular region, GO:0016020~membrane, GO:0016021~integral to membrane
159024813		NS1	1ck7A	P08253	4313	MMP2	P17936	3486	IGFBP3	no	no	GO:0005576~extracellular region
159024813		NS1	1ck7A	P08253	4313	MMP2	P01137	7040	TGFB1	no	no	GO:0005576~extracellular region
159024813		NS1	1ck7A	P08253	4313	MMP2	P35625	7078	TIMP3	no	no	GO:0005576~extracellular region
159024813		NS1	1ck7A	P08253	4313	MMP2	P02452	1277	COL1A1	no	no	GO:0005576~extracellular region, GO:0016020~membrane
159024813		NS1	1ck7A	P08253	4313	MMP2	P56817	23621	BACE1	no	no	GO:0016020~membrane, GO:0016021~integral to membrane
159024813		NS1	1ck7A	P08253	4313	MMP2	P80098	6354	CCL7	no	no	GO:0005576~extracellular region
159024813		NS1	1ck7A	P08253	4313	MMP2	P06756	3685	ITGAV	no	no	GO:0016020~membrane, GO:0016021~integral to membrane
159024813		NS1	1ck7A	P08253	4313	MMP2	Q9NPA2	64386	MMP25	no	no	GO:0005576~extracellular region, GO:0016020~membrane
159024813		NS1	1ck7A	P08253	4313	MMP2	P39060	80781	COL18A1	no	no	GO:0005576~extracellular region
159024813		NS1	1ck7A	P08253	4313	MMP2	P20742	5858	PZP	no	no	GO:0005576~extracellular region
159024813		NS1	1ck7A	P08253	4313	MMP2	Q08629	6695	SPOCK1	no	no	GO:0005576~extracellular region
159024813		NS1	1ijqA	P01130	3949	LDLR	P01130	3949	LDLR	no	no	GO:0005576~extracellular region, GO:0016020~membrane, GO:0016021~integral to membrane
159024813		NS1	1ijqA	P01130	3949	LDLR	P04114	338	APOB	no	no	GO:0005576~extracellular region, GO:0016020~membrane
159024813		NS1	1ijqA	P01130	3949	LDLR	P30533	4043	LRPAP1	no	no	GO:0016020~membrane, GO:0016021~integral to membrane
159024813		NS1	1ijqA	P01130	3949	LDLR	P02776	5196	PF4	no	no	GO:0005576~extracellular region
159024813		NS1	1ijqA	P01130	3949	LDLR	Q9Y6Q5	10053	AP1M2	no	no	GO:0016020~membrane
159024813		NS1	1ijqA	P01130	3949	LDLR	Q15036	9784	SNX17	no	no	GO:0016020~membrane
159024813		NS1	1ijqA	P01130	3949	LDLR	P11021	3309	HSPA5	no	no	GO:0016020~membrane, GO:0016021~integral to membrane
159024813		NS1	1ijqA	P01130	3949	LDLR	Q5SW96	26119	LDLRAP1	no	no	GO:0016020~membrane
159024813		NS1	1ijqA	P01130	3949	LDLR	P02649	348	APOE	no	no	GO:0005576~extracellular region, GO:0016020~membrane
159024813		NS1	2ce8A	Q04724	7088	TLE1	Q9UN74	56144	PCDHA4	no	no	GO:0005576~extracellular region, GO:0016020~membrane, GO:0016021~integral to membrane
159024813		NS1	2ce8A	Q04724	7088	TLE1	P28328	5828	PXMP3	no	no	GO:0016020~membrane, GO:0016021~integral to membrane
159024813		NS1	2ce8A	Q04724	7088	TLE1	Q9BX70	55643	BTBD2	no	no	GO:0030529~ribonucleoprotein complex
159024813		NS1	2ce8A	Q04724	7088	TLE1	P40189	3572	IL6ST	no	no	GO:0005576~extracellular region, GO:0016020~membrane, GO:0016021~integral to membrane
159024813		NS1	2ce8A	Q04724	7088	TLE1	P36405	403	ARL3	no	no	GO:0016020~membrane
159024813		NS1	2ce8A	Q04724	7088	TLE1	P62308	6637	SNRPG	no	no	GO:0030529~ribonucleoprotein complex
159024813		NS1	2ce8A	Q04724	7088	TLE1	P55774	6362	CCL18	no	no	GO:0005576~extracellular region
159024813		NS1	2ce8A	Q04724	7088	TLE1	Q9H0Q3	53826	FXYD6	no	no	GO:0005576~extracellular region, GO:0016020~membrane, GO:0016021~integral to membrane
159024813		NS1	1r9mB	P27487	1803	DPP4	P51671	6356	CCL11	no	no	GO:0005576~extracellular region
159024813		NS1	1r9mB	P27487	1803	DPP4	Q07325	4283	CXCL9	no	no	GO:0005576~extracellular region
159024813		NS1	1r9mB	P27487	1803	DPP4	P27487	1803	DPP4	no	no	GO:0005576~extracellular region, GO:0016020~membrane, GO:0016021~integral to membrane
159024813		NS1	1r9mB	P27487	1803	DPP4	P16619	6349	CCL3L1	no	no	GO:0005576~extracellular region
159024813		NS1	1r9mB	P27487	1803	DPP4	O00626	6367	CCL22	no	no	GO:0005576~extracellular region
159024813		NS1	1r9mB	P27487	1803	DPP4	P07492	2922	GRP	no	no	GO:0005576~extracellular region
159024813		NS1	1r9mB	P27487	1803	DPP4	P02778	3627	CXCL10	no	no	GO:0005576~extracellular region
159024813		NS1	1r9mB	P27487	1803	DPP4	P61073	7852	CXCR4	no	no	GO:0016020~membrane, GO:0016021~integral to membrane
159024813		NS1	1r9mB	P27487	1803	DPP4	Q12884	2191	FAP	no	no	GO:0016020~membrane, GO:0016021~integral to membrane
159024813		NS1	1r9mB	P27487	1803	DPP4	P48061	6387	CXCL12	no	no	GO:0005576~extracellular region
159024813		NS1	1r9mB	P27487	1803	DPP4	P01730	920	CD4	no	no	GO:0016020~membrane, GO:0016021~integral to membrane
159024813		NS1	1r9mB	P27487	1803	DPP4	P13501	6352	CCL5	no	no	GO:0005576~extracellular region
159024813		NS1	1r9mB	P27487	1803	DPP4	P00813	100	ADA	no	no	GO:0005576~extracellular region, GO:0016020~membrane
159024813		NS1	1r9mB	P27487	1803	DPP4	O14625	6373	CXCL11	no	no	GO:0005576~extracellular region
159024813		NS1	1r9mB	P27487	1803	DPP4	P08575	5788	PTPRC	no	no	GO:0016020~membrane, GO:0016021~integral to membrane
159024813		NS1	1r9mB	P27487	1803	DPP4		27151	CPAMD8	no	no	GO:0016020~membrane, GO:0016021~integral to membrane
159024813		NS1	1xnaA	P18887	7515	XRCC1	P12004	5111	PCNA	no	no	GO:0016020~membrane
159024813		NS1	1xnaA	P18887	7515	XRCC1	P38398	672	BRCA1	no	no	GO:0030529~ribonucleoprotein complex
159024813		NS1	1xnaA	P18887	7515	XRCC1	P68400	1457	CSNK2A1	yes	no	GO:0016020~membrane
159024813		NS1	1xnaA	P18887	7515	XRCC1	P27695	328	APEX1	no	no	GO:0030529~ribonucleoprotein complex
159024814		NS2A	2nppD	P30153	5518	PPP2R1A	Q05586	2902	GRIN1	no	no	GO:0016020~membrane, GO:0016021~integral to membrane
159024814		NS2A	2nppD	P30153	5518	PPP2R1A	Q03113	2768	GNA12	no	no	GO:0016020~membrane
159024814		NS2A	2nppD	P30153	5518	PPP2R1A	O15399	2906	GRIN2D	no	no	GO:0016020~membrane, GO:0016021~integral to membrane
159024814		NS2A	2nppD	P30153	5518	PPP2R1A	P84022	4088	SMAD3	no	no	GO:0016020~membrane
159024814		NS2A	2nppD	P30153	5518	PPP2R1A	O95405	9372	ZFYVE9	no	no	GO:0016020~membrane
159024814		NS2A	2nppD	P30153	5518	PPP2R1A	Q96P70	55705	IPO9	no	no	GO:0016020~membrane, GO:0016021~integral to membrane
159024814		NS2A	2nppD	P30153	5518	PPP2R1A	P53816	11145	HRASLS3	no	no	GO:0016020~membrane, GO:0016021~integral to membrane
159024814		NS2A	2nppD	P30153	5518	PPP2R1A	P23975	6530	SLC6A2	no	no	GO:0016020~membrane, GO:0016021~integral to membrane
159024814		NS2A	2nylD	P30153	5518	PPP2R1A	Q05586	2902	GRIN1	no	no	GO:0016020~membrane, GO:0016021~integral to membrane
159024814		NS2A	2nylD	P30153	5518	PPP2R1A	Q03113	2768	GNA12	no	no	GO:0016020~membrane
159024814		NS2A	2nylD	P30153	5518	PPP2R1A	O15399	2906	GRIN2D	no	no	GO:0016020~membrane, GO:0016021~integral to membrane
159024814		NS2A	2nylD	P30153	5518	PPP2R1A	P84022	4088	SMAD3	no	no	GO:0016020~membrane
159024814		NS2A	2nylD	P30153	5518	PPP2R1A	O95405	9372	ZFYVE9	no	no	GO:0016020~membrane
159024814		NS2A	2nylD	P30153	5518	PPP2R1A	Q96P70	55705	IPO9	no	no	GO:0016020~membrane, GO:0016021~integral to membrane
159024814		NS2A	2nylD	P30153	5518	PPP2R1A	P53816	11145	HRASLS3	no	no	GO:0016020~membrane, GO:0016021~integral to membrane
159024814		NS2A	2nylD	P30153	5518	PPP2R1A	P23975	6530	SLC6A2	no	no	GO:0016020~membrane, GO:0016021~integral to membrane
159024814		NS2A	2nppA	P30153	5518	PPP2R1A	Q05586	2902	GRIN1	no	no	GO:0016020~membrane, GO:0016021~integral to membrane
159024814		NS2A	2nppA	P30153	5518	PPP2R1A	Q03113	2768	GNA12	no	no	GO:0016020~membrane
159024814		NS2A	2nppA	P30153	5518	PPP2R1A	O15399	2906	GRIN2D	no	no	GO:0016020~membrane, GO:0016021~integral to membrane
159024814		NS2A	2nppA	P30153	5518	PPP2R1A	P84022	4088	SMAD3	no	no	GO:0016020~membrane
159024814		NS2A	2nppA	P30153	5518	PPP2R1A	O95405	9372	ZFYVE9	no	no	GO:0016020~membrane
159024814		NS2A	2nppA	P30153	5518	PPP2R1A	Q96P70	55705	IPO9	no	no	GO:0016020~membrane, GO:0016021~integral to membrane
159024814		NS2A	2nppA	P30153	5518	PPP2R1A	P53816	11145	HRASLS3	no	no	GO:0016020~membrane, GO:0016021~integral to membrane
159024814		NS2A	2nppA	P30153	5518	PPP2R1A	P23975	6530	SLC6A2	no	no	GO:0016020~membrane, GO:0016021~integral to membrane
159024814		NS2A	2pkgB	P30153	5518	PPP2R1A	Q05586	2902	GRIN1	no	no	GO:0016020~membrane, GO:0016021~integral to membrane
159024814		NS2A	2pkgB	P30153	5518	PPP2R1A	Q03113	2768	GNA12	no	no	GO:0016020~membrane
159024814		NS2A	2pkgB	P30153	5518	PPP2R1A	O15399	2906	GRIN2D	no	no	GO:0016020~membrane, GO:0016021~integral to membrane
159024814		NS2A	2pkgB	P30153	5518	PPP2R1A	P84022	4088	SMAD3	no	no	GO:0016020~membrane
159024814		NS2A	2pkgB	P30153	5518	PPP2R1A	O95405	9372	ZFYVE9	no	no	GO:0016020~membrane
159024814		NS2A	2pkgB	P30153	5518	PPP2R1A	Q96P70	55705	IPO9	no	no	GO:0016020~membrane, GO:0016021~integral to membrane
159024814		NS2A	2pkgB	P30153	5518	PPP2R1A	P53816	11145	HRASLS3	no	no	GO:0016020~membrane, GO:0016021~integral to membrane
159024814		NS2A	2pkgB	P30153	5518	PPP2R1A	P23975	6530	SLC6A2	no	no	GO:0016020~membrane, GO:0016021~integral to membrane
159024814		NS2A	1b3uB	P30153	5518	PPP2R1A	Q05586	2902	GRIN1	no	no	GO:0016020~membrane, GO:0016021~integral to membrane
159024814		NS2A	1b3uB	P30153	5518	PPP2R1A	Q03113	2768	GNA12	no	no	GO:0016020~membrane
159024814		NS2A	1b3uB	P30153	5518	PPP2R1A	O15399	2906	GRIN2D	no	no	GO:0016020~membrane, GO:0016021~integral to membrane
159024814		NS2A	1b3uB	P30153	5518	PPP2R1A	P84022	4088	SMAD3	no	no	GO:0016020~membrane
159024814		NS2A	1b3uB	P30153	5518	PPP2R1A	O95405	9372	ZFYVE9	no	no	GO:0016020~membrane
159024814		NS2A	1b3uB	P30153	5518	PPP2R1A	Q96P70	55705	IPO9	no	no	GO:0016020~membrane, GO:0016021~integral to membrane
159024814		NS2A	1b3uB	P30153	5518	PPP2R1A	P53816	11145	HRASLS3	no	no	GO:0016020~membrane, GO:0016021~integral to membrane
159024814		NS2A	1b3uB	P30153	5518	PPP2R1A	P23975	6530	SLC6A2	no	no	GO:0016020~membrane, GO:0016021~integral to membrane
159024814		NS2A	1b3uA	P30153	5518	PPP2R1A	Q05586	2902	GRIN1	no	no	GO:0016020~membrane, GO:0016021~integral to membrane
159024814		NS2A	1b3uA	P30153	5518	PPP2R1A	Q03113	2768	GNA12	no	no	GO:0016020~membrane
159024814		NS2A	1b3uA	P30153	5518	PPP2R1A	O15399	2906	GRIN2D	no	no	GO:0016020~membrane, GO:0016021~integral to membrane
159024814		NS2A	1b3uA	P30153	5518	PPP2R1A	P84022	4088	SMAD3	no	no	GO:0016020~membrane
159024814		NS2A	1b3uA	P30153	5518	PPP2R1A	O95405	9372	ZFYVE9	no	no	GO:0016020~membrane
159024814		NS2A	1b3uA	P30153	5518	PPP2R1A	Q96P70	55705	IPO9	no	no	GO:0016020~membrane, GO:0016021~integral to membrane
159024814		NS2A	1b3uA	P30153	5518	PPP2R1A	P53816	11145	HRASLS3	no	no	GO:0016020~membrane, GO:0016021~integral to membrane
159024814		NS2A	1b3uA	P30153	5518	PPP2R1A	P23975	6530	SLC6A2	no	no	GO:0016020~membrane, GO:0016021~integral to membrane
159024814		NS2A	2pkgA	P30153	5518	PPP2R1A	Q05586	2902	GRIN1	no	no	GO:0016020~membrane, GO:0016021~integral to membrane
159024814		NS2A	2pkgA	P30153	5518	PPP2R1A	Q03113	2768	GNA12	no	no	GO:0016020~membrane
159024814		NS2A	2pkgA	P30153	5518	PPP2R1A	O15399	2906	GRIN2D	no	no	GO:0016020~membrane, GO:0016021~integral to membrane
159024814		NS2A	2pkgA	P30153	5518	PPP2R1A	P84022	4088	SMAD3	no	no	GO:0016020~membrane
159024814		NS2A	2pkgA	P30153	5518	PPP2R1A	O95405	9372	ZFYVE9	no	no	GO:0016020~membrane
159024814		NS2A	2pkgA	P30153	5518	PPP2R1A	Q96P70	55705	IPO9	no	no	GO:0016020~membrane, GO:0016021~integral to membrane
159024814		NS2A	2pkgA	P30153	5518	PPP2R1A	P53816	11145	HRASLS3	no	no	GO:0016020~membrane, GO:0016021~integral to membrane
159024814		NS2A	2pkgA	P30153	5518	PPP2R1A	P23975	6530	SLC6A2	no	no	GO:0016020~membrane, GO:0016021~integral to membrane
159024814		NS2A	3dw8D	P30153	5518	PPP2R1A	Q05586	2902	GRIN1	no	no	GO:0016020~membrane, GO:0016021~integral to membrane
159024814		NS2A	3dw8D	P30153	5518	PPP2R1A	Q03113	2768	GNA12	no	no	GO:0016020~membrane
159024814		NS2A	3dw8D	P30153	5518	PPP2R1A	O15399	2906	GRIN2D	no	no	GO:0016020~membrane, GO:0016021~integral to membrane
159024814		NS2A	3dw8D	P30153	5518	PPP2R1A	P84022	4088	SMAD3	no	no	GO:0016020~membrane
159024814		NS2A	3dw8D	P30153	5518	PPP2R1A	O95405	9372	ZFYVE9	no	no	GO:0016020~membrane
159024814		NS2A	3dw8D	P30153	5518	PPP2R1A	Q96P70	55705	IPO9	no	no	GO:0016020~membrane, GO:0016021~integral to membrane
159024814		NS2A	3dw8D	P30153	5518	PPP2R1A	P53816	11145	HRASLS3	no	no	GO:0016020~membrane, GO:0016021~integral to membrane
159024814		NS2A	3dw8D	P30153	5518	PPP2R1A	P23975	6530	SLC6A2	no	no	GO:0016020~membrane, GO:0016021~integral to membrane
159024814		NS2A	3dw8A	P30153	5518	PPP2R1A	Q05586	2902	GRIN1	no	no	GO:0016020~membrane, GO:0016021~integral to membrane
159024814		NS2A	3dw8A	P30153	5518	PPP2R1A	Q03113	2768	GNA12	no	no	GO:0016020~membrane
159024814		NS2A	3dw8A	P30153	5518	PPP2R1A	O15399	2906	GRIN2D	no	no	GO:0016020~membrane, GO:0016021~integral to membrane
159024814		NS2A	3dw8A	P30153	5518	PPP2R1A	P84022	4088	SMAD3	no	no	GO:0016020~membrane
159024814		NS2A	3dw8A	P30153	5518	PPP2R1A	O95405	9372	ZFYVE9	no	no	GO:0016020~membrane
159024814		NS2A	3dw8A	P30153	5518	PPP2R1A	Q96P70	55705	IPO9	no	no	GO:0016020~membrane, GO:0016021~integral to membrane
159024814		NS2A	3dw8A	P30153	5518	PPP2R1A	P53816	11145	HRASLS3	no	no	GO:0016020~membrane, GO:0016021~integral to membrane
159024814		NS2A	3dw8A	P30153	5518	PPP2R1A	P23975	6530	SLC6A2	no	no	GO:0016020~membrane, GO:0016021~integral to membrane
159024814		NS2A	2nylA	P30153	5518	PPP2R1A	Q05586	2902	GRIN1	no	no	GO:0016020~membrane, GO:0016021~integral to membrane
159024814		NS2A	2nylA	P30153	5518	PPP2R1A	Q03113	2768	GNA12	no	no	GO:0016020~membrane
159024814		NS2A	2nylA	P30153	5518	PPP2R1A	O15399	2906	GRIN2D	no	no	GO:0016020~membrane, GO:0016021~integral to membrane
159024814		NS2A	2nylA	P30153	5518	PPP2R1A	P84022	4088	SMAD3	no	no	GO:0016020~membrane
159024814		NS2A	2nylA	P30153	5518	PPP2R1A	O95405	9372	ZFYVE9	no	no	GO:0016020~membrane
159024814		NS2A	2nylA	P30153	5518	PPP2R1A	Q96P70	55705	IPO9	no	no	GO:0016020~membrane, GO:0016021~integral to membrane
159024814		NS2A	2nylA	P30153	5518	PPP2R1A	P53816	11145	HRASLS3	no	no	GO:0016020~membrane, GO:0016021~integral to membrane
159024814		NS2A	2nylA	P30153	5518	PPP2R1A	P23975	6530	SLC6A2	no	no	GO:0016020~membrane, GO:0016021~integral to membrane
159024814		NS2A	2jdqB	P52294	3836	KPNA1	P40763	6774	STAT3	no	no	GO:0016020~membrane
159024814		NS2A	2ot8A	Q92973	3842	TNPO1	P35658	8021	NUP214	no	no	GO:0016020~membrane, GO:0016021~integral to membrane
159024814		NS2A	2ot8A	Q92973	3842	TNPO1	Q92973	3842	TNPO1	no	no	GO:0016020~membrane, GO:0016021~integral to membrane
159024814		NS2A	2ot8A	Q92973	3842	TNPO1	P49792	5903	RANBP2	no	no	GO:0016020~membrane, GO:0016021~integral to membrane
159024814		NS2A	2ot8A	Q92973	3842	TNPO1	P52948	4928	NUP98	no	no	GO:0016020~membrane, GO:0016021~integral to membrane
159024814		NS2A	2ot8A	Q92973	3842	TNPO1	P49790	9972	NUP153	no	no	GO:0016020~membrane, GO:0016021~integral to membrane
159024814		NS2A	2ot8A	Q92973	3842	TNPO1	P62826	5901	RAN	no	no	GO:0016020~membrane, GO:0016021~integral to membrane
159024814		NS2A	2ot8A	Q92973	3842	TNPO1	Q53T03	84220	RGPD5	no	no	GO:0016020~membrane, GO:0016021~integral to membrane
159024814		NS2A	2ot8A	Q92973	3842	TNPO1	Q9UBU9	10482	NXF1	no	no	GO:0016020~membrane, GO:0016021~integral to membrane
159024814		NS2A	2jkrE	P63010	163	AP2B1 DKFZP781K0743	Q7Z3B4	53371	NUP54	no	no	GO:0016020~membrane, GO:0016021~integral to membrane
159024814		NS2A	2jkrE	P63010	163	AP2B1 DKFZP781K0743	Q5SW96	26119	LDLRAP1	no	no	GO:0016020~membrane
159024814		NS2A	2jkrE	P63010	163	AP2B1 DKFZP781K0743	O00291	3092	HIP1	no	no	GO:0016020~membrane
159024814		NS2A	2jkrE	P63010	163	AP2B1 DKFZP781K0743	P37173	7048	TGFBR2	no	no	GO:0016020~membrane, GO:0016021~integral to membrane
159024814		NS2A	2jkrE	P63010	163	AP2B1 DKFZP781K0743	Q9NVZ3	55707	NECAP2	no	no	GO:0016020~membrane
159024814		NS2A	2jkrE	P63010	163	AP2B1 DKFZP781K0743		27229		no	no	GO:0016020~membrane
159024814		NS2A	2jkrE	P63010	163	AP2B1 DKFZP781K0743	O60641	9892	SNAP91	no	no	GO:0016020~membrane
159024814		NS2A	2jkrE	P63010	163	AP2B1 DKFZP781K0743	Q9BXS5	8907	AP1M1	yes	no	GO:0016020~membrane
159024814		NS2A	2jkrE	P63010	163	AP2B1 DKFZP781K0743	Q14677	9685	CLINT1	no	no	GO:0016020~membrane
159024814		NS2A	2jkrE	P63010	163	AP2B1 DKFZP781K0743	P49407	408	ARRB1	no	no	GO:0016020~membrane
159024814		NS2A	2jkrE	P63010	163	AP2B1 DKFZP781K0743	P53680	1175	AP2S1	no	no	GO:0016020~membrane
159024814		NS2A	2jkrE	P63010	163	AP2B1 DKFZP781K0743	Q96CW1	1173	AP2M1	no	no	GO:0016020~membrane
159024814		NS2A	2jkrE	P63010	163	AP2B1 DKFZP781K0743	Q9Y6Q5	10053	AP1M2	no	no	GO:0016020~membrane
159024814		NS2A	2jkrE	P63010	163	AP2B1 DKFZP781K0743	Q6ZU52	9729	KIAA0408	no	no	GO:0016020~membrane, GO:0016021~integral to membrane
159024814		NS2A	2jkrE	P63010	163	AP2B1 DKFZP781K0743	P36897	7046	TGFBR1	no	no	GO:0016020~membrane, GO:0016021~integral to membrane
159024814		NS2A	2jkrE	P63010	163	AP2B1 DKFZP781K0743	Q04771	90	ACVR1	no	no	GO:0016020~membrane, GO:0016021~integral to membrane
159024814		NS2A	2jkrE	P63010	163	AP2B1 DKFZP781K0743	Q9HCE7	57154	SMURF1	no	no	GO:0016020~membrane
159024814		NS2A	2jkrE	P63010	163	AP2B1 DKFZP781K0743	O94973	161	AP2A2	no	no	GO:0016020~membrane
159024814		NS2A	2jkrE	P63010	163	AP2B1 DKFZP781K0743	Q9Y2N3	9883	POM121	no	no	GO:0016020~membrane, GO:0016021~integral to membrane
159024814		NS2A	2jkrE	P63010	163	AP2B1 DKFZP781K0743	O75348	9550	ATP6V1G1	no	no	GO:0016020~membrane
159024814		NS2A	2jkrB	P63010	163	AP2B1 DKFZP781K0743	Q7Z3B4	53371	NUP54	no	no	GO:0016020~membrane, GO:0016021~integral to membrane
159024814		NS2A	2jkrB	P63010	163	AP2B1 DKFZP781K0743	Q5SW96	26119	LDLRAP1	no	no	GO:0016020~membrane
159024814		NS2A	2jkrB	P63010	163	AP2B1 DKFZP781K0743	O00291	3092	HIP1	no	no	GO:0016020~membrane
159024814		NS2A	2jkrB	P63010	163	AP2B1 DKFZP781K0743	P37173	7048	TGFBR2	no	no	GO:0016020~membrane, GO:0016021~integral to membrane
159024814		NS2A	2jkrB	P63010	163	AP2B1 DKFZP781K0743	Q9NVZ3	55707	NECAP2	no	no	GO:0016020~membrane
159024814		NS2A	2jkrB	P63010	163	AP2B1 DKFZP781K0743		27229		no	no	GO:0016020~membrane
159024814		NS2A	2jkrB	P63010	163	AP2B1 DKFZP781K0743	O60641	9892	SNAP91	no	no	GO:0016020~membrane
159024814		NS2A	2jkrB	P63010	163	AP2B1 DKFZP781K0743	Q9BXS5	8907	AP1M1	yes	no	GO:0016020~membrane
159024814		NS2A	2jkrB	P63010	163	AP2B1 DKFZP781K0743	Q14677	9685	CLINT1	no	no	GO:0016020~membrane
159024814		NS2A	2jkrB	P63010	163	AP2B1 DKFZP781K0743	P49407	408	ARRB1	no	no	GO:0016020~membrane
159024814		NS2A	2jkrB	P63010	163	AP2B1 DKFZP781K0743	P53680	1175	AP2S1	no	no	GO:0016020~membrane
159024814		NS2A	2jkrB	P63010	163	AP2B1 DKFZP781K0743	Q96CW1	1173	AP2M1	no	no	GO:0016020~membrane
159024814		NS2A	2jkrB	P63010	163	AP2B1 DKFZP781K0743	Q9Y6Q5	10053	AP1M2	no	no	GO:0016020~membrane
159024814		NS2A	2jkrB	P63010	163	AP2B1 DKFZP781K0743	Q6ZU52	9729	KIAA0408	no	no	GO:0016020~membrane, GO:0016021~integral to membrane
159024814		NS2A	2jkrB	P63010	163	AP2B1 DKFZP781K0743	P36897	7046	TGFBR1	no	no	GO:0016020~membrane, GO:0016021~integral to membrane
159024814		NS2A	2jkrB	P63010	163	AP2B1 DKFZP781K0743	Q04771	90	ACVR1	no	no	GO:0016020~membrane, GO:0016021~integral to membrane
159024814		NS2A	2jkrB	P63010	163	AP2B1 DKFZP781K0743	Q9HCE7	57154	SMURF1	no	no	GO:0016020~membrane
159024814		NS2A	2jkrB	P63010	163	AP2B1 DKFZP781K0743	O94973	161	AP2A2	no	no	GO:0016020~membrane
159024814		NS2A	2jkrB	P63010	163	AP2B1 DKFZP781K0743	Q9Y2N3	9883	POM121	no	no	GO:0016020~membrane, GO:0016021~integral to membrane
159024814		NS2A	2jkrB	P63010	163	AP2B1 DKFZP781K0743	O75348	9550	ATP6V1G1	no	no	GO:0016020~membrane
159024814		NS2A	2jktE	P63010	163	AP2B1 DKFZP781K0743	Q7Z3B4	53371	NUP54	no	no	GO:0016020~membrane, GO:0016021~integral to membrane
159024814		NS2A	2jktE	P63010	163	AP2B1 DKFZP781K0743	Q5SW96	26119	LDLRAP1	no	no	GO:0016020~membrane
159024814		NS2A	2jktE	P63010	163	AP2B1 DKFZP781K0743	O00291	3092	HIP1	no	no	GO:0016020~membrane
159024814		NS2A	2jktE	P63010	163	AP2B1 DKFZP781K0743	P37173	7048	TGFBR2	no	no	GO:0016020~membrane, GO:0016021~integral to membrane
159024814		NS2A	2jktE	P63010	163	AP2B1 DKFZP781K0743	Q9NVZ3	55707	NECAP2	no	no	GO:0016020~membrane
159024814		NS2A	2jktE	P63010	163	AP2B1 DKFZP781K0743		27229		no	no	GO:0016020~membrane
159024814		NS2A	2jktE	P63010	163	AP2B1 DKFZP781K0743	O60641	9892	SNAP91	no	no	GO:0016020~membrane
159024814		NS2A	2jktE	P63010	163	AP2B1 DKFZP781K0743	Q9BXS5	8907	AP1M1	yes	no	GO:0016020~membrane
159024814		NS2A	2jktE	P63010	163	AP2B1 DKFZP781K0743	Q14677	9685	CLINT1	no	no	GO:0016020~membrane
159024814		NS2A	2jktE	P63010	163	AP2B1 DKFZP781K0743	P49407	408	ARRB1	no	no	GO:0016020~membrane
159024814		NS2A	2jktE	P63010	163	AP2B1 DKFZP781K0743	P53680	1175	AP2S1	no	no	GO:0016020~membrane
159024814		NS2A	2jktE	P63010	163	AP2B1 DKFZP781K0743	Q96CW1	1173	AP2M1	no	no	GO:0016020~membrane
159024814		NS2A	2jktE	P63010	163	AP2B1 DKFZP781K0743	Q9Y6Q5	10053	AP1M2	no	no	GO:0016020~membrane
159024814		NS2A	2jktE	P63010	163	AP2B1 DKFZP781K0743	Q6ZU52	9729	KIAA0408	no	no	GO:0016020~membrane, GO:0016021~integral to membrane
159024814		NS2A	2jktE	P63010	163	AP2B1 DKFZP781K0743	P36897	7046	TGFBR1	no	no	GO:0016020~membrane, GO:0016021~integral to membrane
159024814		NS2A	2jktE	P63010	163	AP2B1 DKFZP781K0743	Q04771	90	ACVR1	no	no	GO:0016020~membrane, GO:0016021~integral to membrane
159024814		NS2A	2jktE	P63010	163	AP2B1 DKFZP781K0743	Q9HCE7	57154	SMURF1	no	no	GO:0016020~membrane
159024814		NS2A	2jktE	P63010	163	AP2B1 DKFZP781K0743	O94973	161	AP2A2	no	no	GO:0016020~membrane
159024814		NS2A	2jktE	P63010	163	AP2B1 DKFZP781K0743	Q9Y2N3	9883	POM121	no	no	GO:0016020~membrane, GO:0016021~integral to membrane
159024814		NS2A	2jktE	P63010	163	AP2B1 DKFZP781K0743	O75348	9550	ATP6V1G1	no	no	GO:0016020~membrane
159024814		NS2A	2jktB	P63010	163	AP2B1 DKFZP781K0743	Q7Z3B4	53371	NUP54	no	no	GO:0016020~membrane, GO:0016021~integral to membrane
159024814		NS2A	2jktB	P63010	163	AP2B1 DKFZP781K0743	Q5SW96	26119	LDLRAP1	no	no	GO:0016020~membrane
159024814		NS2A	2jktB	P63010	163	AP2B1 DKFZP781K0743	O00291	3092	HIP1	no	no	GO:0016020~membrane
159024814		NS2A	2jktB	P63010	163	AP2B1 DKFZP781K0743	P37173	7048	TGFBR2	no	no	GO:0016020~membrane, GO:0016021~integral to membrane
159024814		NS2A	2jktB	P63010	163	AP2B1 DKFZP781K0743	Q9NVZ3	55707	NECAP2	no	no	GO:0016020~membrane
159024814		NS2A	2jktB	P63010	163	AP2B1 DKFZP781K0743		27229		no	no	GO:0016020~membrane
159024814		NS2A	2jktB	P63010	163	AP2B1 DKFZP781K0743	O60641	9892	SNAP91	no	no	GO:0016020~membrane
159024814		NS2A	2jktB	P63010	163	AP2B1 DKFZP781K0743	Q9BXS5	8907	AP1M1	yes	no	GO:0016020~membrane
159024814		NS2A	2jktB	P63010	163	AP2B1 DKFZP781K0743	Q14677	9685	CLINT1	no	no	GO:0016020~membrane
159024814		NS2A	2jktB	P63010	163	AP2B1 DKFZP781K0743	P49407	408	ARRB1	no	no	GO:0016020~membrane
159024814		NS2A	2jktB	P63010	163	AP2B1 DKFZP781K0743	P53680	1175	AP2S1	no	no	GO:0016020~membrane
159024814		NS2A	2jktB	P63010	163	AP2B1 DKFZP781K0743	Q96CW1	1173	AP2M1	no	no	GO:0016020~membrane
159024814		NS2A	2jktB	P63010	163	AP2B1 DKFZP781K0743	Q9Y6Q5	10053	AP1M2	no	no	GO:0016020~membrane
159024814		NS2A	2jktB	P63010	163	AP2B1 DKFZP781K0743	Q6ZU52	9729	KIAA0408	no	no	GO:0016020~membrane, GO:0016021~integral to membrane
159024814		NS2A	2jktB	P63010	163	AP2B1 DKFZP781K0743	P36897	7046	TGFBR1	no	no	GO:0016020~membrane, GO:0016021~integral to membrane
159024814		NS2A	2jktB	P63010	163	AP2B1 DKFZP781K0743	Q04771	90	ACVR1	no	no	GO:0016020~membrane, GO:0016021~integral to membrane
159024814		NS2A	2jktB	P63010	163	AP2B1 DKFZP781K0743	Q9HCE7	57154	SMURF1	no	no	GO:0016020~membrane
159024814		NS2A	2jktB	P63010	163	AP2B1 DKFZP781K0743	O94973	161	AP2A2	no	no	GO:0016020~membrane
159024814		NS2A	2jktB	P63010	163	AP2B1 DKFZP781K0743	Q9Y2N3	9883	POM121	no	no	GO:0016020~membrane, GO:0016021~integral to membrane
159024814		NS2A	2jktB	P63010	163	AP2B1 DKFZP781K0743	O75348	9550	ATP6V1G1	no	no	GO:0016020~membrane
159024814		NS2A	3c5wA	P30153	5518	PPP2R1A	Q05586	2902	GRIN1	no	no	GO:0016020~membrane, GO:0016021~integral to membrane
159024814		NS2A	3c5wA	P30153	5518	PPP2R1A	Q03113	2768	GNA12	no	no	GO:0016020~membrane
159024814		NS2A	3c5wA	P30153	5518	PPP2R1A	O15399	2906	GRIN2D	no	no	GO:0016020~membrane, GO:0016021~integral to membrane
159024814		NS2A	3c5wA	P30153	5518	PPP2R1A	P84022	4088	SMAD3	no	no	GO:0016020~membrane
159024814		NS2A	3c5wA	P30153	5518	PPP2R1A	O95405	9372	ZFYVE9	no	no	GO:0016020~membrane
159024814		NS2A	3c5wA	P30153	5518	PPP2R1A	Q96P70	55705	IPO9	no	no	GO:0016020~membrane, GO:0016021~integral to membrane
159024814		NS2A	3c5wA	P30153	5518	PPP2R1A	P53816	11145	HRASLS3	no	no	GO:0016020~membrane, GO:0016021~integral to membrane
159024814		NS2A	3c5wA	P30153	5518	PPP2R1A	P23975	6530	SLC6A2	no	no	GO:0016020~membrane, GO:0016021~integral to membrane
159024814		NS2A	2jdqA	P52294	3836	KPNA1	P40763	6774	STAT3	no	no	GO:0016020~membrane
159024814		NS2A	2ie3A	P30153	5518	PPP2R1A	Q05586	2902	GRIN1	no	no	GO:0016020~membrane, GO:0016021~integral to membrane
159024814		NS2A	2ie3A	P30153	5518	PPP2R1A	Q03113	2768	GNA12	no	no	GO:0016020~membrane
159024814		NS2A	2ie3A	P30153	5518	PPP2R1A	O15399	2906	GRIN2D	no	no	GO:0016020~membrane, GO:0016021~integral to membrane
159024814		NS2A	2ie3A	P30153	5518	PPP2R1A	P84022	4088	SMAD3	no	no	GO:0016020~membrane
159024814		NS2A	2ie3A	P30153	5518	PPP2R1A	O95405	9372	ZFYVE9	no	no	GO:0016020~membrane
159024814		NS2A	2ie3A	P30153	5518	PPP2R1A	Q96P70	55705	IPO9	no	no	GO:0016020~membrane, GO:0016021~integral to membrane
159024814		NS2A	2ie3A	P30153	5518	PPP2R1A	P53816	11145	HRASLS3	no	no	GO:0016020~membrane, GO:0016021~integral to membrane
159024814		NS2A	2ie3A	P30153	5518	PPP2R1A	P23975	6530	SLC6A2	no	no	GO:0016020~membrane, GO:0016021~integral to membrane
159024814		NS2A	2ie4A	P30153	5518	PPP2R1A	Q05586	2902	GRIN1	no	no	GO:0016020~membrane, GO:0016021~integral to membrane
159024814		NS2A	2ie4A	P30153	5518	PPP2R1A	Q03113	2768	GNA12	no	no	GO:0016020~membrane
159024814		NS2A	2ie4A	P30153	5518	PPP2R1A	O15399	2906	GRIN2D	no	no	GO:0016020~membrane, GO:0016021~integral to membrane
159024814		NS2A	2ie4A	P30153	5518	PPP2R1A	P84022	4088	SMAD3	no	no	GO:0016020~membrane
159024814		NS2A	2ie4A	P30153	5518	PPP2R1A	O95405	9372	ZFYVE9	no	no	GO:0016020~membrane
159024814		NS2A	2ie4A	P30153	5518	PPP2R1A	Q96P70	55705	IPO9	no	no	GO:0016020~membrane, GO:0016021~integral to membrane
159024814		NS2A	2ie4A	P30153	5518	PPP2R1A	P53816	11145	HRASLS3	no	no	GO:0016020~membrane, GO:0016021~integral to membrane
159024814		NS2A	2ie4A	P30153	5518	PPP2R1A	P23975	6530	SLC6A2	no	no	GO:0016020~membrane, GO:0016021~integral to membrane
159024814		NS2A	2qmrC	Q92973	3842	TNPO1	P35658	8021	NUP214	no	no	GO:0016020~membrane, GO:0016021~integral to membrane
159024814		NS2A	2qmrC	Q92973	3842	TNPO1	Q92973	3842	TNPO1	no	no	GO:0016020~membrane, GO:0016021~integral to membrane
159024814		NS2A	2qmrC	Q92973	3842	TNPO1	P49792	5903	RANBP2	no	no	GO:0016020~membrane, GO:0016021~integral to membrane
159024814		NS2A	2qmrC	Q92973	3842	TNPO1	P52948	4928	NUP98	no	no	GO:0016020~membrane, GO:0016021~integral to membrane
159024814		NS2A	2qmrC	Q92973	3842	TNPO1	P49790	9972	NUP153	no	no	GO:0016020~membrane, GO:0016021~integral to membrane
159024814		NS2A	2qmrC	Q92973	3842	TNPO1	P62826	5901	RAN	no	no	GO:0016020~membrane, GO:0016021~integral to membrane
159024814		NS2A	2qmrC	Q92973	3842	TNPO1	Q53T03	84220	RGPD5	no	no	GO:0016020~membrane, GO:0016021~integral to membrane
159024814		NS2A	2qmrC	Q92973	3842	TNPO1	Q9UBU9	10482	NXF1	no	no	GO:0016020~membrane, GO:0016021~integral to membrane
159024814		NS2A	1qgkA	Q14974	3837	KPNB1	O15397	10526	IPO8	no	no	GO:0016020~membrane, GO:0016021~integral to membrane
159024814		NS2A	1qgkA	Q14974	3837	KPNB1	P84022	4088	SMAD3	no	no	GO:0016020~membrane
159024814		NS2A	1qgkA	Q14974	3837	KPNB1	Q12772	6721	SREBF2	no	no	GO:0016020~membrane, GO:0016021~integral to membrane
159024814		NS2A	1qgkA	Q14974	3837	KPNB1	P37198	23636	NUP62	no	no	GO:0016020~membrane, GO:0016021~integral to membrane
159024814		NS2A	1qgkA	Q14974	3837	KPNB1	O60684	23633	KPNA6	no	no	GO:0016020~membrane, GO:0016021~integral to membrane
159024814		NS2A	1qgkA	Q14974	3837	KPNB1	P52948	4928	NUP98	no	no	GO:0016020~membrane, GO:0016021~integral to membrane
159024814		NS2A	1qgkA	Q14974	3837	KPNB1	Q9UKX7	10762	NUP50	no	no	GO:0016020~membrane, GO:0016021~integral to membrane
159024814		NS2A	1qgkA	Q14974	3837	KPNB1	P14209	4267	CD99	no	no	GO:0016020~membrane, GO:0016021~integral to membrane
159024814		NS2A	1qgkA	Q14974	3837	KPNB1	P49792	5903	RANBP2	no	no	GO:0016020~membrane, GO:0016021~integral to membrane
159024814		NS2A	1qgkA	Q14974	3837	KPNB1	P62826	5901	RAN	no	no	GO:0016020~membrane, GO:0016021~integral to membrane
159024814		NS2A	1qgkA	Q14974	3837	KPNB1	P49790	9972	NUP153	no	no	GO:0016020~membrane, GO:0016021~integral to membrane
159024814		NS2A	1qgkA	Q14974	3837	KPNB1	P11362	2260	FGFR1	no	no	GO:0016020~membrane, GO:0016021~integral to membrane
159024814		NS2A	1qgkA	Q14974	3837	KPNB1	O95373	10527	IPO7	no	no	GO:0016020~membrane, GO:0016021~integral to membrane
159024814		NS2A	1qgkA	Q14974	3837	KPNB1	O95149	10073	SNUPN	no	no	GO:0016020~membrane, GO:0016021~integral to membrane
159024814		NS2A	1qgkA	Q14974	3837	KPNB1	Q14974	3837	KPNB1	no	no	GO:0016020~membrane, GO:0016021~integral to membrane
159024814		NS2A	1qgkA	Q14974	3837	KPNB1	P52292	3838	KPNA2	no	no	GO:0016020~membrane, GO:0016021~integral to membrane
159024814		NS2A	1qgkA	Q14974	3837	KPNB1	O00505	3839	KPNA3	no	no	GO:0016020~membrane, GO:0016021~integral to membrane
159024814		NS2A	1qgkA	Q14974	3837	KPNB1	P55060	1434	CSE1L	no	no	GO:0016020~membrane, GO:0016021~integral to membrane
159024814		NS2A	1qgkA	Q14974	3837	KPNB1	O94806	23683	PRKD3	no	no	GO:0016020~membrane
159024814		NS2A	1qbkB	Q92973	3842	TNPO1	P35658	8021	NUP214	no	no	GO:0016020~membrane, GO:0016021~integral to membrane
159024814		NS2A	1qbkB	Q92973	3842	TNPO1	Q92973	3842	TNPO1	no	no	GO:0016020~membrane, GO:0016021~integral to membrane
159024814		NS2A	1qbkB	Q92973	3842	TNPO1	P49792	5903	RANBP2	no	no	GO:0016020~membrane, GO:0016021~integral to membrane
159024814		NS2A	1qbkB	Q92973	3842	TNPO1	P52948	4928	NUP98	no	no	GO:0016020~membrane, GO:0016021~integral to membrane
159024814		NS2A	1qbkB	Q92973	3842	TNPO1	P49790	9972	NUP153	no	no	GO:0016020~membrane, GO:0016021~integral to membrane
159024814		NS2A	1qbkB	Q92973	3842	TNPO1	P62826	5901	RAN	no	no	GO:0016020~membrane, GO:0016021~integral to membrane
159024814		NS2A	1qbkB	Q92973	3842	TNPO1	Q53T03	84220	RGPD5	no	no	GO:0016020~membrane, GO:0016021~integral to membrane
159024814		NS2A	1qbkB	Q92973	3842	TNPO1	Q9UBU9	10482	NXF1	no	no	GO:0016020~membrane, GO:0016021~integral to membrane
159024814		NS2A	2qmrD	Q92973	3842	TNPO1	P35658	8021	NUP214	no	no	GO:0016020~membrane, GO:0016021~integral to membrane
159024814		NS2A	2qmrD	Q92973	3842	TNPO1	Q92973	3842	TNPO1	no	no	GO:0016020~membrane, GO:0016021~integral to membrane
159024814		NS2A	2qmrD	Q92973	3842	TNPO1	P49792	5903	RANBP2	no	no	GO:0016020~membrane, GO:0016021~integral to membrane
159024814		NS2A	2qmrD	Q92973	3842	TNPO1	P52948	4928	NUP98	no	no	GO:0016020~membrane, GO:0016021~integral to membrane
159024814		NS2A	2qmrD	Q92973	3842	TNPO1	P49790	9972	NUP153	no	no	GO:0016020~membrane, GO:0016021~integral to membrane
159024814		NS2A	2qmrD	Q92973	3842	TNPO1	P62826	5901	RAN	no	no	GO:0016020~membrane, GO:0016021~integral to membrane
159024814		NS2A	2qmrD	Q92973	3842	TNPO1	Q53T03	84220	RGPD5	no	no	GO:0016020~membrane, GO:0016021~integral to membrane
159024814		NS2A	2qmrD	Q92973	3842	TNPO1	Q9UBU9	10482	NXF1	no	no	GO:0016020~membrane, GO:0016021~integral to membrane
159024814		NS2A	2ot8B	Q92973	3842	TNPO1	P35658	8021	NUP214	no	no	GO:0016020~membrane, GO:0016021~integral to membrane
159024814		NS2A	2ot8B	Q92973	3842	TNPO1	Q92973	3842	TNPO1	no	no	GO:0016020~membrane, GO:0016021~integral to membrane
159024814		NS2A	2ot8B	Q92973	3842	TNPO1	P49792	5903	RANBP2	no	no	GO:0016020~membrane, GO:0016021~integral to membrane
159024814		NS2A	2ot8B	Q92973	3842	TNPO1	P52948	4928	NUP98	no	no	GO:0016020~membrane, GO:0016021~integral to membrane
159024814		NS2A	2ot8B	Q92973	3842	TNPO1	P49790	9972	NUP153	no	no	GO:0016020~membrane, GO:0016021~integral to membrane
159024814		NS2A	2ot8B	Q92973	3842	TNPO1	P62826	5901	RAN	no	no	GO:0016020~membrane, GO:0016021~integral to membrane
159024814		NS2A	2ot8B	Q92973	3842	TNPO1	Q53T03	84220	RGPD5	no	no	GO:0016020~membrane, GO:0016021~integral to membrane
159024814		NS2A	2ot8B	Q92973	3842	TNPO1	Q9UBU9	10482	NXF1	no	no	GO:0016020~membrane, GO:0016021~integral to membrane
159024814		NS2A	2p8qA	Q14974	3837	KPNB1	O15397	10526	IPO8	no	no	GO:0016020~membrane, GO:0016021~integral to membrane
159024814		NS2A	2p8qA	Q14974	3837	KPNB1	P84022	4088	SMAD3	no	no	GO:0016020~membrane
159024814		NS2A	2p8qA	Q14974	3837	KPNB1	Q12772	6721	SREBF2	no	no	GO:0016020~membrane, GO:0016021~integral to membrane
159024814		NS2A	2p8qA	Q14974	3837	KPNB1	P37198	23636	NUP62	no	no	GO:0016020~membrane, GO:0016021~integral to membrane
159024814		NS2A	2p8qA	Q14974	3837	KPNB1	O60684	23633	KPNA6	no	no	GO:0016020~membrane, GO:0016021~integral to membrane
159024814		NS2A	2p8qA	Q14974	3837	KPNB1	P52948	4928	NUP98	no	no	GO:0016020~membrane, GO:0016021~integral to membrane
159024814		NS2A	2p8qA	Q14974	3837	KPNB1	Q9UKX7	10762	NUP50	no	no	GO:0016020~membrane, GO:0016021~integral to membrane
159024814		NS2A	2p8qA	Q14974	3837	KPNB1	P14209	4267	CD99	no	no	GO:0016020~membrane, GO:0016021~integral to membrane
159024814		NS2A	2p8qA	Q14974	3837	KPNB1	P49792	5903	RANBP2	no	no	GO:0016020~membrane, GO:0016021~integral to membrane
159024814		NS2A	2p8qA	Q14974	3837	KPNB1	P62826	5901	RAN	no	no	GO:0016020~membrane, GO:0016021~integral to membrane
159024814		NS2A	2p8qA	Q14974	3837	KPNB1	P49790	9972	NUP153	no	no	GO:0016020~membrane, GO:0016021~integral to membrane
159024814		NS2A	2p8qA	Q14974	3837	KPNB1	P11362	2260	FGFR1	no	no	GO:0016020~membrane, GO:0016021~integral to membrane
159024814		NS2A	2p8qA	Q14974	3837	KPNB1	O95373	10527	IPO7	no	no	GO:0016020~membrane, GO:0016021~integral to membrane
159024814		NS2A	2p8qA	Q14974	3837	KPNB1	O95149	10073	SNUPN	no	no	GO:0016020~membrane, GO:0016021~integral to membrane
159024814		NS2A	2p8qA	Q14974	3837	KPNB1	Q14974	3837	KPNB1	no	no	GO:0016020~membrane, GO:0016021~integral to membrane
159024814		NS2A	2p8qA	Q14974	3837	KPNB1	P52292	3838	KPNA2	no	no	GO:0016020~membrane, GO:0016021~integral to membrane
159024814		NS2A	2p8qA	Q14974	3837	KPNB1	O00505	3839	KPNA3	no	no	GO:0016020~membrane, GO:0016021~integral to membrane
159024814		NS2A	2p8qA	Q14974	3837	KPNB1	P55060	1434	CSE1L	no	no	GO:0016020~membrane, GO:0016021~integral to membrane
159024814		NS2A	2p8qA	Q14974	3837	KPNB1	O94806	23683	PRKD3	no	no	GO:0016020~membrane
159024814		NS2A	2q5dA	Q14974	3837	KPNB1	O15397	10526	IPO8	no	no	GO:0016020~membrane, GO:0016021~integral to membrane
159024814		NS2A	2q5dA	Q14974	3837	KPNB1	P84022	4088	SMAD3	no	no	GO:0016020~membrane
159024814		NS2A	2q5dA	Q14974	3837	KPNB1	Q12772	6721	SREBF2	no	no	GO:0016020~membrane, GO:0016021~integral to membrane
159024814		NS2A	2q5dA	Q14974	3837	KPNB1	P37198	23636	NUP62	no	no	GO:0016020~membrane, GO:0016021~integral to membrane
159024814		NS2A	2q5dA	Q14974	3837	KPNB1	O60684	23633	KPNA6	no	no	GO:0016020~membrane, GO:0016021~integral to membrane
159024814		NS2A	2q5dA	Q14974	3837	KPNB1	P52948	4928	NUP98	no	no	GO:0016020~membrane, GO:0016021~integral to membrane
159024814		NS2A	2q5dA	Q14974	3837	KPNB1	Q9UKX7	10762	NUP50	no	no	GO:0016020~membrane, GO:0016021~integral to membrane
159024814		NS2A	2q5dA	Q14974	3837	KPNB1	P14209	4267	CD99	no	no	GO:0016020~membrane, GO:0016021~integral to membrane
159024814		NS2A	2q5dA	Q14974	3837	KPNB1	P49792	5903	RANBP2	no	no	GO:0016020~membrane, GO:0016021~integral to membrane
159024814		NS2A	2q5dA	Q14974	3837	KPNB1	P62826	5901	RAN	no	no	GO:0016020~membrane, GO:0016021~integral to membrane
159024814		NS2A	2q5dA	Q14974	3837	KPNB1	P49790	9972	NUP153	no	no	GO:0016020~membrane, GO:0016021~integral to membrane
159024814		NS2A	2q5dA	Q14974	3837	KPNB1	P11362	2260	FGFR1	no	no	GO:0016020~membrane, GO:0016021~integral to membrane
159024814		NS2A	2q5dA	Q14974	3837	KPNB1	O95373	10527	IPO7	no	no	GO:0016020~membrane, GO:0016021~integral to membrane
159024814		NS2A	2q5dA	Q14974	3837	KPNB1	O95149	10073	SNUPN	no	no	GO:0016020~membrane, GO:0016021~integral to membrane
159024814		NS2A	2q5dA	Q14974	3837	KPNB1	Q14974	3837	KPNB1	no	no	GO:0016020~membrane, GO:0016021~integral to membrane
159024814		NS2A	2q5dA	Q14974	3837	KPNB1	P52292	3838	KPNA2	no	no	GO:0016020~membrane, GO:0016021~integral to membrane
159024814		NS2A	2q5dA	Q14974	3837	KPNB1	O00505	3839	KPNA3	no	no	GO:0016020~membrane, GO:0016021~integral to membrane
159024814		NS2A	2q5dA	Q14974	3837	KPNB1	P55060	1434	CSE1L	no	no	GO:0016020~membrane, GO:0016021~integral to membrane
159024814		NS2A	2q5dA	Q14974	3837	KPNB1	O94806	23683	PRKD3	no	no	GO:0016020~membrane
159024814		NS2A	2qmrB	Q92973	3842	TNPO1	P35658	8021	NUP214	no	no	GO:0016020~membrane, GO:0016021~integral to membrane
159024814		NS2A	2qmrB	Q92973	3842	TNPO1	Q92973	3842	TNPO1	no	no	GO:0016020~membrane, GO:0016021~integral to membrane
159024814		NS2A	2qmrB	Q92973	3842	TNPO1	P49792	5903	RANBP2	no	no	GO:0016020~membrane, GO:0016021~integral to membrane
159024814		NS2A	2qmrB	Q92973	3842	TNPO1	P52948	4928	NUP98	no	no	GO:0016020~membrane, GO:0016021~integral to membrane
159024814		NS2A	2qmrB	Q92973	3842	TNPO1	P49790	9972	NUP153	no	no	GO:0016020~membrane, GO:0016021~integral to membrane
159024814		NS2A	2qmrB	Q92973	3842	TNPO1	P62826	5901	RAN	no	no	GO:0016020~membrane, GO:0016021~integral to membrane
159024814		NS2A	2qmrB	Q92973	3842	TNPO1	Q53T03	84220	RGPD5	no	no	GO:0016020~membrane, GO:0016021~integral to membrane
159024814		NS2A	2qmrB	Q92973	3842	TNPO1	Q9UBU9	10482	NXF1	no	no	GO:0016020~membrane, GO:0016021~integral to membrane
159024814		NS2A	2qnaA	Q14974	3837	KPNB1	O15397	10526	IPO8	no	no	GO:0016020~membrane, GO:0016021~integral to membrane
159024814		NS2A	2qnaA	Q14974	3837	KPNB1	P84022	4088	SMAD3	no	no	GO:0016020~membrane
159024814		NS2A	2qnaA	Q14974	3837	KPNB1	Q12772	6721	SREBF2	no	no	GO:0016020~membrane, GO:0016021~integral to membrane
159024814		NS2A	2qnaA	Q14974	3837	KPNB1	P37198	23636	NUP62	no	no	GO:0016020~membrane, GO:0016021~integral to membrane
159024814		NS2A	2qnaA	Q14974	3837	KPNB1	O60684	23633	KPNA6	no	no	GO:0016020~membrane, GO:0016021~integral to membrane
159024814		NS2A	2qnaA	Q14974	3837	KPNB1	P52948	4928	NUP98	no	no	GO:0016020~membrane, GO:0016021~integral to membrane
159024814		NS2A	2qnaA	Q14974	3837	KPNB1	Q9UKX7	10762	NUP50	no	no	GO:0016020~membrane, GO:0016021~integral to membrane
159024814		NS2A	2qnaA	Q14974	3837	KPNB1	P14209	4267	CD99	no	no	GO:0016020~membrane, GO:0016021~integral to membrane
159024814		NS2A	2qnaA	Q14974	3837	KPNB1	P49792	5903	RANBP2	no	no	GO:0016020~membrane, GO:0016021~integral to membrane
159024814		NS2A	2qnaA	Q14974	3837	KPNB1	P62826	5901	RAN	no	no	GO:0016020~membrane, GO:0016021~integral to membrane
159024814		NS2A	2qnaA	Q14974	3837	KPNB1	P49790	9972	NUP153	no	no	GO:0016020~membrane, GO:0016021~integral to membrane
159024814		NS2A	2qnaA	Q14974	3837	KPNB1	P11362	2260	FGFR1	no	no	GO:0016020~membrane, GO:0016021~integral to membrane
159024814		NS2A	2qnaA	Q14974	3837	KPNB1	O95373	10527	IPO7	no	no	GO:0016020~membrane, GO:0016021~integral to membrane
159024814		NS2A	2qnaA	Q14974	3837	KPNB1	O95149	10073	SNUPN	no	no	GO:0016020~membrane, GO:0016021~integral to membrane
159024814		NS2A	2qnaA	Q14974	3837	KPNB1	Q14974	3837	KPNB1	no	no	GO:0016020~membrane, GO:0016021~integral to membrane
159024814		NS2A	2qnaA	Q14974	3837	KPNB1	P52292	3838	KPNA2	no	no	GO:0016020~membrane, GO:0016021~integral to membrane
159024814		NS2A	2qnaA	Q14974	3837	KPNB1	O00505	3839	KPNA3	no	no	GO:0016020~membrane, GO:0016021~integral to membrane
159024814		NS2A	2qnaA	Q14974	3837	KPNB1	P55060	1434	CSE1L	no	no	GO:0016020~membrane, GO:0016021~integral to membrane
159024814		NS2A	2qnaA	Q14974	3837	KPNB1	O94806	23683	PRKD3	no	no	GO:0016020~membrane
159024814		NS2A	1th1A	P35222	1499	CTNNB1	Q16790	768	CA9	no	no	GO:0016020~membrane, GO:0016021~integral to membrane
159024814		NS2A	1th1A	P35222	1499	CTNNB1	P16284	5175	PECAM1	no	no	GO:0016020~membrane, GO:0016021~integral to membrane
159024814		NS2A	1th1A	P35222	1499	CTNNB1		10297	APC2	no	no	GO:0016020~membrane, GO:0016021~integral to membrane
159024814		NS2A	1th1A	P35222	1499	CTNNB1	P35240	4771	NF2	no	no	GO:0016020~membrane
159024814		NS2A	1th1A	P35222	1499	CTNNB1	P17948	2321	FLT1	no	no	GO:0016020~membrane, GO:0016021~integral to membrane
159024814		NS2A	1th1A	P35222	1499	CTNNB1	O14745	9368	SLC9A3R1	no	no	GO:0016020~membrane
159024814		NS2A	1th1A	P35222	1499	CTNNB1	P35968	3791	KDR	no	no	GO:0016020~membrane, GO:0016021~integral to membrane
159024814		NS2A	1th1A	P35222	1499	CTNNB1	Q9UI47	29119	CTNNA3	no	no	GO:0016020~membrane
159024814		NS2A	1th1A	P35222	1499	CTNNB1	O95405	9372	ZFYVE9	no	no	GO:0016020~membrane
159024814		NS2A	1th1A	P35222	1499	CTNNB1	P12830	999	CDH1	no	no	GO:0016020~membrane, GO:0016021~integral to membrane
159024814		NS2A	1th1A	P35222	1499	CTNNB1	P00533	1956	EGFR	no	no	GO:0016020~membrane, GO:0016021~integral to membrane
159024814		NS2A	1th1A	P35222	1499	CTNNB1	P35221	1495	CTNNA1	no	no	GO:0016020~membrane
159024814		NS2A	1th1A	P35222	1499	CTNNB1	P12931	6714	SRC	no	no	GO:0016020~membrane
159024814		NS2A	1th1A	P35222	1499	CTNNB1	P08581	4233	MET	no	no	GO:0016020~membrane, GO:0016021~integral to membrane
159024814		NS2A	1th1A	P35222	1499	CTNNB1	P37173	7048	TGFBR2	no	no	GO:0016020~membrane, GO:0016021~integral to membrane
159024814		NS2A	1th1A	P35222	1499	CTNNB1	Q14574	1825	DSC3	no	no	GO:0016020~membrane, GO:0016021~integral to membrane
159024814		NS2A	1th1A	P35222	1499	CTNNB1	P04626	2064	ERBB2	no	no	GO:0016020~membrane, GO:0016021~integral to membrane
159024814		NS2A	1th1A	P35222	1499	CTNNB1	Q05586	2902	GRIN1	no	no	GO:0016020~membrane, GO:0016021~integral to membrane
159024814		NS2A	1th1A	P35222	1499	CTNNB1	O15399	2906	GRIN2D	no	no	GO:0016020~membrane, GO:0016021~integral to membrane
159024814		NS2A	1th1A	P35222	1499	CTNNB1	Q9Y265	8607	RUVBL1	no	no	GO:0016020~membrane
159024814		NS2A	1th1A	P35222	1499	CTNNB1	P35813	5494	PPM1A	no	no	GO:0016020~membrane, GO:0016021~integral to membrane
159024814		NS2A	1th1A	P35222	1499	CTNNB1	Q99959	5318	PKP2	no	no	GO:0016020~membrane, GO:0016021~integral to membrane
159024814		NS2A	1th1A	P35222	1499	CTNNB1	P42574	836	CASP3	no	no	GO:0016020~membrane
159024814		NS2A	1th1A	P35222	1499	CTNNB1	P98161	5310	PKD1	no	no	GO:0016020~membrane, GO:0016021~integral to membrane
159024814		NS2A	1th1A	P35222	1499	CTNNB1	P15311	7430	VIL2	no	no	GO:0016020~membrane
159024814		NS2A	1th1A	P35222	1499	CTNNB1	O75309	1014	CDH16	no	no	GO:0016020~membrane, GO:0016021~integral to membrane
159024814		NS2A	1th1A	P35222	1499	CTNNB1	P55291	1013	CDH15	no	no	GO:0016020~membrane, GO:0016021~integral to membrane
159024814		NS2A	1th1A	P35222	1499	CTNNB1	Q9BR09	140825	NEURL2	no	no	GO:0016020~membrane
159024814		NS2A	1th1A	P35222	1499	CTNNB1	P18031	5770	PTPN1	no	no	GO:0016020~membrane
159024814		NS2A	1th1A	P35222	1499	CTNNB1	P29350	5777	PTPN6	no	no	GO:0016020~membrane
159024814		NS2A	1th1A	P35222	1499	CTNNB1	Q14192	2274	FHL2	no	no	GO:0016020~membrane
159024814		NS2A	1th1A	P35222	1499	CTNNB1	Q14790	841	CASP8	no	no	GO:0016020~membrane
159024814		NS2A	1th1A	P35222	1499	CTNNB1	P55287	1009	CDH11	no	no	GO:0016020~membrane, GO:0016021~integral to membrane
159024814		NS2A	1th1A	P35222	1499	CTNNB1	Q9ULB4	1007	CDH9	no	no	GO:0016020~membrane, GO:0016021~integral to membrane
159024814		NS2A	1th1A	P35222	1499	CTNNB1	P55286	1006	CDH8	no	no	GO:0016020~membrane, GO:0016021~integral to membrane
159024814		NS2A	1th1A	P35222	1499	CTNNB1	Q9ULB5	1005	CDH7	no	no	GO:0016020~membrane, GO:0016021~integral to membrane
159024814		NS2A	1th1A	P35222	1499	CTNNB1	P33151	1003	CDH5	no	no	GO:0016020~membrane, GO:0016021~integral to membrane
159024814		NS2A	1th1A	P35222	1499	CTNNB1	P22223	1001	CDH3	no	no	GO:0016020~membrane, GO:0016021~integral to membrane
159024814		NS2A	1th1A	P35222	1499	CTNNB1	P19022	1000	CDH2	no	no	GO:0016020~membrane, GO:0016021~integral to membrane
159024814		NS2A	1th1A	P35222	1499	CTNNB1	P49768	5663	PSEN1	no	no	GO:0016020~membrane, GO:0016021~integral to membrane
159024814		NS2A	1th1A	P35222	1499	CTNNB1	P49810	5664	PSEN2	no	no	GO:0016020~membrane, GO:0016021~integral to membrane
159024814		NS2A	1th1A	P35222	1499	CTNNB1	Q15642	9322	TRIP10	no	no	GO:0016020~membrane
159024814		NS2A	1th1A	P35222	1499	CTNNB1	Q9Y230	10856	RUVBL2	no	no	GO:0016020~membrane
159024814		NS2A	1th1A	P35222	1499	CTNNB1	Q9UQB3	1501	CTNND2	no	no	GO:0016020~membrane
159024814		NS2A	1th1A	P35222	1499	CTNNB1	P46940	8826	IQGAP1	no	no	GO:0016020~membrane
159024814		NS2A	1th1A	P35222	1499	CTNNB1	Q14344	10672	GNA13	no	no	GO:0016020~membrane
159024814		NS2A	1th1A	P35222	1499	CTNNB1	Q86UP0	64403	CDH24	no	no	GO:0016020~membrane, GO:0016021~integral to membrane
159024814		NS2A	1th1A	P35222	1499	CTNNB1	Q86UL8	9863	MAGI2	no	no	GO:0016020~membrane
159024814		NS2A	1th1A	P35222	1499	CTNNB1	Q8TDM6	9231	DLG5	no	no	GO:0016020~membrane
159024814		NS2A	1th1A	P35222	1499	CTNNB1	Q13002	2898	GRIK2	no	no	GO:0016020~membrane, GO:0016021~integral to membrane
159024814		NS2A	1th1A	P35222	1499	CTNNB1	P28827	5797	PTPRM	no	no	GO:0016020~membrane, GO:0016021~integral to membrane
159024814		NS2A	1th1A	P35222	1499	CTNNB1	Q15262	5796	PTPRK	no	no	GO:0016020~membrane, GO:0016021~integral to membrane
159024814		NS2A	1th1A	P35222	1499	CTNNB1	Q12913	5795	PTPRJ	no	no	GO:0016020~membrane, GO:0016021~integral to membrane
159024814		NS2A	1th1A	P35222	1499	CTNNB1	P68400	1457	CSNK2A1	yes	no	GO:0016020~membrane
159024814		NS2A	1th1A	P35222	1499	CTNNB1	P10586	5792	PTPRF	no	no	GO:0016020~membrane, GO:0016021~integral to membrane
159024814		NS2A	1th1A	P35222	1499	CTNNB1	P16150	6693	SPN	no	no	GO:0016020~membrane, GO:0016021~integral to membrane
159024814		NS2A	1th1A	P35222	1499	CTNNB1	P84022	4088	SMAD3	no	no	GO:0016020~membrane
159024814		NS2A	1th1A	P35222	1499	CTNNB1	P27986	5295	PIK3R1	no	no	GO:0016020~membrane
159024814		NS2A	1th1A	P35222	1499	CTNNB1	Q16658	6624	FSCN1	no	no	GO:0016020~membrane
159024814		NS2A	1th1A	P35222	1499	CTNNB1	Q96QZ7	9223	MAGI1	no	no	GO:0016020~membrane
159024814		NS2A	1th1A	P35222	1499	CTNNB1	P25054	324	APC	no	no	GO:0016020~membrane
159024814		NS2A	1th1A	P35222	1499	CTNNB1	P23471	5803	PTPRZ1	no	no	GO:0016020~membrane, GO:0016021~integral to membrane
159024814		NS2A	1th1A	P35222	1499	CTNNB1	Q92729	10076	PTPRU	no	no	GO:0016020~membrane, GO:0016021~integral to membrane
159024814		NS2A	1th1A	P35222	1499	CTNNB1	O15169	8312	AXIN1	no	no	GO:0016020~membrane
159024814		NS2A	1th1A	P35222	1499	CTNNB1	P36897	7046	TGFBR1	no	no	GO:0016020~membrane, GO:0016021~integral to membrane
159024814		NS2A	1th1A	P35222	1499	CTNNB1	Q15078	8851	CDK5R1	no	no	GO:0016020~membrane
159024814		NS2A	1th1A	P35222	1499	CTNNB1	Q4KMG0	50937	CDON	no	no	GO:0016020~membrane, GO:0016021~integral to membrane
159024814		NS2A	1th1A	P35222	1499	CTNNB1		9693	RAPGEF2	no	no	GO:0016020~membrane, GO:0016021~integral to membrane
159024814		NS2A	1th1A	P35222	1499	CTNNB1	P06241	2534	FYN	no	no	GO:0016020~membrane
159024814		NS2A	1th1A	P35222	1499	CTNNB1	P15941	4582	MUC1	no	no	GO:0016020~membrane, GO:0016021~integral to membrane
159024814		NS2A	2z5mA	Q92973	3842	TNPO1	P35658	8021	NUP214	no	no	GO:0016020~membrane, GO:0016021~integral to membrane
159024814		NS2A	2z5mA	Q92973	3842	TNPO1	Q92973	3842	TNPO1	no	no	GO:0016020~membrane, GO:0016021~integral to membrane
159024814		NS2A	2z5mA	Q92973	3842	TNPO1	P49792	5903	RANBP2	no	no	GO:0016020~membrane, GO:0016021~integral to membrane
159024814		NS2A	2z5mA	Q92973	3842	TNPO1	P52948	4928	NUP98	no	no	GO:0016020~membrane, GO:0016021~integral to membrane
159024814		NS2A	2z5mA	Q92973	3842	TNPO1	P49790	9972	NUP153	no	no	GO:0016020~membrane, GO:0016021~integral to membrane
159024814		NS2A	2z5mA	Q92973	3842	TNPO1	P62826	5901	RAN	no	no	GO:0016020~membrane, GO:0016021~integral to membrane
159024814		NS2A	2z5mA	Q92973	3842	TNPO1	Q53T03	84220	RGPD5	no	no	GO:0016020~membrane, GO:0016021~integral to membrane
159024814		NS2A	2z5mA	Q92973	3842	TNPO1	Q9UBU9	10482	NXF1	no	no	GO:0016020~membrane, GO:0016021~integral to membrane
159024814		NS2A	2z5kA	Q92973	3842	TNPO1	P35658	8021	NUP214	no	no	GO:0016020~membrane, GO:0016021~integral to membrane
159024814		NS2A	2z5kA	Q92973	3842	TNPO1	Q92973	3842	TNPO1	no	no	GO:0016020~membrane, GO:0016021~integral to membrane
159024814		NS2A	2z5kA	Q92973	3842	TNPO1	P49792	5903	RANBP2	no	no	GO:0016020~membrane, GO:0016021~integral to membrane
159024814		NS2A	2z5kA	Q92973	3842	TNPO1	P52948	4928	NUP98	no	no	GO:0016020~membrane, GO:0016021~integral to membrane
159024814		NS2A	2z5kA	Q92973	3842	TNPO1	P49790	9972	NUP153	no	no	GO:0016020~membrane, GO:0016021~integral to membrane
159024814		NS2A	2z5kA	Q92973	3842	TNPO1	P62826	5901	RAN	no	no	GO:0016020~membrane, GO:0016021~integral to membrane
159024814		NS2A	2z5kA	Q92973	3842	TNPO1	Q53T03	84220	RGPD5	no	no	GO:0016020~membrane, GO:0016021~integral to membrane
159024814		NS2A	2z5kA	Q92973	3842	TNPO1	Q9UBU9	10482	NXF1	no	no	GO:0016020~membrane, GO:0016021~integral to membrane
159024814		NS2A	2qmrA	Q92973	3842	TNPO1	P35658	8021	NUP214	no	no	GO:0016020~membrane, GO:0016021~integral to membrane
159024814		NS2A	2qmrA	Q92973	3842	TNPO1	Q92973	3842	TNPO1	no	no	GO:0016020~membrane, GO:0016021~integral to membrane
159024814		NS2A	2qmrA	Q92973	3842	TNPO1	P49792	5903	RANBP2	no	no	GO:0016020~membrane, GO:0016021~integral to membrane
159024814		NS2A	2qmrA	Q92973	3842	TNPO1	P52948	4928	NUP98	no	no	GO:0016020~membrane, GO:0016021~integral to membrane
159024814		NS2A	2qmrA	Q92973	3842	TNPO1	P49790	9972	NUP153	no	no	GO:0016020~membrane, GO:0016021~integral to membrane
159024814		NS2A	2qmrA	Q92973	3842	TNPO1	P62826	5901	RAN	no	no	GO:0016020~membrane, GO:0016021~integral to membrane
159024814		NS2A	2qmrA	Q92973	3842	TNPO1	Q53T03	84220	RGPD5	no	no	GO:0016020~membrane, GO:0016021~integral to membrane
159024814		NS2A	2qmrA	Q92973	3842	TNPO1	Q9UBU9	10482	NXF1	no	no	GO:0016020~membrane, GO:0016021~integral to membrane
159024814		NS2A	2nymA	P30153	5518	PPP2R1A	Q05586	2902	GRIN1	no	no	GO:0016020~membrane, GO:0016021~integral to membrane
159024814		NS2A	2nymA	P30153	5518	PPP2R1A	Q03113	2768	GNA12	no	no	GO:0016020~membrane
159024814		NS2A	2nymA	P30153	5518	PPP2R1A	O15399	2906	GRIN2D	no	no	GO:0016020~membrane, GO:0016021~integral to membrane
159024814		NS2A	2nymA	P30153	5518	PPP2R1A	P84022	4088	SMAD3	no	no	GO:0016020~membrane
159024814		NS2A	2nymA	P30153	5518	PPP2R1A	O95405	9372	ZFYVE9	no	no	GO:0016020~membrane
159024814		NS2A	2nymA	P30153	5518	PPP2R1A	Q96P70	55705	IPO9	no	no	GO:0016020~membrane, GO:0016021~integral to membrane
159024814		NS2A	2nymA	P30153	5518	PPP2R1A	P53816	11145	HRASLS3	no	no	GO:0016020~membrane, GO:0016021~integral to membrane
159024814		NS2A	2nymA	P30153	5518	PPP2R1A	P23975	6530	SLC6A2	no	no	GO:0016020~membrane, GO:0016021~integral to membrane
159024814		NS2A	2z5nA	Q92973	3842	TNPO1	P35658	8021	NUP214	no	no	GO:0016020~membrane, GO:0016021~integral to membrane
159024814		NS2A	2z5nA	Q92973	3842	TNPO1	Q92973	3842	TNPO1	no	no	GO:0016020~membrane, GO:0016021~integral to membrane
159024814		NS2A	2z5nA	Q92973	3842	TNPO1	P49792	5903	RANBP2	no	no	GO:0016020~membrane, GO:0016021~integral to membrane
159024814		NS2A	2z5nA	Q92973	3842	TNPO1	P52948	4928	NUP98	no	no	GO:0016020~membrane, GO:0016021~integral to membrane
159024814		NS2A	2z5nA	Q92973	3842	TNPO1	P49790	9972	NUP153	no	no	GO:0016020~membrane, GO:0016021~integral to membrane
159024814		NS2A	2z5nA	Q92973	3842	TNPO1	P62826	5901	RAN	no	no	GO:0016020~membrane, GO:0016021~integral to membrane
159024814		NS2A	2z5nA	Q92973	3842	TNPO1	Q53T03	84220	RGPD5	no	no	GO:0016020~membrane, GO:0016021~integral to membrane
159024814		NS2A	2z5nA	Q92973	3842	TNPO1	Q9UBU9	10482	NXF1	no	no	GO:0016020~membrane, GO:0016021~integral to membrane
159024814		NS2A	1ibrD	Q14974	3837	KPNB1	O15397	10526	IPO8	no	no	GO:0016020~membrane, GO:0016021~integral to membrane
159024814		NS2A	1ibrD	Q14974	3837	KPNB1	P84022	4088	SMAD3	no	no	GO:0016020~membrane
159024814		NS2A	1ibrD	Q14974	3837	KPNB1	Q12772	6721	SREBF2	no	no	GO:0016020~membrane, GO:0016021~integral to membrane
159024814		NS2A	1ibrD	Q14974	3837	KPNB1	P37198	23636	NUP62	no	no	GO:0016020~membrane, GO:0016021~integral to membrane
159024814		NS2A	1ibrD	Q14974	3837	KPNB1	O60684	23633	KPNA6	no	no	GO:0016020~membrane, GO:0016021~integral to membrane
159024814		NS2A	1ibrD	Q14974	3837	KPNB1	P52948	4928	NUP98	no	no	GO:0016020~membrane, GO:0016021~integral to membrane
159024814		NS2A	1ibrD	Q14974	3837	KPNB1	Q9UKX7	10762	NUP50	no	no	GO:0016020~membrane, GO:0016021~integral to membrane
159024814		NS2A	1ibrD	Q14974	3837	KPNB1	P14209	4267	CD99	no	no	GO:0016020~membrane, GO:0016021~integral to membrane
159024814		NS2A	1ibrD	Q14974	3837	KPNB1	P49792	5903	RANBP2	no	no	GO:0016020~membrane, GO:0016021~integral to membrane
159024814		NS2A	1ibrD	Q14974	3837	KPNB1	P62826	5901	RAN	no	no	GO:0016020~membrane, GO:0016021~integral to membrane
159024814		NS2A	1ibrD	Q14974	3837	KPNB1	P49790	9972	NUP153	no	no	GO:0016020~membrane, GO:0016021~integral to membrane
159024814		NS2A	1ibrD	Q14974	3837	KPNB1	P11362	2260	FGFR1	no	no	GO:0016020~membrane, GO:0016021~integral to membrane
159024814		NS2A	1ibrD	Q14974	3837	KPNB1	O95373	10527	IPO7	no	no	GO:0016020~membrane, GO:0016021~integral to membrane
159024814		NS2A	1ibrD	Q14974	3837	KPNB1	O95149	10073	SNUPN	no	no	GO:0016020~membrane, GO:0016021~integral to membrane
159024814		NS2A	1ibrD	Q14974	3837	KPNB1	Q14974	3837	KPNB1	no	no	GO:0016020~membrane, GO:0016021~integral to membrane
159024814		NS2A	1ibrD	Q14974	3837	KPNB1	P52292	3838	KPNA2	no	no	GO:0016020~membrane, GO:0016021~integral to membrane
159024814		NS2A	1ibrD	Q14974	3837	KPNB1	O00505	3839	KPNA3	no	no	GO:0016020~membrane, GO:0016021~integral to membrane
159024814		NS2A	1ibrD	Q14974	3837	KPNB1	P55060	1434	CSE1L	no	no	GO:0016020~membrane, GO:0016021~integral to membrane
159024814		NS2A	1ibrD	Q14974	3837	KPNB1	O94806	23683	PRKD3	no	no	GO:0016020~membrane
159024814		NS2A	1ibrB	Q14974	3837	KPNB1	O15397	10526	IPO8	no	no	GO:0016020~membrane, GO:0016021~integral to membrane
159024814		NS2A	1ibrB	Q14974	3837	KPNB1	P84022	4088	SMAD3	no	no	GO:0016020~membrane
159024814		NS2A	1ibrB	Q14974	3837	KPNB1	Q12772	6721	SREBF2	no	no	GO:0016020~membrane, GO:0016021~integral to membrane
159024814		NS2A	1ibrB	Q14974	3837	KPNB1	P37198	23636	NUP62	no	no	GO:0016020~membrane, GO:0016021~integral to membrane
159024814		NS2A	1ibrB	Q14974	3837	KPNB1	O60684	23633	KPNA6	no	no	GO:0016020~membrane, GO:0016021~integral to membrane
159024814		NS2A	1ibrB	Q14974	3837	KPNB1	P52948	4928	NUP98	no	no	GO:0016020~membrane, GO:0016021~integral to membrane
159024814		NS2A	1ibrB	Q14974	3837	KPNB1	Q9UKX7	10762	NUP50	no	no	GO:0016020~membrane, GO:0016021~integral to membrane
159024814		NS2A	1ibrB	Q14974	3837	KPNB1	P14209	4267	CD99	no	no	GO:0016020~membrane, GO:0016021~integral to membrane
159024814		NS2A	1ibrB	Q14974	3837	KPNB1	P49792	5903	RANBP2	no	no	GO:0016020~membrane, GO:0016021~integral to membrane
159024814		NS2A	1ibrB	Q14974	3837	KPNB1	P62826	5901	RAN	no	no	GO:0016020~membrane, GO:0016021~integral to membrane
159024814		NS2A	1ibrB	Q14974	3837	KPNB1	P49790	9972	NUP153	no	no	GO:0016020~membrane, GO:0016021~integral to membrane
159024814		NS2A	1ibrB	Q14974	3837	KPNB1	P11362	2260	FGFR1	no	no	GO:0016020~membrane, GO:0016021~integral to membrane
159024814		NS2A	1ibrB	Q14974	3837	KPNB1	O95373	10527	IPO7	no	no	GO:0016020~membrane, GO:0016021~integral to membrane
159024814		NS2A	1ibrB	Q14974	3837	KPNB1	O95149	10073	SNUPN	no	no	GO:0016020~membrane, GO:0016021~integral to membrane
159024814		NS2A	1ibrB	Q14974	3837	KPNB1	Q14974	3837	KPNB1	no	no	GO:0016020~membrane, GO:0016021~integral to membrane
159024814		NS2A	1ibrB	Q14974	3837	KPNB1	P52292	3838	KPNA2	no	no	GO:0016020~membrane, GO:0016021~integral to membrane
159024814		NS2A	1ibrB	Q14974	3837	KPNB1	O00505	3839	KPNA3	no	no	GO:0016020~membrane, GO:0016021~integral to membrane
159024814		NS2A	1ibrB	Q14974	3837	KPNB1	P55060	1434	CSE1L	no	no	GO:0016020~membrane, GO:0016021~integral to membrane
159024814		NS2A	1ibrB	Q14974	3837	KPNB1	O94806	23683	PRKD3	no	no	GO:0016020~membrane
159024814		NS2A	2z5oA	Q92973	3842	TNPO1	P35658	8021	NUP214	no	no	GO:0016020~membrane, GO:0016021~integral to membrane
159024814		NS2A	2z5oA	Q92973	3842	TNPO1	Q92973	3842	TNPO1	no	no	GO:0016020~membrane, GO:0016021~integral to membrane
159024814		NS2A	2z5oA	Q92973	3842	TNPO1	P49792	5903	RANBP2	no	no	GO:0016020~membrane, GO:0016021~integral to membrane
159024814		NS2A	2z5oA	Q92973	3842	TNPO1	P52948	4928	NUP98	no	no	GO:0016020~membrane, GO:0016021~integral to membrane
159024814		NS2A	2z5oA	Q92973	3842	TNPO1	P49790	9972	NUP153	no	no	GO:0016020~membrane, GO:0016021~integral to membrane
159024814		NS2A	2z5oA	Q92973	3842	TNPO1	P62826	5901	RAN	no	no	GO:0016020~membrane, GO:0016021~integral to membrane
159024814		NS2A	2z5oA	Q92973	3842	TNPO1	Q53T03	84220	RGPD5	no	no	GO:0016020~membrane, GO:0016021~integral to membrane
159024814		NS2A	2z5oA	Q92973	3842	TNPO1	Q9UBU9	10482	NXF1	no	no	GO:0016020~membrane, GO:0016021~integral to membrane
159024814		NS2A	2q5dB	Q14974	3837	KPNB1	O15397	10526	IPO8	no	no	GO:0016020~membrane, GO:0016021~integral to membrane
159024814		NS2A	2q5dB	Q14974	3837	KPNB1	P84022	4088	SMAD3	no	no	GO:0016020~membrane
159024814		NS2A	2q5dB	Q14974	3837	KPNB1	Q12772	6721	SREBF2	no	no	GO:0016020~membrane, GO:0016021~integral to membrane
159024814		NS2A	2q5dB	Q14974	3837	KPNB1	P37198	23636	NUP62	no	no	GO:0016020~membrane, GO:0016021~integral to membrane
159024814		NS2A	2q5dB	Q14974	3837	KPNB1	O60684	23633	KPNA6	no	no	GO:0016020~membrane, GO:0016021~integral to membrane
159024814		NS2A	2q5dB	Q14974	3837	KPNB1	P52948	4928	NUP98	no	no	GO:0016020~membrane, GO:0016021~integral to membrane
159024814		NS2A	2q5dB	Q14974	3837	KPNB1	Q9UKX7	10762	NUP50	no	no	GO:0016020~membrane, GO:0016021~integral to membrane
159024814		NS2A	2q5dB	Q14974	3837	KPNB1	P14209	4267	CD99	no	no	GO:0016020~membrane, GO:0016021~integral to membrane
159024814		NS2A	2q5dB	Q14974	3837	KPNB1	P49792	5903	RANBP2	no	no	GO:0016020~membrane, GO:0016021~integral to membrane
159024814		NS2A	2q5dB	Q14974	3837	KPNB1	P62826	5901	RAN	no	no	GO:0016020~membrane, GO:0016021~integral to membrane
159024814		NS2A	2q5dB	Q14974	3837	KPNB1	P49790	9972	NUP153	no	no	GO:0016020~membrane, GO:0016021~integral to membrane
159024814		NS2A	2q5dB	Q14974	3837	KPNB1	P11362	2260	FGFR1	no	no	GO:0016020~membrane, GO:0016021~integral to membrane
159024814		NS2A	2q5dB	Q14974	3837	KPNB1	O95373	10527	IPO7	no	no	GO:0016020~membrane, GO:0016021~integral to membrane
159024814		NS2A	2q5dB	Q14974	3837	KPNB1	O95149	10073	SNUPN	no	no	GO:0016020~membrane, GO:0016021~integral to membrane
159024814		NS2A	2q5dB	Q14974	3837	KPNB1	Q14974	3837	KPNB1	no	no	GO:0016020~membrane, GO:0016021~integral to membrane
159024814		NS2A	2q5dB	Q14974	3837	KPNB1	P52292	3838	KPNA2	no	no	GO:0016020~membrane, GO:0016021~integral to membrane
159024814		NS2A	2q5dB	Q14974	3837	KPNB1	O00505	3839	KPNA3	no	no	GO:0016020~membrane, GO:0016021~integral to membrane
159024814		NS2A	2q5dB	Q14974	3837	KPNB1	P55060	1434	CSE1L	no	no	GO:0016020~membrane, GO:0016021~integral to membrane
159024814		NS2A	2q5dB	Q14974	3837	KPNB1	O94806	23683	PRKD3	no	no	GO:0016020~membrane
159024814		NS2A	2z5jA	Q92973	3842	TNPO1	P35658	8021	NUP214	no	no	GO:0016020~membrane, GO:0016021~integral to membrane
159024814		NS2A	2z5jA	Q92973	3842	TNPO1	Q92973	3842	TNPO1	no	no	GO:0016020~membrane, GO:0016021~integral to membrane
159024814		NS2A	2z5jA	Q92973	3842	TNPO1	P49792	5903	RANBP2	no	no	GO:0016020~membrane, GO:0016021~integral to membrane
159024814		NS2A	2z5jA	Q92973	3842	TNPO1	P52948	4928	NUP98	no	no	GO:0016020~membrane, GO:0016021~integral to membrane
159024814		NS2A	2z5jA	Q92973	3842	TNPO1	P49790	9972	NUP153	no	no	GO:0016020~membrane, GO:0016021~integral to membrane
159024814		NS2A	2z5jA	Q92973	3842	TNPO1	P62826	5901	RAN	no	no	GO:0016020~membrane, GO:0016021~integral to membrane
159024814		NS2A	2z5jA	Q92973	3842	TNPO1	Q53T03	84220	RGPD5	no	no	GO:0016020~membrane, GO:0016021~integral to membrane
159024814		NS2A	2z5jA	Q92973	3842	TNPO1	Q9UBU9	10482	NXF1	no	no	GO:0016020~membrane, GO:0016021~integral to membrane
159024814		NS2A	1g3jA	P35222	1499	CTNNB1	Q16790	768	CA9	no	no	GO:0016020~membrane, GO:0016021~integral to membrane
159024814		NS2A	1g3jA	P35222	1499	CTNNB1	P16284	5175	PECAM1	no	no	GO:0016020~membrane, GO:0016021~integral to membrane
159024814		NS2A	1g3jA	P35222	1499	CTNNB1		10297	APC2	no	no	GO:0016020~membrane, GO:0016021~integral to membrane
159024814		NS2A	1g3jA	P35222	1499	CTNNB1	P35240	4771	NF2	no	no	GO:0016020~membrane
159024814		NS2A	1g3jA	P35222	1499	CTNNB1	P17948	2321	FLT1	no	no	GO:0016020~membrane, GO:0016021~integral to membrane
159024814		NS2A	1g3jA	P35222	1499	CTNNB1	O14745	9368	SLC9A3R1	no	no	GO:0016020~membrane
159024814		NS2A	1g3jA	P35222	1499	CTNNB1	P35968	3791	KDR	no	no	GO:0016020~membrane, GO:0016021~integral to membrane
159024814		NS2A	1g3jA	P35222	1499	CTNNB1	Q9UI47	29119	CTNNA3	no	no	GO:0016020~membrane
159024814		NS2A	1g3jA	P35222	1499	CTNNB1	O95405	9372	ZFYVE9	no	no	GO:0016020~membrane
159024814		NS2A	1g3jA	P35222	1499	CTNNB1	P12830	999	CDH1	no	no	GO:0016020~membrane, GO:0016021~integral to membrane
159024814		NS2A	1g3jA	P35222	1499	CTNNB1	P00533	1956	EGFR	no	no	GO:0016020~membrane, GO:0016021~integral to membrane
159024814		NS2A	1g3jA	P35222	1499	CTNNB1	P35221	1495	CTNNA1	no	no	GO:0016020~membrane
159024814		NS2A	1g3jA	P35222	1499	CTNNB1	P12931	6714	SRC	no	no	GO:0016020~membrane
159024814		NS2A	1g3jA	P35222	1499	CTNNB1	P08581	4233	MET	no	no	GO:0016020~membrane, GO:0016021~integral to membrane
159024814		NS2A	1g3jA	P35222	1499	CTNNB1	P37173	7048	TGFBR2	no	no	GO:0016020~membrane, GO:0016021~integral to membrane
159024814		NS2A	1g3jA	P35222	1499	CTNNB1	Q14574	1825	DSC3	no	no	GO:0016020~membrane, GO:0016021~integral to membrane
159024814		NS2A	1g3jA	P35222	1499	CTNNB1	P04626	2064	ERBB2	no	no	GO:0016020~membrane, GO:0016021~integral to membrane
159024814		NS2A	1g3jA	P35222	1499	CTNNB1	Q05586	2902	GRIN1	no	no	GO:0016020~membrane, GO:0016021~integral to membrane
159024814		NS2A	1g3jA	P35222	1499	CTNNB1	O15399	2906	GRIN2D	no	no	GO:0016020~membrane, GO:0016021~integral to membrane
159024814		NS2A	1g3jA	P35222	1499	CTNNB1	Q9Y265	8607	RUVBL1	no	no	GO:0016020~membrane
159024814		NS2A	1g3jA	P35222	1499	CTNNB1	P35813	5494	PPM1A	no	no	GO:0016020~membrane, GO:0016021~integral to membrane
159024814		NS2A	1g3jA	P35222	1499	CTNNB1	Q99959	5318	PKP2	no	no	GO:0016020~membrane, GO:0016021~integral to membrane
159024814		NS2A	1g3jA	P35222	1499	CTNNB1	P42574	836	CASP3	no	no	GO:0016020~membrane
159024814		NS2A	1g3jA	P35222	1499	CTNNB1	P98161	5310	PKD1	no	no	GO:0016020~membrane, GO:0016021~integral to membrane
159024814		NS2A	1g3jA	P35222	1499	CTNNB1	P15311	7430	VIL2	no	no	GO:0016020~membrane
159024814		NS2A	1g3jA	P35222	1499	CTNNB1	O75309	1014	CDH16	no	no	GO:0016020~membrane, GO:0016021~integral to membrane
159024814		NS2A	1g3jA	P35222	1499	CTNNB1	P55291	1013	CDH15	no	no	GO:0016020~membrane, GO:0016021~integral to membrane
159024814		NS2A	1g3jA	P35222	1499	CTNNB1	Q9BR09	140825	NEURL2	no	no	GO:0016020~membrane
159024814		NS2A	1g3jA	P35222	1499	CTNNB1	P18031	5770	PTPN1	no	no	GO:0016020~membrane
159024814		NS2A	1g3jA	P35222	1499	CTNNB1	P29350	5777	PTPN6	no	no	GO:0016020~membrane
159024814		NS2A	1g3jA	P35222	1499	CTNNB1	Q14192	2274	FHL2	no	no	GO:0016020~membrane
159024814		NS2A	1g3jA	P35222	1499	CTNNB1	Q14790	841	CASP8	no	no	GO:0016020~membrane
159024814		NS2A	1g3jA	P35222	1499	CTNNB1	P55287	1009	CDH11	no	no	GO:0016020~membrane, GO:0016021~integral to membrane
159024814		NS2A	1g3jA	P35222	1499	CTNNB1	Q9ULB4	1007	CDH9	no	no	GO:0016020~membrane, GO:0016021~integral to membrane
159024814		NS2A	1g3jA	P35222	1499	CTNNB1	P55286	1006	CDH8	no	no	GO:0016020~membrane, GO:0016021~integral to membrane
159024814		NS2A	1g3jA	P35222	1499	CTNNB1	Q9ULB5	1005	CDH7	no	no	GO:0016020~membrane, GO:0016021~integral to membrane
159024814		NS2A	1g3jA	P35222	1499	CTNNB1	P33151	1003	CDH5	no	no	GO:0016020~membrane, GO:0016021~integral to membrane
159024814		NS2A	1g3jA	P35222	1499	CTNNB1	P22223	1001	CDH3	no	no	GO:0016020~membrane, GO:0016021~integral to membrane
159024814		NS2A	1g3jA	P35222	1499	CTNNB1	P19022	1000	CDH2	no	no	GO:0016020~membrane, GO:0016021~integral to membrane
159024814		NS2A	1g3jA	P35222	1499	CTNNB1	P49768	5663	PSEN1	no	no	GO:0016020~membrane, GO:0016021~integral to membrane
159024814		NS2A	1g3jA	P35222	1499	CTNNB1	P49810	5664	PSEN2	no	no	GO:0016020~membrane, GO:0016021~integral to membrane
159024814		NS2A	1g3jA	P35222	1499	CTNNB1	Q15642	9322	TRIP10	no	no	GO:0016020~membrane
159024814		NS2A	1g3jA	P35222	1499	CTNNB1	Q9Y230	10856	RUVBL2	no	no	GO:0016020~membrane
159024814		NS2A	1g3jA	P35222	1499	CTNNB1	Q9UQB3	1501	CTNND2	no	no	GO:0016020~membrane
159024814		NS2A	1g3jA	P35222	1499	CTNNB1	P46940	8826	IQGAP1	no	no	GO:0016020~membrane
159024814		NS2A	1g3jA	P35222	1499	CTNNB1	Q14344	10672	GNA13	no	no	GO:0016020~membrane
159024814		NS2A	1g3jA	P35222	1499	CTNNB1	Q86UP0	64403	CDH24	no	no	GO:0016020~membrane, GO:0016021~integral to membrane
159024814		NS2A	1g3jA	P35222	1499	CTNNB1	Q86UL8	9863	MAGI2	no	no	GO:0016020~membrane
159024814		NS2A	1g3jA	P35222	1499	CTNNB1	Q8TDM6	9231	DLG5	no	no	GO:0016020~membrane
159024814		NS2A	1g3jA	P35222	1499	CTNNB1	Q13002	2898	GRIK2	no	no	GO:0016020~membrane, GO:0016021~integral to membrane
159024814		NS2A	1g3jA	P35222	1499	CTNNB1	P28827	5797	PTPRM	no	no	GO:0016020~membrane, GO:0016021~integral to membrane
159024814		NS2A	1g3jA	P35222	1499	CTNNB1	Q15262	5796	PTPRK	no	no	GO:0016020~membrane, GO:0016021~integral to membrane
159024814		NS2A	1g3jA	P35222	1499	CTNNB1	Q12913	5795	PTPRJ	no	no	GO:0016020~membrane, GO:0016021~integral to membrane
159024814		NS2A	1g3jA	P35222	1499	CTNNB1	P68400	1457	CSNK2A1	yes	no	GO:0016020~membrane
159024814		NS2A	1g3jA	P35222	1499	CTNNB1	P10586	5792	PTPRF	no	no	GO:0016020~membrane, GO:0016021~integral to membrane
159024814		NS2A	1g3jA	P35222	1499	CTNNB1	P16150	6693	SPN	no	no	GO:0016020~membrane, GO:0016021~integral to membrane
159024814		NS2A	1g3jA	P35222	1499	CTNNB1	P84022	4088	SMAD3	no	no	GO:0016020~membrane
159024814		NS2A	1g3jA	P35222	1499	CTNNB1	P27986	5295	PIK3R1	no	no	GO:0016020~membrane
159024814		NS2A	1g3jA	P35222	1499	CTNNB1	Q16658	6624	FSCN1	no	no	GO:0016020~membrane
159024814		NS2A	1g3jA	P35222	1499	CTNNB1	Q96QZ7	9223	MAGI1	no	no	GO:0016020~membrane
159024814		NS2A	1g3jA	P35222	1499	CTNNB1	P25054	324	APC	no	no	GO:0016020~membrane
159024814		NS2A	1g3jA	P35222	1499	CTNNB1	P23471	5803	PTPRZ1	no	no	GO:0016020~membrane, GO:0016021~integral to membrane
159024814		NS2A	1g3jA	P35222	1499	CTNNB1	Q92729	10076	PTPRU	no	no	GO:0016020~membrane, GO:0016021~integral to membrane
159024814		NS2A	1g3jA	P35222	1499	CTNNB1	O15169	8312	AXIN1	no	no	GO:0016020~membrane
159024814		NS2A	1g3jA	P35222	1499	CTNNB1	P36897	7046	TGFBR1	no	no	GO:0016020~membrane, GO:0016021~integral to membrane
159024814		NS2A	1g3jA	P35222	1499	CTNNB1	Q15078	8851	CDK5R1	no	no	GO:0016020~membrane
159024814		NS2A	1g3jA	P35222	1499	CTNNB1	Q4KMG0	50937	CDON	no	no	GO:0016020~membrane, GO:0016021~integral to membrane
159024814		NS2A	1g3jA	P35222	1499	CTNNB1		9693	RAPGEF2	no	no	GO:0016020~membrane, GO:0016021~integral to membrane
159024814		NS2A	1g3jA	P35222	1499	CTNNB1	P06241	2534	FYN	no	no	GO:0016020~membrane
159024814		NS2A	1g3jA	P35222	1499	CTNNB1	P15941	4582	MUC1	no	no	GO:0016020~membrane, GO:0016021~integral to membrane
159024814		NS2A	2z6hA	P35222	1499	CTNNB1	Q16790	768	CA9	no	no	GO:0016020~membrane, GO:0016021~integral to membrane
159024814		NS2A	2z6hA	P35222	1499	CTNNB1	P16284	5175	PECAM1	no	no	GO:0016020~membrane, GO:0016021~integral to membrane
159024814		NS2A	2z6hA	P35222	1499	CTNNB1		10297	APC2	no	no	GO:0016020~membrane, GO:0016021~integral to membrane
159024814		NS2A	2z6hA	P35222	1499	CTNNB1	P35240	4771	NF2	no	no	GO:0016020~membrane
159024814		NS2A	2z6hA	P35222	1499	CTNNB1	P17948	2321	FLT1	no	no	GO:0016020~membrane, GO:0016021~integral to membrane
159024814		NS2A	2z6hA	P35222	1499	CTNNB1	O14745	9368	SLC9A3R1	no	no	GO:0016020~membrane
159024814		NS2A	2z6hA	P35222	1499	CTNNB1	P35968	3791	KDR	no	no	GO:0016020~membrane, GO:0016021~integral to membrane
159024814		NS2A	2z6hA	P35222	1499	CTNNB1	Q9UI47	29119	CTNNA3	no	no	GO:0016020~membrane
159024814		NS2A	2z6hA	P35222	1499	CTNNB1	O95405	9372	ZFYVE9	no	no	GO:0016020~membrane
159024814		NS2A	2z6hA	P35222	1499	CTNNB1	P12830	999	CDH1	no	no	GO:0016020~membrane, GO:0016021~integral to membrane
159024814		NS2A	2z6hA	P35222	1499	CTNNB1	P00533	1956	EGFR	no	no	GO:0016020~membrane, GO:0016021~integral to membrane
159024814		NS2A	2z6hA	P35222	1499	CTNNB1	P35221	1495	CTNNA1	no	no	GO:0016020~membrane
159024814		NS2A	2z6hA	P35222	1499	CTNNB1	P12931	6714	SRC	no	no	GO:0016020~membrane
159024814		NS2A	2z6hA	P35222	1499	CTNNB1	P08581	4233	MET	no	no	GO:0016020~membrane, GO:0016021~integral to membrane
159024814		NS2A	2z6hA	P35222	1499	CTNNB1	P37173	7048	TGFBR2	no	no	GO:0016020~membrane, GO:0016021~integral to membrane
159024814		NS2A	2z6hA	P35222	1499	CTNNB1	Q14574	1825	DSC3	no	no	GO:0016020~membrane, GO:0016021~integral to membrane
159024814		NS2A	2z6hA	P35222	1499	CTNNB1	P04626	2064	ERBB2	no	no	GO:0016020~membrane, GO:0016021~integral to membrane
159024814		NS2A	2z6hA	P35222	1499	CTNNB1	Q05586	2902	GRIN1	no	no	GO:0016020~membrane, GO:0016021~integral to membrane
159024814		NS2A	2z6hA	P35222	1499	CTNNB1	O15399	2906	GRIN2D	no	no	GO:0016020~membrane, GO:0016021~integral to membrane
159024814		NS2A	2z6hA	P35222	1499	CTNNB1	Q9Y265	8607	RUVBL1	no	no	GO:0016020~membrane
159024814		NS2A	2z6hA	P35222	1499	CTNNB1	P35813	5494	PPM1A	no	no	GO:0016020~membrane, GO:0016021~integral to membrane
159024814		NS2A	2z6hA	P35222	1499	CTNNB1	Q99959	5318	PKP2	no	no	GO:0016020~membrane, GO:0016021~integral to membrane
159024814		NS2A	2z6hA	P35222	1499	CTNNB1	P42574	836	CASP3	no	no	GO:0016020~membrane
159024814		NS2A	2z6hA	P35222	1499	CTNNB1	P98161	5310	PKD1	no	no	GO:0016020~membrane, GO:0016021~integral to membrane
159024814		NS2A	2z6hA	P35222	1499	CTNNB1	P15311	7430	VIL2	no	no	GO:0016020~membrane
159024814		NS2A	2z6hA	P35222	1499	CTNNB1	O75309	1014	CDH16	no	no	GO:0016020~membrane, GO:0016021~integral to membrane
159024814		NS2A	2z6hA	P35222	1499	CTNNB1	P55291	1013	CDH15	no	no	GO:0016020~membrane, GO:0016021~integral to membrane
159024814		NS2A	2z6hA	P35222	1499	CTNNB1	Q9BR09	140825	NEURL2	no	no	GO:0016020~membrane
159024814		NS2A	2z6hA	P35222	1499	CTNNB1	P18031	5770	PTPN1	no	no	GO:0016020~membrane
159024814		NS2A	2z6hA	P35222	1499	CTNNB1	P29350	5777	PTPN6	no	no	GO:0016020~membrane
159024814		NS2A	2z6hA	P35222	1499	CTNNB1	Q14192	2274	FHL2	no	no	GO:0016020~membrane
159024814		NS2A	2z6hA	P35222	1499	CTNNB1	Q14790	841	CASP8	no	no	GO:0016020~membrane
159024814		NS2A	2z6hA	P35222	1499	CTNNB1	P55287	1009	CDH11	no	no	GO:0016020~membrane, GO:0016021~integral to membrane
159024814		NS2A	2z6hA	P35222	1499	CTNNB1	Q9ULB4	1007	CDH9	no	no	GO:0016020~membrane, GO:0016021~integral to membrane
159024814		NS2A	2z6hA	P35222	1499	CTNNB1	P55286	1006	CDH8	no	no	GO:0016020~membrane, GO:0016021~integral to membrane
159024814		NS2A	2z6hA	P35222	1499	CTNNB1	Q9ULB5	1005	CDH7	no	no	GO:0016020~membrane, GO:0016021~integral to membrane
159024814		NS2A	2z6hA	P35222	1499	CTNNB1	P33151	1003	CDH5	no	no	GO:0016020~membrane, GO:0016021~integral to membrane
159024814		NS2A	2z6hA	P35222	1499	CTNNB1	P22223	1001	CDH3	no	no	GO:0016020~membrane, GO:0016021~integral to membrane
159024814		NS2A	2z6hA	P35222	1499	CTNNB1	P19022	1000	CDH2	no	no	GO:0016020~membrane, GO:0016021~integral to membrane
159024814		NS2A	2z6hA	P35222	1499	CTNNB1	P49768	5663	PSEN1	no	no	GO:0016020~membrane, GO:0016021~integral to membrane
159024814		NS2A	2z6hA	P35222	1499	CTNNB1	P49810	5664	PSEN2	no	no	GO:0016020~membrane, GO:0016021~integral to membrane
159024814		NS2A	2z6hA	P35222	1499	CTNNB1	Q15642	9322	TRIP10	no	no	GO:0016020~membrane
159024814		NS2A	2z6hA	P35222	1499	CTNNB1	Q9Y230	10856	RUVBL2	no	no	GO:0016020~membrane
159024814		NS2A	2z6hA	P35222	1499	CTNNB1	Q9UQB3	1501	CTNND2	no	no	GO:0016020~membrane
159024814		NS2A	2z6hA	P35222	1499	CTNNB1	P46940	8826	IQGAP1	no	no	GO:0016020~membrane
159024814		NS2A	2z6hA	P35222	1499	CTNNB1	Q14344	10672	GNA13	no	no	GO:0016020~membrane
159024814		NS2A	2z6hA	P35222	1499	CTNNB1	Q86UP0	64403	CDH24	no	no	GO:0016020~membrane, GO:0016021~integral to membrane
159024814		NS2A	2z6hA	P35222	1499	CTNNB1	Q86UL8	9863	MAGI2	no	no	GO:0016020~membrane
159024814		NS2A	2z6hA	P35222	1499	CTNNB1	Q8TDM6	9231	DLG5	no	no	GO:0016020~membrane
159024814		NS2A	2z6hA	P35222	1499	CTNNB1	Q13002	2898	GRIK2	no	no	GO:0016020~membrane, GO:0016021~integral to membrane
159024814		NS2A	2z6hA	P35222	1499	CTNNB1	P28827	5797	PTPRM	no	no	GO:0016020~membrane, GO:0016021~integral to membrane
159024814		NS2A	2z6hA	P35222	1499	CTNNB1	Q15262	5796	PTPRK	no	no	GO:0016020~membrane, GO:0016021~integral to membrane
159024814		NS2A	2z6hA	P35222	1499	CTNNB1	Q12913	5795	PTPRJ	no	no	GO:0016020~membrane, GO:0016021~integral to membrane
159024814		NS2A	2z6hA	P35222	1499	CTNNB1	P68400	1457	CSNK2A1	yes	no	GO:0016020~membrane
159024814		NS2A	2z6hA	P35222	1499	CTNNB1	P10586	5792	PTPRF	no	no	GO:0016020~membrane, GO:0016021~integral to membrane
159024814		NS2A	2z6hA	P35222	1499	CTNNB1	P16150	6693	SPN	no	no	GO:0016020~membrane, GO:0016021~integral to membrane
159024814		NS2A	2z6hA	P35222	1499	CTNNB1	P84022	4088	SMAD3	no	no	GO:0016020~membrane
159024814		NS2A	2z6hA	P35222	1499	CTNNB1	P27986	5295	PIK3R1	no	no	GO:0016020~membrane
159024814		NS2A	2z6hA	P35222	1499	CTNNB1	Q16658	6624	FSCN1	no	no	GO:0016020~membrane
159024814		NS2A	2z6hA	P35222	1499	CTNNB1	Q96QZ7	9223	MAGI1	no	no	GO:0016020~membrane
159024814		NS2A	2z6hA	P35222	1499	CTNNB1	P25054	324	APC	no	no	GO:0016020~membrane
159024814		NS2A	2z6hA	P35222	1499	CTNNB1	P23471	5803	PTPRZ1	no	no	GO:0016020~membrane, GO:0016021~integral to membrane
159024814		NS2A	2z6hA	P35222	1499	CTNNB1	Q92729	10076	PTPRU	no	no	GO:0016020~membrane, GO:0016021~integral to membrane
159024814		NS2A	2z6hA	P35222	1499	CTNNB1	O15169	8312	AXIN1	no	no	GO:0016020~membrane
159024814		NS2A	2z6hA	P35222	1499	CTNNB1	P36897	7046	TGFBR1	no	no	GO:0016020~membrane, GO:0016021~integral to membrane
159024814		NS2A	2z6hA	P35222	1499	CTNNB1	Q15078	8851	CDK5R1	no	no	GO:0016020~membrane
159024814		NS2A	2z6hA	P35222	1499	CTNNB1	Q4KMG0	50937	CDON	no	no	GO:0016020~membrane, GO:0016021~integral to membrane
159024814		NS2A	2z6hA	P35222	1499	CTNNB1		9693	RAPGEF2	no	no	GO:0016020~membrane, GO:0016021~integral to membrane
159024814		NS2A	2z6hA	P35222	1499	CTNNB1	P06241	2534	FYN	no	no	GO:0016020~membrane
159024814		NS2A	2z6hA	P35222	1499	CTNNB1	P15941	4582	MUC1	no	no	GO:0016020~membrane, GO:0016021~integral to membrane
159024814		NS2A	1qz7A	P35222	1499	CTNNB1	Q16790	768	CA9	no	no	GO:0016020~membrane, GO:0016021~integral to membrane
159024814		NS2A	1qz7A	P35222	1499	CTNNB1	P16284	5175	PECAM1	no	no	GO:0016020~membrane, GO:0016021~integral to membrane
159024814		NS2A	1qz7A	P35222	1499	CTNNB1		10297	APC2	no	no	GO:0016020~membrane, GO:0016021~integral to membrane
159024814		NS2A	1qz7A	P35222	1499	CTNNB1	P35240	4771	NF2	no	no	GO:0016020~membrane
159024814		NS2A	1qz7A	P35222	1499	CTNNB1	P17948	2321	FLT1	no	no	GO:0016020~membrane, GO:0016021~integral to membrane
159024814		NS2A	1qz7A	P35222	1499	CTNNB1	O14745	9368	SLC9A3R1	no	no	GO:0016020~membrane
159024814		NS2A	1qz7A	P35222	1499	CTNNB1	P35968	3791	KDR	no	no	GO:0016020~membrane, GO:0016021~integral to membrane
159024814		NS2A	1qz7A	P35222	1499	CTNNB1	Q9UI47	29119	CTNNA3	no	no	GO:0016020~membrane
159024814		NS2A	1qz7A	P35222	1499	CTNNB1	O95405	9372	ZFYVE9	no	no	GO:0016020~membrane
159024814		NS2A	1qz7A	P35222	1499	CTNNB1	P12830	999	CDH1	no	no	GO:0016020~membrane, GO:0016021~integral to membrane
159024814		NS2A	1qz7A	P35222	1499	CTNNB1	P00533	1956	EGFR	no	no	GO:0016020~membrane, GO:0016021~integral to membrane
159024814		NS2A	1qz7A	P35222	1499	CTNNB1	P35221	1495	CTNNA1	no	no	GO:0016020~membrane
159024814		NS2A	1qz7A	P35222	1499	CTNNB1	P12931	6714	SRC	no	no	GO:0016020~membrane
159024814		NS2A	1qz7A	P35222	1499	CTNNB1	P08581	4233	MET	no	no	GO:0016020~membrane, GO:0016021~integral to membrane
159024814		NS2A	1qz7A	P35222	1499	CTNNB1	P37173	7048	TGFBR2	no	no	GO:0016020~membrane, GO:0016021~integral to membrane
159024814		NS2A	1qz7A	P35222	1499	CTNNB1	Q14574	1825	DSC3	no	no	GO:0016020~membrane, GO:0016021~integral to membrane
159024814		NS2A	1qz7A	P35222	1499	CTNNB1	P04626	2064	ERBB2	no	no	GO:0016020~membrane, GO:0016021~integral to membrane
159024814		NS2A	1qz7A	P35222	1499	CTNNB1	Q05586	2902	GRIN1	no	no	GO:0016020~membrane, GO:0016021~integral to membrane
159024814		NS2A	1qz7A	P35222	1499	CTNNB1	O15399	2906	GRIN2D	no	no	GO:0016020~membrane, GO:0016021~integral to membrane
159024814		NS2A	1qz7A	P35222	1499	CTNNB1	Q9Y265	8607	RUVBL1	no	no	GO:0016020~membrane
159024814		NS2A	1qz7A	P35222	1499	CTNNB1	P35813	5494	PPM1A	no	no	GO:0016020~membrane, GO:0016021~integral to membrane
159024814		NS2A	1qz7A	P35222	1499	CTNNB1	Q99959	5318	PKP2	no	no	GO:0016020~membrane, GO:0016021~integral to membrane
159024814		NS2A	1qz7A	P35222	1499	CTNNB1	P42574	836	CASP3	no	no	GO:0016020~membrane
159024814		NS2A	1qz7A	P35222	1499	CTNNB1	P98161	5310	PKD1	no	no	GO:0016020~membrane, GO:0016021~integral to membrane
159024814		NS2A	1qz7A	P35222	1499	CTNNB1	P15311	7430	VIL2	no	no	GO:0016020~membrane
159024814		NS2A	1qz7A	P35222	1499	CTNNB1	O75309	1014	CDH16	no	no	GO:0016020~membrane, GO:0016021~integral to membrane
159024814		NS2A	1qz7A	P35222	1499	CTNNB1	P55291	1013	CDH15	no	no	GO:0016020~membrane, GO:0016021~integral to membrane
159024814		NS2A	1qz7A	P35222	1499	CTNNB1	Q9BR09	140825	NEURL2	no	no	GO:0016020~membrane
159024814		NS2A	1qz7A	P35222	1499	CTNNB1	P18031	5770	PTPN1	no	no	GO:0016020~membrane
159024814		NS2A	1qz7A	P35222	1499	CTNNB1	P29350	5777	PTPN6	no	no	GO:0016020~membrane
159024814		NS2A	1qz7A	P35222	1499	CTNNB1	Q14192	2274	FHL2	no	no	GO:0016020~membrane
159024814		NS2A	1qz7A	P35222	1499	CTNNB1	Q14790	841	CASP8	no	no	GO:0016020~membrane
159024814		NS2A	1qz7A	P35222	1499	CTNNB1	P55287	1009	CDH11	no	no	GO:0016020~membrane, GO:0016021~integral to membrane
159024814		NS2A	1qz7A	P35222	1499	CTNNB1	Q9ULB4	1007	CDH9	no	no	GO:0016020~membrane, GO:0016021~integral to membrane
159024814		NS2A	1qz7A	P35222	1499	CTNNB1	P55286	1006	CDH8	no	no	GO:0016020~membrane, GO:0016021~integral to membrane
159024814		NS2A	1qz7A	P35222	1499	CTNNB1	Q9ULB5	1005	CDH7	no	no	GO:0016020~membrane, GO:0016021~integral to membrane
159024814		NS2A	1qz7A	P35222	1499	CTNNB1	P33151	1003	CDH5	no	no	GO:0016020~membrane, GO:0016021~integral to membrane
159024814		NS2A	1qz7A	P35222	1499	CTNNB1	P22223	1001	CDH3	no	no	GO:0016020~membrane, GO:0016021~integral to membrane
159024814		NS2A	1qz7A	P35222	1499	CTNNB1	P19022	1000	CDH2	no	no	GO:0016020~membrane, GO:0016021~integral to membrane
159024814		NS2A	1qz7A	P35222	1499	CTNNB1	P49768	5663	PSEN1	no	no	GO:0016020~membrane, GO:0016021~integral to membrane
159024814		NS2A	1qz7A	P35222	1499	CTNNB1	P49810	5664	PSEN2	no	no	GO:0016020~membrane, GO:0016021~integral to membrane
159024814		NS2A	1qz7A	P35222	1499	CTNNB1	Q15642	9322	TRIP10	no	no	GO:0016020~membrane
159024814		NS2A	1qz7A	P35222	1499	CTNNB1	Q9Y230	10856	RUVBL2	no	no	GO:0016020~membrane
159024814		NS2A	1qz7A	P35222	1499	CTNNB1	Q9UQB3	1501	CTNND2	no	no	GO:0016020~membrane
159024814		NS2A	1qz7A	P35222	1499	CTNNB1	P46940	8826	IQGAP1	no	no	GO:0016020~membrane
159024814		NS2A	1qz7A	P35222	1499	CTNNB1	Q14344	10672	GNA13	no	no	GO:0016020~membrane
159024814		NS2A	1qz7A	P35222	1499	CTNNB1	Q86UP0	64403	CDH24	no	no	GO:0016020~membrane, GO:0016021~integral to membrane
159024814		NS2A	1qz7A	P35222	1499	CTNNB1	Q86UL8	9863	MAGI2	no	no	GO:0016020~membrane
159024814		NS2A	1qz7A	P35222	1499	CTNNB1	Q8TDM6	9231	DLG5	no	no	GO:0016020~membrane
159024814		NS2A	1qz7A	P35222	1499	CTNNB1	Q13002	2898	GRIK2	no	no	GO:0016020~membrane, GO:0016021~integral to membrane
159024814		NS2A	1qz7A	P35222	1499	CTNNB1	P28827	5797	PTPRM	no	no	GO:0016020~membrane, GO:0016021~integral to membrane
159024814		NS2A	1qz7A	P35222	1499	CTNNB1	Q15262	5796	PTPRK	no	no	GO:0016020~membrane, GO:0016021~integral to membrane
159024814		NS2A	1qz7A	P35222	1499	CTNNB1	Q12913	5795	PTPRJ	no	no	GO:0016020~membrane, GO:0016021~integral to membrane
159024814		NS2A	1qz7A	P35222	1499	CTNNB1	P68400	1457	CSNK2A1	yes	no	GO:0016020~membrane
159024814		NS2A	1qz7A	P35222	1499	CTNNB1	P10586	5792	PTPRF	no	no	GO:0016020~membrane, GO:0016021~integral to membrane
159024814		NS2A	1qz7A	P35222	1499	CTNNB1	P16150	6693	SPN	no	no	GO:0016020~membrane, GO:0016021~integral to membrane
159024814		NS2A	1qz7A	P35222	1499	CTNNB1	P84022	4088	SMAD3	no	no	GO:0016020~membrane
159024814		NS2A	1qz7A	P35222	1499	CTNNB1	P27986	5295	PIK3R1	no	no	GO:0016020~membrane
159024814		NS2A	1qz7A	P35222	1499	CTNNB1	Q16658	6624	FSCN1	no	no	GO:0016020~membrane
159024814		NS2A	1qz7A	P35222	1499	CTNNB1	Q96QZ7	9223	MAGI1	no	no	GO:0016020~membrane
159024814		NS2A	1qz7A	P35222	1499	CTNNB1	P25054	324	APC	no	no	GO:0016020~membrane
159024814		NS2A	1qz7A	P35222	1499	CTNNB1	P23471	5803	PTPRZ1	no	no	GO:0016020~membrane, GO:0016021~integral to membrane
159024814		NS2A	1qz7A	P35222	1499	CTNNB1	Q92729	10076	PTPRU	no	no	GO:0016020~membrane, GO:0016021~integral to membrane
159024814		NS2A	1qz7A	P35222	1499	CTNNB1	O15169	8312	AXIN1	no	no	GO:0016020~membrane
159024814		NS2A	1qz7A	P35222	1499	CTNNB1	P36897	7046	TGFBR1	no	no	GO:0016020~membrane, GO:0016021~integral to membrane
159024814		NS2A	1qz7A	P35222	1499	CTNNB1	Q15078	8851	CDK5R1	no	no	GO:0016020~membrane
159024814		NS2A	1qz7A	P35222	1499	CTNNB1	Q4KMG0	50937	CDON	no	no	GO:0016020~membrane, GO:0016021~integral to membrane
159024814		NS2A	1qz7A	P35222	1499	CTNNB1		9693	RAPGEF2	no	no	GO:0016020~membrane, GO:0016021~integral to membrane
159024814		NS2A	1qz7A	P35222	1499	CTNNB1	P06241	2534	FYN	no	no	GO:0016020~membrane
159024814		NS2A	1qz7A	P35222	1499	CTNNB1	P15941	4582	MUC1	no	no	GO:0016020~membrane, GO:0016021~integral to membrane
159024814		NS2A	1jpwB	P35222	1499	CTNNB1	Q16790	768	CA9	no	no	GO:0016020~membrane, GO:0016021~integral to membrane
159024814		NS2A	1jpwB	P35222	1499	CTNNB1	P16284	5175	PECAM1	no	no	GO:0016020~membrane, GO:0016021~integral to membrane
159024814		NS2A	1jpwB	P35222	1499	CTNNB1		10297	APC2	no	no	GO:0016020~membrane, GO:0016021~integral to membrane
159024814		NS2A	1jpwB	P35222	1499	CTNNB1	P35240	4771	NF2	no	no	GO:0016020~membrane
159024814		NS2A	1jpwB	P35222	1499	CTNNB1	P17948	2321	FLT1	no	no	GO:0016020~membrane, GO:0016021~integral to membrane
159024814		NS2A	1jpwB	P35222	1499	CTNNB1	O14745	9368	SLC9A3R1	no	no	GO:0016020~membrane
159024814		NS2A	1jpwB	P35222	1499	CTNNB1	P35968	3791	KDR	no	no	GO:0016020~membrane, GO:0016021~integral to membrane
159024814		NS2A	1jpwB	P35222	1499	CTNNB1	Q9UI47	29119	CTNNA3	no	no	GO:0016020~membrane
159024814		NS2A	1jpwB	P35222	1499	CTNNB1	O95405	9372	ZFYVE9	no	no	GO:0016020~membrane
159024814		NS2A	1jpwB	P35222	1499	CTNNB1	P12830	999	CDH1	no	no	GO:0016020~membrane, GO:0016021~integral to membrane
159024814		NS2A	1jpwB	P35222	1499	CTNNB1	P00533	1956	EGFR	no	no	GO:0016020~membrane, GO:0016021~integral to membrane
159024814		NS2A	1jpwB	P35222	1499	CTNNB1	P35221	1495	CTNNA1	no	no	GO:0016020~membrane
159024814		NS2A	1jpwB	P35222	1499	CTNNB1	P12931	6714	SRC	no	no	GO:0016020~membrane
159024814		NS2A	1jpwB	P35222	1499	CTNNB1	P08581	4233	MET	no	no	GO:0016020~membrane, GO:0016021~integral to membrane
159024814		NS2A	1jpwB	P35222	1499	CTNNB1	P37173	7048	TGFBR2	no	no	GO:0016020~membrane, GO:0016021~integral to membrane
159024814		NS2A	1jpwB	P35222	1499	CTNNB1	Q14574	1825	DSC3	no	no	GO:0016020~membrane, GO:0016021~integral to membrane
159024814		NS2A	1jpwB	P35222	1499	CTNNB1	P04626	2064	ERBB2	no	no	GO:0016020~membrane, GO:0016021~integral to membrane
159024814		NS2A	1jpwB	P35222	1499	CTNNB1	Q05586	2902	GRIN1	no	no	GO:0016020~membrane, GO:0016021~integral to membrane
159024814		NS2A	1jpwB	P35222	1499	CTNNB1	O15399	2906	GRIN2D	no	no	GO:0016020~membrane, GO:0016021~integral to membrane
159024814		NS2A	1jpwB	P35222	1499	CTNNB1	Q9Y265	8607	RUVBL1	no	no	GO:0016020~membrane
159024814		NS2A	1jpwB	P35222	1499	CTNNB1	P35813	5494	PPM1A	no	no	GO:0016020~membrane, GO:0016021~integral to membrane
159024814		NS2A	1jpwB	P35222	1499	CTNNB1	Q99959	5318	PKP2	no	no	GO:0016020~membrane, GO:0016021~integral to membrane
159024814		NS2A	1jpwB	P35222	1499	CTNNB1	P42574	836	CASP3	no	no	GO:0016020~membrane
159024814		NS2A	1jpwB	P35222	1499	CTNNB1	P98161	5310	PKD1	no	no	GO:0016020~membrane, GO:0016021~integral to membrane
159024814		NS2A	1jpwB	P35222	1499	CTNNB1	P15311	7430	VIL2	no	no	GO:0016020~membrane
159024814		NS2A	1jpwB	P35222	1499	CTNNB1	O75309	1014	CDH16	no	no	GO:0016020~membrane, GO:0016021~integral to membrane
159024814		NS2A	1jpwB	P35222	1499	CTNNB1	P55291	1013	CDH15	no	no	GO:0016020~membrane, GO:0016021~integral to membrane
159024814		NS2A	1jpwB	P35222	1499	CTNNB1	Q9BR09	140825	NEURL2	no	no	GO:0016020~membrane
159024814		NS2A	1jpwB	P35222	1499	CTNNB1	P18031	5770	PTPN1	no	no	GO:0016020~membrane
159024814		NS2A	1jpwB	P35222	1499	CTNNB1	P29350	5777	PTPN6	no	no	GO:0016020~membrane
159024814		NS2A	1jpwB	P35222	1499	CTNNB1	Q14192	2274	FHL2	no	no	GO:0016020~membrane
159024814		NS2A	1jpwB	P35222	1499	CTNNB1	Q14790	841	CASP8	no	no	GO:0016020~membrane
159024814		NS2A	1jpwB	P35222	1499	CTNNB1	P55287	1009	CDH11	no	no	GO:0016020~membrane, GO:0016021~integral to membrane
159024814		NS2A	1jpwB	P35222	1499	CTNNB1	Q9ULB4	1007	CDH9	no	no	GO:0016020~membrane, GO:0016021~integral to membrane
159024814		NS2A	1jpwB	P35222	1499	CTNNB1	P55286	1006	CDH8	no	no	GO:0016020~membrane, GO:0016021~integral to membrane
159024814		NS2A	1jpwB	P35222	1499	CTNNB1	Q9ULB5	1005	CDH7	no	no	GO:0016020~membrane, GO:0016021~integral to membrane
159024814		NS2A	1jpwB	P35222	1499	CTNNB1	P33151	1003	CDH5	no	no	GO:0016020~membrane, GO:0016021~integral to membrane
159024814		NS2A	1jpwB	P35222	1499	CTNNB1	P22223	1001	CDH3	no	no	GO:0016020~membrane, GO:0016021~integral to membrane
159024814		NS2A	1jpwB	P35222	1499	CTNNB1	P19022	1000	CDH2	no	no	GO:0016020~membrane, GO:0016021~integral to membrane
159024814		NS2A	1jpwB	P35222	1499	CTNNB1	P49768	5663	PSEN1	no	no	GO:0016020~membrane, GO:0016021~integral to membrane
159024814		NS2A	1jpwB	P35222	1499	CTNNB1	P49810	5664	PSEN2	no	no	GO:0016020~membrane, GO:0016021~integral to membrane
159024814		NS2A	1jpwB	P35222	1499	CTNNB1	Q15642	9322	TRIP10	no	no	GO:0016020~membrane
159024814		NS2A	1jpwB	P35222	1499	CTNNB1	Q9Y230	10856	RUVBL2	no	no	GO:0016020~membrane
159024814		NS2A	1jpwB	P35222	1499	CTNNB1	Q9UQB3	1501	CTNND2	no	no	GO:0016020~membrane
159024814		NS2A	1jpwB	P35222	1499	CTNNB1	P46940	8826	IQGAP1	no	no	GO:0016020~membrane
159024814		NS2A	1jpwB	P35222	1499	CTNNB1	Q14344	10672	GNA13	no	no	GO:0016020~membrane
159024814		NS2A	1jpwB	P35222	1499	CTNNB1	Q86UP0	64403	CDH24	no	no	GO:0016020~membrane, GO:0016021~integral to membrane
159024814		NS2A	1jpwB	P35222	1499	CTNNB1	Q86UL8	9863	MAGI2	no	no	GO:0016020~membrane
159024814		NS2A	1jpwB	P35222	1499	CTNNB1	Q8TDM6	9231	DLG5	no	no	GO:0016020~membrane
159024814		NS2A	1jpwB	P35222	1499	CTNNB1	Q13002	2898	GRIK2	no	no	GO:0016020~membrane, GO:0016021~integral to membrane
159024814		NS2A	1jpwB	P35222	1499	CTNNB1	P28827	5797	PTPRM	no	no	GO:0016020~membrane, GO:0016021~integral to membrane
159024814		NS2A	1jpwB	P35222	1499	CTNNB1	Q15262	5796	PTPRK	no	no	GO:0016020~membrane, GO:0016021~integral to membrane
159024814		NS2A	1jpwB	P35222	1499	CTNNB1	Q12913	5795	PTPRJ	no	no	GO:0016020~membrane, GO:0016021~integral to membrane
159024814		NS2A	1jpwB	P35222	1499	CTNNB1	P68400	1457	CSNK2A1	yes	no	GO:0016020~membrane
159024814		NS2A	1jpwB	P35222	1499	CTNNB1	P10586	5792	PTPRF	no	no	GO:0016020~membrane, GO:0016021~integral to membrane
159024814		NS2A	1jpwB	P35222	1499	CTNNB1	P16150	6693	SPN	no	no	GO:0016020~membrane, GO:0016021~integral to membrane
159024814		NS2A	1jpwB	P35222	1499	CTNNB1	P84022	4088	SMAD3	no	no	GO:0016020~membrane
159024814		NS2A	1jpwB	P35222	1499	CTNNB1	P27986	5295	PIK3R1	no	no	GO:0016020~membrane
159024814		NS2A	1jpwB	P35222	1499	CTNNB1	Q16658	6624	FSCN1	no	no	GO:0016020~membrane
159024814		NS2A	1jpwB	P35222	1499	CTNNB1	Q96QZ7	9223	MAGI1	no	no	GO:0016020~membrane
159024814		NS2A	1jpwB	P35222	1499	CTNNB1	P25054	324	APC	no	no	GO:0016020~membrane
159024814		NS2A	1jpwB	P35222	1499	CTNNB1	P23471	5803	PTPRZ1	no	no	GO:0016020~membrane, GO:0016021~integral to membrane
159024814		NS2A	1jpwB	P35222	1499	CTNNB1	Q92729	10076	PTPRU	no	no	GO:0016020~membrane, GO:0016021~integral to membrane
159024814		NS2A	1jpwB	P35222	1499	CTNNB1	O15169	8312	AXIN1	no	no	GO:0016020~membrane
159024814		NS2A	1jpwB	P35222	1499	CTNNB1	P36897	7046	TGFBR1	no	no	GO:0016020~membrane, GO:0016021~integral to membrane
159024814		NS2A	1jpwB	P35222	1499	CTNNB1	Q15078	8851	CDK5R1	no	no	GO:0016020~membrane
159024814		NS2A	1jpwB	P35222	1499	CTNNB1	Q4KMG0	50937	CDON	no	no	GO:0016020~membrane, GO:0016021~integral to membrane
159024814		NS2A	1jpwB	P35222	1499	CTNNB1		9693	RAPGEF2	no	no	GO:0016020~membrane, GO:0016021~integral to membrane
159024814		NS2A	1jpwB	P35222	1499	CTNNB1	P06241	2534	FYN	no	no	GO:0016020~membrane
159024814		NS2A	1jpwB	P35222	1499	CTNNB1	P15941	4582	MUC1	no	no	GO:0016020~membrane, GO:0016021~integral to membrane
159024814		NS2A	1jpwC	P35222	1499	CTNNB1	Q16790	768	CA9	no	no	GO:0016020~membrane, GO:0016021~integral to membrane
159024814		NS2A	1jpwC	P35222	1499	CTNNB1	P16284	5175	PECAM1	no	no	GO:0016020~membrane, GO:0016021~integral to membrane
159024814		NS2A	1jpwC	P35222	1499	CTNNB1		10297	APC2	no	no	GO:0016020~membrane, GO:0016021~integral to membrane
159024814		NS2A	1jpwC	P35222	1499	CTNNB1	P35240	4771	NF2	no	no	GO:0016020~membrane
159024814		NS2A	1jpwC	P35222	1499	CTNNB1	P17948	2321	FLT1	no	no	GO:0016020~membrane, GO:0016021~integral to membrane
159024814		NS2A	1jpwC	P35222	1499	CTNNB1	O14745	9368	SLC9A3R1	no	no	GO:0016020~membrane
159024814		NS2A	1jpwC	P35222	1499	CTNNB1	P35968	3791	KDR	no	no	GO:0016020~membrane, GO:0016021~integral to membrane
159024814		NS2A	1jpwC	P35222	1499	CTNNB1	Q9UI47	29119	CTNNA3	no	no	GO:0016020~membrane
159024814		NS2A	1jpwC	P35222	1499	CTNNB1	O95405	9372	ZFYVE9	no	no	GO:0016020~membrane
159024814		NS2A	1jpwC	P35222	1499	CTNNB1	P12830	999	CDH1	no	no	GO:0016020~membrane, GO:0016021~integral to membrane
159024814		NS2A	1jpwC	P35222	1499	CTNNB1	P00533	1956	EGFR	no	no	GO:0016020~membrane, GO:0016021~integral to membrane
159024814		NS2A	1jpwC	P35222	1499	CTNNB1	P35221	1495	CTNNA1	no	no	GO:0016020~membrane
159024814		NS2A	1jpwC	P35222	1499	CTNNB1	P12931	6714	SRC	no	no	GO:0016020~membrane
159024814		NS2A	1jpwC	P35222	1499	CTNNB1	P08581	4233	MET	no	no	GO:0016020~membrane, GO:0016021~integral to membrane
159024814		NS2A	1jpwC	P35222	1499	CTNNB1	P37173	7048	TGFBR2	no	no	GO:0016020~membrane, GO:0016021~integral to membrane
159024814		NS2A	1jpwC	P35222	1499	CTNNB1	Q14574	1825	DSC3	no	no	GO:0016020~membrane, GO:0016021~integral to membrane
159024814		NS2A	1jpwC	P35222	1499	CTNNB1	P04626	2064	ERBB2	no	no	GO:0016020~membrane, GO:0016021~integral to membrane
159024814		NS2A	1jpwC	P35222	1499	CTNNB1	Q05586	2902	GRIN1	no	no	GO:0016020~membrane, GO:0016021~integral to membrane
159024814		NS2A	1jpwC	P35222	1499	CTNNB1	O15399	2906	GRIN2D	no	no	GO:0016020~membrane, GO:0016021~integral to membrane
159024814		NS2A	1jpwC	P35222	1499	CTNNB1	Q9Y265	8607	RUVBL1	no	no	GO:0016020~membrane
159024814		NS2A	1jpwC	P35222	1499	CTNNB1	P35813	5494	PPM1A	no	no	GO:0016020~membrane, GO:0016021~integral to membrane
159024814		NS2A	1jpwC	P35222	1499	CTNNB1	Q99959	5318	PKP2	no	no	GO:0016020~membrane, GO:0016021~integral to membrane
159024814		NS2A	1jpwC	P35222	1499	CTNNB1	P42574	836	CASP3	no	no	GO:0016020~membrane
159024814		NS2A	1jpwC	P35222	1499	CTNNB1	P98161	5310	PKD1	no	no	GO:0016020~membrane, GO:0016021~integral to membrane
159024814		NS2A	1jpwC	P35222	1499	CTNNB1	P15311	7430	VIL2	no	no	GO:0016020~membrane
159024814		NS2A	1jpwC	P35222	1499	CTNNB1	O75309	1014	CDH16	no	no	GO:0016020~membrane, GO:0016021~integral to membrane
159024814		NS2A	1jpwC	P35222	1499	CTNNB1	P55291	1013	CDH15	no	no	GO:0016020~membrane, GO:0016021~integral to membrane
159024814		NS2A	1jpwC	P35222	1499	CTNNB1	Q9BR09	140825	NEURL2	no	no	GO:0016020~membrane
159024814		NS2A	1jpwC	P35222	1499	CTNNB1	P18031	5770	PTPN1	no	no	GO:0016020~membrane
159024814		NS2A	1jpwC	P35222	1499	CTNNB1	P29350	5777	PTPN6	no	no	GO:0016020~membrane
159024814		NS2A	1jpwC	P35222	1499	CTNNB1	Q14192	2274	FHL2	no	no	GO:0016020~membrane
159024814		NS2A	1jpwC	P35222	1499	CTNNB1	Q14790	841	CASP8	no	no	GO:0016020~membrane
159024814		NS2A	1jpwC	P35222	1499	CTNNB1	P55287	1009	CDH11	no	no	GO:0016020~membrane, GO:0016021~integral to membrane
159024814		NS2A	1jpwC	P35222	1499	CTNNB1	Q9ULB4	1007	CDH9	no	no	GO:0016020~membrane, GO:0016021~integral to membrane
159024814		NS2A	1jpwC	P35222	1499	CTNNB1	P55286	1006	CDH8	no	no	GO:0016020~membrane, GO:0016021~integral to membrane
159024814		NS2A	1jpwC	P35222	1499	CTNNB1	Q9ULB5	1005	CDH7	no	no	GO:0016020~membrane, GO:0016021~integral to membrane
159024814		NS2A	1jpwC	P35222	1499	CTNNB1	P33151	1003	CDH5	no	no	GO:0016020~membrane, GO:0016021~integral to membrane
159024814		NS2A	1jpwC	P35222	1499	CTNNB1	P22223	1001	CDH3	no	no	GO:0016020~membrane, GO:0016021~integral to membrane
159024814		NS2A	1jpwC	P35222	1499	CTNNB1	P19022	1000	CDH2	no	no	GO:0016020~membrane, GO:0016021~integral to membrane
159024814		NS2A	1jpwC	P35222	1499	CTNNB1	P49768	5663	PSEN1	no	no	GO:0016020~membrane, GO:0016021~integral to membrane
159024814		NS2A	1jpwC	P35222	1499	CTNNB1	P49810	5664	PSEN2	no	no	GO:0016020~membrane, GO:0016021~integral to membrane
159024814		NS2A	1jpwC	P35222	1499	CTNNB1	Q15642	9322	TRIP10	no	no	GO:0016020~membrane
159024814		NS2A	1jpwC	P35222	1499	CTNNB1	Q9Y230	10856	RUVBL2	no	no	GO:0016020~membrane
159024814		NS2A	1jpwC	P35222	1499	CTNNB1	Q9UQB3	1501	CTNND2	no	no	GO:0016020~membrane
159024814		NS2A	1jpwC	P35222	1499	CTNNB1	P46940	8826	IQGAP1	no	no	GO:0016020~membrane
159024814		NS2A	1jpwC	P35222	1499	CTNNB1	Q14344	10672	GNA13	no	no	GO:0016020~membrane
159024814		NS2A	1jpwC	P35222	1499	CTNNB1	Q86UP0	64403	CDH24	no	no	GO:0016020~membrane, GO:0016021~integral to membrane
159024814		NS2A	1jpwC	P35222	1499	CTNNB1	Q86UL8	9863	MAGI2	no	no	GO:0016020~membrane
159024814		NS2A	1jpwC	P35222	1499	CTNNB1	Q8TDM6	9231	DLG5	no	no	GO:0016020~membrane
159024814		NS2A	1jpwC	P35222	1499	CTNNB1	Q13002	2898	GRIK2	no	no	GO:0016020~membrane, GO:0016021~integral to membrane
159024814		NS2A	1jpwC	P35222	1499	CTNNB1	P28827	5797	PTPRM	no	no	GO:0016020~membrane, GO:0016021~integral to membrane
159024814		NS2A	1jpwC	P35222	1499	CTNNB1	Q15262	5796	PTPRK	no	no	GO:0016020~membrane, GO:0016021~integral to membrane
159024814		NS2A	1jpwC	P35222	1499	CTNNB1	Q12913	5795	PTPRJ	no	no	GO:0016020~membrane, GO:0016021~integral to membrane
159024814		NS2A	1jpwC	P35222	1499	CTNNB1	P68400	1457	CSNK2A1	yes	no	GO:0016020~membrane
159024814		NS2A	1jpwC	P35222	1499	CTNNB1	P10586	5792	PTPRF	no	no	GO:0016020~membrane, GO:0016021~integral to membrane
159024814		NS2A	1jpwC	P35222	1499	CTNNB1	P16150	6693	SPN	no	no	GO:0016020~membrane, GO:0016021~integral to membrane
159024814		NS2A	1jpwC	P35222	1499	CTNNB1	P84022	4088	SMAD3	no	no	GO:0016020~membrane
159024814		NS2A	1jpwC	P35222	1499	CTNNB1	P27986	5295	PIK3R1	no	no	GO:0016020~membrane
159024814		NS2A	1jpwC	P35222	1499	CTNNB1	Q16658	6624	FSCN1	no	no	GO:0016020~membrane
159024814		NS2A	1jpwC	P35222	1499	CTNNB1	Q96QZ7	9223	MAGI1	no	no	GO:0016020~membrane
159024814		NS2A	1jpwC	P35222	1499	CTNNB1	P25054	324	APC	no	no	GO:0016020~membrane
159024814		NS2A	1jpwC	P35222	1499	CTNNB1	P23471	5803	PTPRZ1	no	no	GO:0016020~membrane, GO:0016021~integral to membrane
159024814		NS2A	1jpwC	P35222	1499	CTNNB1	Q92729	10076	PTPRU	no	no	GO:0016020~membrane, GO:0016021~integral to membrane
159024814		NS2A	1jpwC	P35222	1499	CTNNB1	O15169	8312	AXIN1	no	no	GO:0016020~membrane
159024814		NS2A	1jpwC	P35222	1499	CTNNB1	P36897	7046	TGFBR1	no	no	GO:0016020~membrane, GO:0016021~integral to membrane
159024814		NS2A	1jpwC	P35222	1499	CTNNB1	Q15078	8851	CDK5R1	no	no	GO:0016020~membrane
159024814		NS2A	1jpwC	P35222	1499	CTNNB1	Q4KMG0	50937	CDON	no	no	GO:0016020~membrane, GO:0016021~integral to membrane
159024814		NS2A	1jpwC	P35222	1499	CTNNB1		9693	RAPGEF2	no	no	GO:0016020~membrane, GO:0016021~integral to membrane
159024814		NS2A	1jpwC	P35222	1499	CTNNB1	P06241	2534	FYN	no	no	GO:0016020~membrane
159024814		NS2A	1jpwC	P35222	1499	CTNNB1	P15941	4582	MUC1	no	no	GO:0016020~membrane, GO:0016021~integral to membrane
159024814		NS2A	1jpwA	P35222	1499	CTNNB1	Q16790	768	CA9	no	no	GO:0016020~membrane, GO:0016021~integral to membrane
159024814		NS2A	1jpwA	P35222	1499	CTNNB1	P16284	5175	PECAM1	no	no	GO:0016020~membrane, GO:0016021~integral to membrane
159024814		NS2A	1jpwA	P35222	1499	CTNNB1		10297	APC2	no	no	GO:0016020~membrane, GO:0016021~integral to membrane
159024814		NS2A	1jpwA	P35222	1499	CTNNB1	P35240	4771	NF2	no	no	GO:0016020~membrane
159024814		NS2A	1jpwA	P35222	1499	CTNNB1	P17948	2321	FLT1	no	no	GO:0016020~membrane, GO:0016021~integral to membrane
159024814		NS2A	1jpwA	P35222	1499	CTNNB1	O14745	9368	SLC9A3R1	no	no	GO:0016020~membrane
159024814		NS2A	1jpwA	P35222	1499	CTNNB1	P35968	3791	KDR	no	no	GO:0016020~membrane, GO:0016021~integral to membrane
159024814		NS2A	1jpwA	P35222	1499	CTNNB1	Q9UI47	29119	CTNNA3	no	no	GO:0016020~membrane
159024814		NS2A	1jpwA	P35222	1499	CTNNB1	O95405	9372	ZFYVE9	no	no	GO:0016020~membrane
159024814		NS2A	1jpwA	P35222	1499	CTNNB1	P12830	999	CDH1	no	no	GO:0016020~membrane, GO:0016021~integral to membrane
159024814		NS2A	1jpwA	P35222	1499	CTNNB1	P00533	1956	EGFR	no	no	GO:0016020~membrane, GO:0016021~integral to membrane
159024814		NS2A	1jpwA	P35222	1499	CTNNB1	P35221	1495	CTNNA1	no	no	GO:0016020~membrane
159024814		NS2A	1jpwA	P35222	1499	CTNNB1	P12931	6714	SRC	no	no	GO:0016020~membrane
159024814		NS2A	1jpwA	P35222	1499	CTNNB1	P08581	4233	MET	no	no	GO:0016020~membrane, GO:0016021~integral to membrane
159024814		NS2A	1jpwA	P35222	1499	CTNNB1	P37173	7048	TGFBR2	no	no	GO:0016020~membrane, GO:0016021~integral to membrane
159024814		NS2A	1jpwA	P35222	1499	CTNNB1	Q14574	1825	DSC3	no	no	GO:0016020~membrane, GO:0016021~integral to membrane
159024814		NS2A	1jpwA	P35222	1499	CTNNB1	P04626	2064	ERBB2	no	no	GO:0016020~membrane, GO:0016021~integral to membrane
159024814		NS2A	1jpwA	P35222	1499	CTNNB1	Q05586	2902	GRIN1	no	no	GO:0016020~membrane, GO:0016021~integral to membrane
159024814		NS2A	1jpwA	P35222	1499	CTNNB1	O15399	2906	GRIN2D	no	no	GO:0016020~membrane, GO:0016021~integral to membrane
159024814		NS2A	1jpwA	P35222	1499	CTNNB1	Q9Y265	8607	RUVBL1	no	no	GO:0016020~membrane
159024814		NS2A	1jpwA	P35222	1499	CTNNB1	P35813	5494	PPM1A	no	no	GO:0016020~membrane, GO:0016021~integral to membrane
159024814		NS2A	1jpwA	P35222	1499	CTNNB1	Q99959	5318	PKP2	no	no	GO:0016020~membrane, GO:0016021~integral to membrane
159024814		NS2A	1jpwA	P35222	1499	CTNNB1	P42574	836	CASP3	no	no	GO:0016020~membrane
159024814		NS2A	1jpwA	P35222	1499	CTNNB1	P98161	5310	PKD1	no	no	GO:0016020~membrane, GO:0016021~integral to membrane
159024814		NS2A	1jpwA	P35222	1499	CTNNB1	P15311	7430	VIL2	no	no	GO:0016020~membrane
159024814		NS2A	1jpwA	P35222	1499	CTNNB1	O75309	1014	CDH16	no	no	GO:0016020~membrane, GO:0016021~integral to membrane
159024814		NS2A	1jpwA	P35222	1499	CTNNB1	P55291	1013	CDH15	no	no	GO:0016020~membrane, GO:0016021~integral to membrane
159024814		NS2A	1jpwA	P35222	1499	CTNNB1	Q9BR09	140825	NEURL2	no	no	GO:0016020~membrane
159024814		NS2A	1jpwA	P35222	1499	CTNNB1	P18031	5770	PTPN1	no	no	GO:0016020~membrane
159024814		NS2A	1jpwA	P35222	1499	CTNNB1	P29350	5777	PTPN6	no	no	GO:0016020~membrane
159024814		NS2A	1jpwA	P35222	1499	CTNNB1	Q14192	2274	FHL2	no	no	GO:0016020~membrane
159024814		NS2A	1jpwA	P35222	1499	CTNNB1	Q14790	841	CASP8	no	no	GO:0016020~membrane
159024814		NS2A	1jpwA	P35222	1499	CTNNB1	P55287	1009	CDH11	no	no	GO:0016020~membrane, GO:0016021~integral to membrane
159024814		NS2A	1jpwA	P35222	1499	CTNNB1	Q9ULB4	1007	CDH9	no	no	GO:0016020~membrane, GO:0016021~integral to membrane
159024814		NS2A	1jpwA	P35222	1499	CTNNB1	P55286	1006	CDH8	no	no	GO:0016020~membrane, GO:0016021~integral to membrane
159024814		NS2A	1jpwA	P35222	1499	CTNNB1	Q9ULB5	1005	CDH7	no	no	GO:0016020~membrane, GO:0016021~integral to membrane
159024814		NS2A	1jpwA	P35222	1499	CTNNB1	P33151	1003	CDH5	no	no	GO:0016020~membrane, GO:0016021~integral to membrane
159024814		NS2A	1jpwA	P35222	1499	CTNNB1	P22223	1001	CDH3	no	no	GO:0016020~membrane, GO:0016021~integral to membrane
159024814		NS2A	1jpwA	P35222	1499	CTNNB1	P19022	1000	CDH2	no	no	GO:0016020~membrane, GO:0016021~integral to membrane
159024814		NS2A	1jpwA	P35222	1499	CTNNB1	P49768	5663	PSEN1	no	no	GO:0016020~membrane, GO:0016021~integral to membrane
159024814		NS2A	1jpwA	P35222	1499	CTNNB1	P49810	5664	PSEN2	no	no	GO:0016020~membrane, GO:0016021~integral to membrane
159024814		NS2A	1jpwA	P35222	1499	CTNNB1	Q15642	9322	TRIP10	no	no	GO:0016020~membrane
159024814		NS2A	1jpwA	P35222	1499	CTNNB1	Q9Y230	10856	RUVBL2	no	no	GO:0016020~membrane
159024814		NS2A	1jpwA	P35222	1499	CTNNB1	Q9UQB3	1501	CTNND2	no	no	GO:0016020~membrane
159024814		NS2A	1jpwA	P35222	1499	CTNNB1	P46940	8826	IQGAP1	no	no	GO:0016020~membrane
159024814		NS2A	1jpwA	P35222	1499	CTNNB1	Q14344	10672	GNA13	no	no	GO:0016020~membrane
159024814		NS2A	1jpwA	P35222	1499	CTNNB1	Q86UP0	64403	CDH24	no	no	GO:0016020~membrane, GO:0016021~integral to membrane
159024814		NS2A	1jpwA	P35222	1499	CTNNB1	Q86UL8	9863	MAGI2	no	no	GO:0016020~membrane
159024814		NS2A	1jpwA	P35222	1499	CTNNB1	Q8TDM6	9231	DLG5	no	no	GO:0016020~membrane
159024814		NS2A	1jpwA	P35222	1499	CTNNB1	Q13002	2898	GRIK2	no	no	GO:0016020~membrane, GO:0016021~integral to membrane
159024814		NS2A	1jpwA	P35222	1499	CTNNB1	P28827	5797	PTPRM	no	no	GO:0016020~membrane, GO:0016021~integral to membrane
159024814		NS2A	1jpwA	P35222	1499	CTNNB1	Q15262	5796	PTPRK	no	no	GO:0016020~membrane, GO:0016021~integral to membrane
159024814		NS2A	1jpwA	P35222	1499	CTNNB1	Q12913	5795	PTPRJ	no	no	GO:0016020~membrane, GO:0016021~integral to membrane
159024814		NS2A	1jpwA	P35222	1499	CTNNB1	P68400	1457	CSNK2A1	yes	no	GO:0016020~membrane
159024814		NS2A	1jpwA	P35222	1499	CTNNB1	P10586	5792	PTPRF	no	no	GO:0016020~membrane, GO:0016021~integral to membrane
159024814		NS2A	1jpwA	P35222	1499	CTNNB1	P16150	6693	SPN	no	no	GO:0016020~membrane, GO:0016021~integral to membrane
159024814		NS2A	1jpwA	P35222	1499	CTNNB1	P84022	4088	SMAD3	no	no	GO:0016020~membrane
159024814		NS2A	1jpwA	P35222	1499	CTNNB1	P27986	5295	PIK3R1	no	no	GO:0016020~membrane
159024814		NS2A	1jpwA	P35222	1499	CTNNB1	Q16658	6624	FSCN1	no	no	GO:0016020~membrane
159024814		NS2A	1jpwA	P35222	1499	CTNNB1	Q96QZ7	9223	MAGI1	no	no	GO:0016020~membrane
159024814		NS2A	1jpwA	P35222	1499	CTNNB1	P25054	324	APC	no	no	GO:0016020~membrane
159024814		NS2A	1jpwA	P35222	1499	CTNNB1	P23471	5803	PTPRZ1	no	no	GO:0016020~membrane, GO:0016021~integral to membrane
159024814		NS2A	1jpwA	P35222	1499	CTNNB1	Q92729	10076	PTPRU	no	no	GO:0016020~membrane, GO:0016021~integral to membrane
159024814		NS2A	1jpwA	P35222	1499	CTNNB1	O15169	8312	AXIN1	no	no	GO:0016020~membrane
159024814		NS2A	1jpwA	P35222	1499	CTNNB1	P36897	7046	TGFBR1	no	no	GO:0016020~membrane, GO:0016021~integral to membrane
159024814		NS2A	1jpwA	P35222	1499	CTNNB1	Q15078	8851	CDK5R1	no	no	GO:0016020~membrane
159024814		NS2A	1jpwA	P35222	1499	CTNNB1	Q4KMG0	50937	CDON	no	no	GO:0016020~membrane, GO:0016021~integral to membrane
159024814		NS2A	1jpwA	P35222	1499	CTNNB1		9693	RAPGEF2	no	no	GO:0016020~membrane, GO:0016021~integral to membrane
159024814		NS2A	1jpwA	P35222	1499	CTNNB1	P06241	2534	FYN	no	no	GO:0016020~membrane
159024814		NS2A	1jpwA	P35222	1499	CTNNB1	P15941	4582	MUC1	no	no	GO:0016020~membrane, GO:0016021~integral to membrane
159024814		NS2A	1o6oB	Q14974	3837	KPNB1	O15397	10526	IPO8	no	no	GO:0016020~membrane, GO:0016021~integral to membrane
159024814		NS2A	1o6oB	Q14974	3837	KPNB1	P84022	4088	SMAD3	no	no	GO:0016020~membrane
159024814		NS2A	1o6oB	Q14974	3837	KPNB1	Q12772	6721	SREBF2	no	no	GO:0016020~membrane, GO:0016021~integral to membrane
159024814		NS2A	1o6oB	Q14974	3837	KPNB1	P37198	23636	NUP62	no	no	GO:0016020~membrane, GO:0016021~integral to membrane
159024814		NS2A	1o6oB	Q14974	3837	KPNB1	O60684	23633	KPNA6	no	no	GO:0016020~membrane, GO:0016021~integral to membrane
159024814		NS2A	1o6oB	Q14974	3837	KPNB1	P52948	4928	NUP98	no	no	GO:0016020~membrane, GO:0016021~integral to membrane
159024814		NS2A	1o6oB	Q14974	3837	KPNB1	Q9UKX7	10762	NUP50	no	no	GO:0016020~membrane, GO:0016021~integral to membrane
159024814		NS2A	1o6oB	Q14974	3837	KPNB1	P14209	4267	CD99	no	no	GO:0016020~membrane, GO:0016021~integral to membrane
159024814		NS2A	1o6oB	Q14974	3837	KPNB1	P49792	5903	RANBP2	no	no	GO:0016020~membrane, GO:0016021~integral to membrane
159024814		NS2A	1o6oB	Q14974	3837	KPNB1	P62826	5901	RAN	no	no	GO:0016020~membrane, GO:0016021~integral to membrane
159024814		NS2A	1o6oB	Q14974	3837	KPNB1	P49790	9972	NUP153	no	no	GO:0016020~membrane, GO:0016021~integral to membrane
159024814		NS2A	1o6oB	Q14974	3837	KPNB1	P11362	2260	FGFR1	no	no	GO:0016020~membrane, GO:0016021~integral to membrane
159024814		NS2A	1o6oB	Q14974	3837	KPNB1	O95373	10527	IPO7	no	no	GO:0016020~membrane, GO:0016021~integral to membrane
159024814		NS2A	1o6oB	Q14974	3837	KPNB1	O95149	10073	SNUPN	no	no	GO:0016020~membrane, GO:0016021~integral to membrane
159024814		NS2A	1o6oB	Q14974	3837	KPNB1	Q14974	3837	KPNB1	no	no	GO:0016020~membrane, GO:0016021~integral to membrane
159024814		NS2A	1o6oB	Q14974	3837	KPNB1	P52292	3838	KPNA2	no	no	GO:0016020~membrane, GO:0016021~integral to membrane
159024814		NS2A	1o6oB	Q14974	3837	KPNB1	O00505	3839	KPNA3	no	no	GO:0016020~membrane, GO:0016021~integral to membrane
159024814		NS2A	1o6oB	Q14974	3837	KPNB1	P55060	1434	CSE1L	no	no	GO:0016020~membrane, GO:0016021~integral to membrane
159024814		NS2A	1o6oB	Q14974	3837	KPNB1	O94806	23683	PRKD3	no	no	GO:0016020~membrane
159024814		NS2A	2nymD	P30153	5518	PPP2R1A	Q05586	2902	GRIN1	no	no	GO:0016020~membrane, GO:0016021~integral to membrane
159024814		NS2A	2nymD	P30153	5518	PPP2R1A	Q03113	2768	GNA12	no	no	GO:0016020~membrane
159024814		NS2A	2nymD	P30153	5518	PPP2R1A	O15399	2906	GRIN2D	no	no	GO:0016020~membrane, GO:0016021~integral to membrane
159024814		NS2A	2nymD	P30153	5518	PPP2R1A	P84022	4088	SMAD3	no	no	GO:0016020~membrane
159024814		NS2A	2nymD	P30153	5518	PPP2R1A	O95405	9372	ZFYVE9	no	no	GO:0016020~membrane
159024814		NS2A	2nymD	P30153	5518	PPP2R1A	Q96P70	55705	IPO9	no	no	GO:0016020~membrane, GO:0016021~integral to membrane
159024814		NS2A	2nymD	P30153	5518	PPP2R1A	P53816	11145	HRASLS3	no	no	GO:0016020~membrane, GO:0016021~integral to membrane
159024814		NS2A	2nymD	P30153	5518	PPP2R1A	P23975	6530	SLC6A2	no	no	GO:0016020~membrane, GO:0016021~integral to membrane
159024814		NS2A	1g3jC	P35222	1499	CTNNB1	Q16790	768	CA9	no	no	GO:0016020~membrane, GO:0016021~integral to membrane
159024814		NS2A	1g3jC	P35222	1499	CTNNB1	P16284	5175	PECAM1	no	no	GO:0016020~membrane, GO:0016021~integral to membrane
159024814		NS2A	1g3jC	P35222	1499	CTNNB1		10297	APC2	no	no	GO:0016020~membrane, GO:0016021~integral to membrane
159024814		NS2A	1g3jC	P35222	1499	CTNNB1	P35240	4771	NF2	no	no	GO:0016020~membrane
159024814		NS2A	1g3jC	P35222	1499	CTNNB1	P17948	2321	FLT1	no	no	GO:0016020~membrane, GO:0016021~integral to membrane
159024814		NS2A	1g3jC	P35222	1499	CTNNB1	O14745	9368	SLC9A3R1	no	no	GO:0016020~membrane
159024814		NS2A	1g3jC	P35222	1499	CTNNB1	P35968	3791	KDR	no	no	GO:0016020~membrane, GO:0016021~integral to membrane
159024814		NS2A	1g3jC	P35222	1499	CTNNB1	Q9UI47	29119	CTNNA3	no	no	GO:0016020~membrane
159024814		NS2A	1g3jC	P35222	1499	CTNNB1	O95405	9372	ZFYVE9	no	no	GO:0016020~membrane
159024814		NS2A	1g3jC	P35222	1499	CTNNB1	P12830	999	CDH1	no	no	GO:0016020~membrane, GO:0016021~integral to membrane
159024814		NS2A	1g3jC	P35222	1499	CTNNB1	P00533	1956	EGFR	no	no	GO:0016020~membrane, GO:0016021~integral to membrane
159024814		NS2A	1g3jC	P35222	1499	CTNNB1	P35221	1495	CTNNA1	no	no	GO:0016020~membrane
159024814		NS2A	1g3jC	P35222	1499	CTNNB1	P12931	6714	SRC	no	no	GO:0016020~membrane
159024814		NS2A	1g3jC	P35222	1499	CTNNB1	P08581	4233	MET	no	no	GO:0016020~membrane, GO:0016021~integral to membrane
159024814		NS2A	1g3jC	P35222	1499	CTNNB1	P37173	7048	TGFBR2	no	no	GO:0016020~membrane, GO:0016021~integral to membrane
159024814		NS2A	1g3jC	P35222	1499	CTNNB1	Q14574	1825	DSC3	no	no	GO:0016020~membrane, GO:0016021~integral to membrane
159024814		NS2A	1g3jC	P35222	1499	CTNNB1	P04626	2064	ERBB2	no	no	GO:0016020~membrane, GO:0016021~integral to membrane
159024814		NS2A	1g3jC	P35222	1499	CTNNB1	Q05586	2902	GRIN1	no	no	GO:0016020~membrane, GO:0016021~integral to membrane
159024814		NS2A	1g3jC	P35222	1499	CTNNB1	O15399	2906	GRIN2D	no	no	GO:0016020~membrane, GO:0016021~integral to membrane
159024814		NS2A	1g3jC	P35222	1499	CTNNB1	Q9Y265	8607	RUVBL1	no	no	GO:0016020~membrane
159024814		NS2A	1g3jC	P35222	1499	CTNNB1	P35813	5494	PPM1A	no	no	GO:0016020~membrane, GO:0016021~integral to membrane
159024814		NS2A	1g3jC	P35222	1499	CTNNB1	Q99959	5318	PKP2	no	no	GO:0016020~membrane, GO:0016021~integral to membrane
159024814		NS2A	1g3jC	P35222	1499	CTNNB1	P42574	836	CASP3	no	no	GO:0016020~membrane
159024814		NS2A	1g3jC	P35222	1499	CTNNB1	P98161	5310	PKD1	no	no	GO:0016020~membrane, GO:0016021~integral to membrane
159024814		NS2A	1g3jC	P35222	1499	CTNNB1	P15311	7430	VIL2	no	no	GO:0016020~membrane
159024814		NS2A	1g3jC	P35222	1499	CTNNB1	O75309	1014	CDH16	no	no	GO:0016020~membrane, GO:0016021~integral to membrane
159024814		NS2A	1g3jC	P35222	1499	CTNNB1	P55291	1013	CDH15	no	no	GO:0016020~membrane, GO:0016021~integral to membrane
159024814		NS2A	1g3jC	P35222	1499	CTNNB1	Q9BR09	140825	NEURL2	no	no	GO:0016020~membrane
159024814		NS2A	1g3jC	P35222	1499	CTNNB1	P18031	5770	PTPN1	no	no	GO:0016020~membrane
159024814		NS2A	1g3jC	P35222	1499	CTNNB1	P29350	5777	PTPN6	no	no	GO:0016020~membrane
159024814		NS2A	1g3jC	P35222	1499	CTNNB1	Q14192	2274	FHL2	no	no	GO:0016020~membrane
159024814		NS2A	1g3jC	P35222	1499	CTNNB1	Q14790	841	CASP8	no	no	GO:0016020~membrane
159024814		NS2A	1g3jC	P35222	1499	CTNNB1	P55287	1009	CDH11	no	no	GO:0016020~membrane, GO:0016021~integral to membrane
159024814		NS2A	1g3jC	P35222	1499	CTNNB1	Q9ULB4	1007	CDH9	no	no	GO:0016020~membrane, GO:0016021~integral to membrane
159024814		NS2A	1g3jC	P35222	1499	CTNNB1	P55286	1006	CDH8	no	no	GO:0016020~membrane, GO:0016021~integral to membrane
159024814		NS2A	1g3jC	P35222	1499	CTNNB1	Q9ULB5	1005	CDH7	no	no	GO:0016020~membrane, GO:0016021~integral to membrane
159024814		NS2A	1g3jC	P35222	1499	CTNNB1	P33151	1003	CDH5	no	no	GO:0016020~membrane, GO:0016021~integral to membrane
159024814		NS2A	1g3jC	P35222	1499	CTNNB1	P22223	1001	CDH3	no	no	GO:0016020~membrane, GO:0016021~integral to membrane
159024814		NS2A	1g3jC	P35222	1499	CTNNB1	P19022	1000	CDH2	no	no	GO:0016020~membrane, GO:0016021~integral to membrane
159024814		NS2A	1g3jC	P35222	1499	CTNNB1	P49768	5663	PSEN1	no	no	GO:0016020~membrane, GO:0016021~integral to membrane
159024814		NS2A	1g3jC	P35222	1499	CTNNB1	P49810	5664	PSEN2	no	no	GO:0016020~membrane, GO:0016021~integral to membrane
159024814		NS2A	1g3jC	P35222	1499	CTNNB1	Q15642	9322	TRIP10	no	no	GO:0016020~membrane
159024814		NS2A	1g3jC	P35222	1499	CTNNB1	Q9Y230	10856	RUVBL2	no	no	GO:0016020~membrane
159024814		NS2A	1g3jC	P35222	1499	CTNNB1	Q9UQB3	1501	CTNND2	no	no	GO:0016020~membrane
159024814		NS2A	1g3jC	P35222	1499	CTNNB1	P46940	8826	IQGAP1	no	no	GO:0016020~membrane
159024814		NS2A	1g3jC	P35222	1499	CTNNB1	Q14344	10672	GNA13	no	no	GO:0016020~membrane
159024814		NS2A	1g3jC	P35222	1499	CTNNB1	Q86UP0	64403	CDH24	no	no	GO:0016020~membrane, GO:0016021~integral to membrane
159024814		NS2A	1g3jC	P35222	1499	CTNNB1	Q86UL8	9863	MAGI2	no	no	GO:0016020~membrane
159024814		NS2A	1g3jC	P35222	1499	CTNNB1	Q8TDM6	9231	DLG5	no	no	GO:0016020~membrane
159024814		NS2A	1g3jC	P35222	1499	CTNNB1	Q13002	2898	GRIK2	no	no	GO:0016020~membrane, GO:0016021~integral to membrane
159024814		NS2A	1g3jC	P35222	1499	CTNNB1	P28827	5797	PTPRM	no	no	GO:0016020~membrane, GO:0016021~integral to membrane
159024814		NS2A	1g3jC	P35222	1499	CTNNB1	Q15262	5796	PTPRK	no	no	GO:0016020~membrane, GO:0016021~integral to membrane
159024814		NS2A	1g3jC	P35222	1499	CTNNB1	Q12913	5795	PTPRJ	no	no	GO:0016020~membrane, GO:0016021~integral to membrane
159024814		NS2A	1g3jC	P35222	1499	CTNNB1	P68400	1457	CSNK2A1	yes	no	GO:0016020~membrane
159024814		NS2A	1g3jC	P35222	1499	CTNNB1	P10586	5792	PTPRF	no	no	GO:0016020~membrane, GO:0016021~integral to membrane
159024814		NS2A	1g3jC	P35222	1499	CTNNB1	P16150	6693	SPN	no	no	GO:0016020~membrane, GO:0016021~integral to membrane
159024814		NS2A	1g3jC	P35222	1499	CTNNB1	P84022	4088	SMAD3	no	no	GO:0016020~membrane
159024814		NS2A	1g3jC	P35222	1499	CTNNB1	P27986	5295	PIK3R1	no	no	GO:0016020~membrane
159024814		NS2A	1g3jC	P35222	1499	CTNNB1	Q16658	6624	FSCN1	no	no	GO:0016020~membrane
159024814		NS2A	1g3jC	P35222	1499	CTNNB1	Q96QZ7	9223	MAGI1	no	no	GO:0016020~membrane
159024814		NS2A	1g3jC	P35222	1499	CTNNB1	P25054	324	APC	no	no	GO:0016020~membrane
159024814		NS2A	1g3jC	P35222	1499	CTNNB1	P23471	5803	PTPRZ1	no	no	GO:0016020~membrane, GO:0016021~integral to membrane
159024814		NS2A	1g3jC	P35222	1499	CTNNB1	Q92729	10076	PTPRU	no	no	GO:0016020~membrane, GO:0016021~integral to membrane
159024814		NS2A	1g3jC	P35222	1499	CTNNB1	O15169	8312	AXIN1	no	no	GO:0016020~membrane
159024814		NS2A	1g3jC	P35222	1499	CTNNB1	P36897	7046	TGFBR1	no	no	GO:0016020~membrane, GO:0016021~integral to membrane
159024814		NS2A	1g3jC	P35222	1499	CTNNB1	Q15078	8851	CDK5R1	no	no	GO:0016020~membrane
159024814		NS2A	1g3jC	P35222	1499	CTNNB1	Q4KMG0	50937	CDON	no	no	GO:0016020~membrane, GO:0016021~integral to membrane
159024814		NS2A	1g3jC	P35222	1499	CTNNB1		9693	RAPGEF2	no	no	GO:0016020~membrane, GO:0016021~integral to membrane
159024814		NS2A	1g3jC	P35222	1499	CTNNB1	P06241	2534	FYN	no	no	GO:0016020~membrane
159024814		NS2A	1g3jC	P35222	1499	CTNNB1	P15941	4582	MUC1	no	no	GO:0016020~membrane, GO:0016021~integral to membrane
159024814		NS2A	2h4mB	Q92973	3842	TNPO1	P35658	8021	NUP214	no	no	GO:0016020~membrane, GO:0016021~integral to membrane
159024814		NS2A	2h4mB	Q92973	3842	TNPO1	Q92973	3842	TNPO1	no	no	GO:0016020~membrane, GO:0016021~integral to membrane
159024814		NS2A	2h4mB	Q92973	3842	TNPO1	P49792	5903	RANBP2	no	no	GO:0016020~membrane, GO:0016021~integral to membrane
159024814		NS2A	2h4mB	Q92973	3842	TNPO1	P52948	4928	NUP98	no	no	GO:0016020~membrane, GO:0016021~integral to membrane
159024814		NS2A	2h4mB	Q92973	3842	TNPO1	P49790	9972	NUP153	no	no	GO:0016020~membrane, GO:0016021~integral to membrane
159024814		NS2A	2h4mB	Q92973	3842	TNPO1	P62826	5901	RAN	no	no	GO:0016020~membrane, GO:0016021~integral to membrane
159024814		NS2A	2h4mB	Q92973	3842	TNPO1	Q53T03	84220	RGPD5	no	no	GO:0016020~membrane, GO:0016021~integral to membrane
159024814		NS2A	2h4mB	Q92973	3842	TNPO1	Q9UBU9	10482	NXF1	no	no	GO:0016020~membrane, GO:0016021~integral to membrane
159024814		NS2A	1o6pB	Q14974	3837	KPNB1	O15397	10526	IPO8	no	no	GO:0016020~membrane, GO:0016021~integral to membrane
159024814		NS2A	1o6pB	Q14974	3837	KPNB1	P84022	4088	SMAD3	no	no	GO:0016020~membrane
159024814		NS2A	1o6pB	Q14974	3837	KPNB1	Q12772	6721	SREBF2	no	no	GO:0016020~membrane, GO:0016021~integral to membrane
159024814		NS2A	1o6pB	Q14974	3837	KPNB1	P37198	23636	NUP62	no	no	GO:0016020~membrane, GO:0016021~integral to membrane
159024814		NS2A	1o6pB	Q14974	3837	KPNB1	O60684	23633	KPNA6	no	no	GO:0016020~membrane, GO:0016021~integral to membrane
159024814		NS2A	1o6pB	Q14974	3837	KPNB1	P52948	4928	NUP98	no	no	GO:0016020~membrane, GO:0016021~integral to membrane
159024814		NS2A	1o6pB	Q14974	3837	KPNB1	Q9UKX7	10762	NUP50	no	no	GO:0016020~membrane, GO:0016021~integral to membrane
159024814		NS2A	1o6pB	Q14974	3837	KPNB1	P14209	4267	CD99	no	no	GO:0016020~membrane, GO:0016021~integral to membrane
159024814		NS2A	1o6pB	Q14974	3837	KPNB1	P49792	5903	RANBP2	no	no	GO:0016020~membrane, GO:0016021~integral to membrane
159024814		NS2A	1o6pB	Q14974	3837	KPNB1	P62826	5901	RAN	no	no	GO:0016020~membrane, GO:0016021~integral to membrane
159024814		NS2A	1o6pB	Q14974	3837	KPNB1	P49790	9972	NUP153	no	no	GO:0016020~membrane, GO:0016021~integral to membrane
159024814		NS2A	1o6pB	Q14974	3837	KPNB1	P11362	2260	FGFR1	no	no	GO:0016020~membrane, GO:0016021~integral to membrane
159024814		NS2A	1o6pB	Q14974	3837	KPNB1	O95373	10527	IPO7	no	no	GO:0016020~membrane, GO:0016021~integral to membrane
159024814		NS2A	1o6pB	Q14974	3837	KPNB1	O95149	10073	SNUPN	no	no	GO:0016020~membrane, GO:0016021~integral to membrane
159024814		NS2A	1o6pB	Q14974	3837	KPNB1	Q14974	3837	KPNB1	no	no	GO:0016020~membrane, GO:0016021~integral to membrane
159024814		NS2A	1o6pB	Q14974	3837	KPNB1	P52292	3838	KPNA2	no	no	GO:0016020~membrane, GO:0016021~integral to membrane
159024814		NS2A	1o6pB	Q14974	3837	KPNB1	O00505	3839	KPNA3	no	no	GO:0016020~membrane, GO:0016021~integral to membrane
159024814		NS2A	1o6pB	Q14974	3837	KPNB1	P55060	1434	CSE1L	no	no	GO:0016020~membrane, GO:0016021~integral to membrane
159024814		NS2A	1o6pB	Q14974	3837	KPNB1	O94806	23683	PRKD3	no	no	GO:0016020~membrane
159024814		NS2A	1m8xA	Q14671	9698	PUM1	Q15797	4086	SMAD1	no	no	GO:0016020~membrane, GO:0016021~integral to membrane
159024814		NS2A	1o6pA	Q14974	3837	KPNB1	O15397	10526	IPO8	no	no	GO:0016020~membrane, GO:0016021~integral to membrane
159024814		NS2A	1o6pA	Q14974	3837	KPNB1	P84022	4088	SMAD3	no	no	GO:0016020~membrane
159024814		NS2A	1o6pA	Q14974	3837	KPNB1	Q12772	6721	SREBF2	no	no	GO:0016020~membrane, GO:0016021~integral to membrane
159024814		NS2A	1o6pA	Q14974	3837	KPNB1	P37198	23636	NUP62	no	no	GO:0016020~membrane, GO:0016021~integral to membrane
159024814		NS2A	1o6pA	Q14974	3837	KPNB1	O60684	23633	KPNA6	no	no	GO:0016020~membrane, GO:0016021~integral to membrane
159024814		NS2A	1o6pA	Q14974	3837	KPNB1	P52948	4928	NUP98	no	no	GO:0016020~membrane, GO:0016021~integral to membrane
159024814		NS2A	1o6pA	Q14974	3837	KPNB1	Q9UKX7	10762	NUP50	no	no	GO:0016020~membrane, GO:0016021~integral to membrane
159024814		NS2A	1o6pA	Q14974	3837	KPNB1	P14209	4267	CD99	no	no	GO:0016020~membrane, GO:0016021~integral to membrane
159024814		NS2A	1o6pA	Q14974	3837	KPNB1	P49792	5903	RANBP2	no	no	GO:0016020~membrane, GO:0016021~integral to membrane
159024814		NS2A	1o6pA	Q14974	3837	KPNB1	P62826	5901	RAN	no	no	GO:0016020~membrane, GO:0016021~integral to membrane
159024814		NS2A	1o6pA	Q14974	3837	KPNB1	P49790	9972	NUP153	no	no	GO:0016020~membrane, GO:0016021~integral to membrane
159024814		NS2A	1o6pA	Q14974	3837	KPNB1	P11362	2260	FGFR1	no	no	GO:0016020~membrane, GO:0016021~integral to membrane
159024814		NS2A	1o6pA	Q14974	3837	KPNB1	O95373	10527	IPO7	no	no	GO:0016020~membrane, GO:0016021~integral to membrane
159024814		NS2A	1o6pA	Q14974	3837	KPNB1	O95149	10073	SNUPN	no	no	GO:0016020~membrane, GO:0016021~integral to membrane
159024814		NS2A	1o6pA	Q14974	3837	KPNB1	Q14974	3837	KPNB1	no	no	GO:0016020~membrane, GO:0016021~integral to membrane
159024814		NS2A	1o6pA	Q14974	3837	KPNB1	P52292	3838	KPNA2	no	no	GO:0016020~membrane, GO:0016021~integral to membrane
159024814		NS2A	1o6pA	Q14974	3837	KPNB1	O00505	3839	KPNA3	no	no	GO:0016020~membrane, GO:0016021~integral to membrane
159024814		NS2A	1o6pA	Q14974	3837	KPNB1	P55060	1434	CSE1L	no	no	GO:0016020~membrane, GO:0016021~integral to membrane
159024814		NS2A	1o6pA	Q14974	3837	KPNB1	O94806	23683	PRKD3	no	no	GO:0016020~membrane
159024814		NS2A	1th1B	P35222	1499	CTNNB1	Q16790	768	CA9	no	no	GO:0016020~membrane, GO:0016021~integral to membrane
159024814		NS2A	1th1B	P35222	1499	CTNNB1	P16284	5175	PECAM1	no	no	GO:0016020~membrane, GO:0016021~integral to membrane
159024814		NS2A	1th1B	P35222	1499	CTNNB1		10297	APC2	no	no	GO:0016020~membrane, GO:0016021~integral to membrane
159024814		NS2A	1th1B	P35222	1499	CTNNB1	P35240	4771	NF2	no	no	GO:0016020~membrane
159024814		NS2A	1th1B	P35222	1499	CTNNB1	P17948	2321	FLT1	no	no	GO:0016020~membrane, GO:0016021~integral to membrane
159024814		NS2A	1th1B	P35222	1499	CTNNB1	O14745	9368	SLC9A3R1	no	no	GO:0016020~membrane
159024814		NS2A	1th1B	P35222	1499	CTNNB1	P35968	3791	KDR	no	no	GO:0016020~membrane, GO:0016021~integral to membrane
159024814		NS2A	1th1B	P35222	1499	CTNNB1	Q9UI47	29119	CTNNA3	no	no	GO:0016020~membrane
159024814		NS2A	1th1B	P35222	1499	CTNNB1	O95405	9372	ZFYVE9	no	no	GO:0016020~membrane
159024814		NS2A	1th1B	P35222	1499	CTNNB1	P12830	999	CDH1	no	no	GO:0016020~membrane, GO:0016021~integral to membrane
159024814		NS2A	1th1B	P35222	1499	CTNNB1	P00533	1956	EGFR	no	no	GO:0016020~membrane, GO:0016021~integral to membrane
159024814		NS2A	1th1B	P35222	1499	CTNNB1	P35221	1495	CTNNA1	no	no	GO:0016020~membrane
159024814		NS2A	1th1B	P35222	1499	CTNNB1	P12931	6714	SRC	no	no	GO:0016020~membrane
159024814		NS2A	1th1B	P35222	1499	CTNNB1	P08581	4233	MET	no	no	GO:0016020~membrane, GO:0016021~integral to membrane
159024814		NS2A	1th1B	P35222	1499	CTNNB1	P37173	7048	TGFBR2	no	no	GO:0016020~membrane, GO:0016021~integral to membrane
159024814		NS2A	1th1B	P35222	1499	CTNNB1	Q14574	1825	DSC3	no	no	GO:0016020~membrane, GO:0016021~integral to membrane
159024814		NS2A	1th1B	P35222	1499	CTNNB1	P04626	2064	ERBB2	no	no	GO:0016020~membrane, GO:0016021~integral to membrane
159024814		NS2A	1th1B	P35222	1499	CTNNB1	Q05586	2902	GRIN1	no	no	GO:0016020~membrane, GO:0016021~integral to membrane
159024814		NS2A	1th1B	P35222	1499	CTNNB1	O15399	2906	GRIN2D	no	no	GO:0016020~membrane, GO:0016021~integral to membrane
159024814		NS2A	1th1B	P35222	1499	CTNNB1	Q9Y265	8607	RUVBL1	no	no	GO:0016020~membrane
159024814		NS2A	1th1B	P35222	1499	CTNNB1	P35813	5494	PPM1A	no	no	GO:0016020~membrane, GO:0016021~integral to membrane
159024814		NS2A	1th1B	P35222	1499	CTNNB1	Q99959	5318	PKP2	no	no	GO:0016020~membrane, GO:0016021~integral to membrane
159024814		NS2A	1th1B	P35222	1499	CTNNB1	P42574	836	CASP3	no	no	GO:0016020~membrane
159024814		NS2A	1th1B	P35222	1499	CTNNB1	P98161	5310	PKD1	no	no	GO:0016020~membrane, GO:0016021~integral to membrane
159024814		NS2A	1th1B	P35222	1499	CTNNB1	P15311	7430	VIL2	no	no	GO:0016020~membrane
159024814		NS2A	1th1B	P35222	1499	CTNNB1	O75309	1014	CDH16	no	no	GO:0016020~membrane, GO:0016021~integral to membrane
159024814		NS2A	1th1B	P35222	1499	CTNNB1	P55291	1013	CDH15	no	no	GO:0016020~membrane, GO:0016021~integral to membrane
159024814		NS2A	1th1B	P35222	1499	CTNNB1	Q9BR09	140825	NEURL2	no	no	GO:0016020~membrane
159024814		NS2A	1th1B	P35222	1499	CTNNB1	P18031	5770	PTPN1	no	no	GO:0016020~membrane
159024814		NS2A	1th1B	P35222	1499	CTNNB1	P29350	5777	PTPN6	no	no	GO:0016020~membrane
159024814		NS2A	1th1B	P35222	1499	CTNNB1	Q14192	2274	FHL2	no	no	GO:0016020~membrane
159024814		NS2A	1th1B	P35222	1499	CTNNB1	Q14790	841	CASP8	no	no	GO:0016020~membrane
159024814		NS2A	1th1B	P35222	1499	CTNNB1	P55287	1009	CDH11	no	no	GO:0016020~membrane, GO:0016021~integral to membrane
159024814		NS2A	1th1B	P35222	1499	CTNNB1	Q9ULB4	1007	CDH9	no	no	GO:0016020~membrane, GO:0016021~integral to membrane
159024814		NS2A	1th1B	P35222	1499	CTNNB1	P55286	1006	CDH8	no	no	GO:0016020~membrane, GO:0016021~integral to membrane
159024814		NS2A	1th1B	P35222	1499	CTNNB1	Q9ULB5	1005	CDH7	no	no	GO:0016020~membrane, GO:0016021~integral to membrane
159024814		NS2A	1th1B	P35222	1499	CTNNB1	P33151	1003	CDH5	no	no	GO:0016020~membrane, GO:0016021~integral to membrane
159024814		NS2A	1th1B	P35222	1499	CTNNB1	P22223	1001	CDH3	no	no	GO:0016020~membrane, GO:0016021~integral to membrane
159024814		NS2A	1th1B	P35222	1499	CTNNB1	P19022	1000	CDH2	no	no	GO:0016020~membrane, GO:0016021~integral to membrane
159024814		NS2A	1th1B	P35222	1499	CTNNB1	P49768	5663	PSEN1	no	no	GO:0016020~membrane, GO:0016021~integral to membrane
159024814		NS2A	1th1B	P35222	1499	CTNNB1	P49810	5664	PSEN2	no	no	GO:0016020~membrane, GO:0016021~integral to membrane
159024814		NS2A	1th1B	P35222	1499	CTNNB1	Q15642	9322	TRIP10	no	no	GO:0016020~membrane
159024814		NS2A	1th1B	P35222	1499	CTNNB1	Q9Y230	10856	RUVBL2	no	no	GO:0016020~membrane
159024814		NS2A	1th1B	P35222	1499	CTNNB1	Q9UQB3	1501	CTNND2	no	no	GO:0016020~membrane
159024814		NS2A	1th1B	P35222	1499	CTNNB1	P46940	8826	IQGAP1	no	no	GO:0016020~membrane
159024814		NS2A	1th1B	P35222	1499	CTNNB1	Q14344	10672	GNA13	no	no	GO:0016020~membrane
159024814		NS2A	1th1B	P35222	1499	CTNNB1	Q86UP0	64403	CDH24	no	no	GO:0016020~membrane, GO:0016021~integral to membrane
159024814		NS2A	1th1B	P35222	1499	CTNNB1	Q86UL8	9863	MAGI2	no	no	GO:0016020~membrane
159024814		NS2A	1th1B	P35222	1499	CTNNB1	Q8TDM6	9231	DLG5	no	no	GO:0016020~membrane
159024814		NS2A	1th1B	P35222	1499	CTNNB1	Q13002	2898	GRIK2	no	no	GO:0016020~membrane, GO:0016021~integral to membrane
159024814		NS2A	1th1B	P35222	1499	CTNNB1	P28827	5797	PTPRM	no	no	GO:0016020~membrane, GO:0016021~integral to membrane
159024814		NS2A	1th1B	P35222	1499	CTNNB1	Q15262	5796	PTPRK	no	no	GO:0016020~membrane, GO:0016021~integral to membrane
159024814		NS2A	1th1B	P35222	1499	CTNNB1	Q12913	5795	PTPRJ	no	no	GO:0016020~membrane, GO:0016021~integral to membrane
159024814		NS2A	1th1B	P35222	1499	CTNNB1	P68400	1457	CSNK2A1	yes	no	GO:0016020~membrane
159024814		NS2A	1th1B	P35222	1499	CTNNB1	P10586	5792	PTPRF	no	no	GO:0016020~membrane, GO:0016021~integral to membrane
159024814		NS2A	1th1B	P35222	1499	CTNNB1	P16150	6693	SPN	no	no	GO:0016020~membrane, GO:0016021~integral to membrane
159024814		NS2A	1th1B	P35222	1499	CTNNB1	P84022	4088	SMAD3	no	no	GO:0016020~membrane
159024814		NS2A	1th1B	P35222	1499	CTNNB1	P27986	5295	PIK3R1	no	no	GO:0016020~membrane
159024814		NS2A	1th1B	P35222	1499	CTNNB1	Q16658	6624	FSCN1	no	no	GO:0016020~membrane
159024814		NS2A	1th1B	P35222	1499	CTNNB1	Q96QZ7	9223	MAGI1	no	no	GO:0016020~membrane
159024814		NS2A	1th1B	P35222	1499	CTNNB1	P25054	324	APC	no	no	GO:0016020~membrane
159024814		NS2A	1th1B	P35222	1499	CTNNB1	P23471	5803	PTPRZ1	no	no	GO:0016020~membrane, GO:0016021~integral to membrane
159024814		NS2A	1th1B	P35222	1499	CTNNB1	Q92729	10076	PTPRU	no	no	GO:0016020~membrane, GO:0016021~integral to membrane
159024814		NS2A	1th1B	P35222	1499	CTNNB1	O15169	8312	AXIN1	no	no	GO:0016020~membrane
159024814		NS2A	1th1B	P35222	1499	CTNNB1	P36897	7046	TGFBR1	no	no	GO:0016020~membrane, GO:0016021~integral to membrane
159024814		NS2A	1th1B	P35222	1499	CTNNB1	Q15078	8851	CDK5R1	no	no	GO:0016020~membrane
159024814		NS2A	1th1B	P35222	1499	CTNNB1	Q4KMG0	50937	CDON	no	no	GO:0016020~membrane, GO:0016021~integral to membrane
159024814		NS2A	1th1B	P35222	1499	CTNNB1		9693	RAPGEF2	no	no	GO:0016020~membrane, GO:0016021~integral to membrane
159024814		NS2A	1th1B	P35222	1499	CTNNB1	P06241	2534	FYN	no	no	GO:0016020~membrane
159024814		NS2A	1th1B	P35222	1499	CTNNB1	P15941	4582	MUC1	no	no	GO:0016020~membrane, GO:0016021~integral to membrane
159024814		NS2A	1o6oA	Q14974	3837	KPNB1	O15397	10526	IPO8	no	no	GO:0016020~membrane, GO:0016021~integral to membrane
159024814		NS2A	1o6oA	Q14974	3837	KPNB1	P84022	4088	SMAD3	no	no	GO:0016020~membrane
159024814		NS2A	1o6oA	Q14974	3837	KPNB1	Q12772	6721	SREBF2	no	no	GO:0016020~membrane, GO:0016021~integral to membrane
159024814		NS2A	1o6oA	Q14974	3837	KPNB1	P37198	23636	NUP62	no	no	GO:0016020~membrane, GO:0016021~integral to membrane
159024814		NS2A	1o6oA	Q14974	3837	KPNB1	O60684	23633	KPNA6	no	no	GO:0016020~membrane, GO:0016021~integral to membrane
159024814		NS2A	1o6oA	Q14974	3837	KPNB1	P52948	4928	NUP98	no	no	GO:0016020~membrane, GO:0016021~integral to membrane
159024814		NS2A	1o6oA	Q14974	3837	KPNB1	Q9UKX7	10762	NUP50	no	no	GO:0016020~membrane, GO:0016021~integral to membrane
159024814		NS2A	1o6oA	Q14974	3837	KPNB1	P14209	4267	CD99	no	no	GO:0016020~membrane, GO:0016021~integral to membrane
159024814		NS2A	1o6oA	Q14974	3837	KPNB1	P49792	5903	RANBP2	no	no	GO:0016020~membrane, GO:0016021~integral to membrane
159024814		NS2A	1o6oA	Q14974	3837	KPNB1	P62826	5901	RAN	no	no	GO:0016020~membrane, GO:0016021~integral to membrane
159024814		NS2A	1o6oA	Q14974	3837	KPNB1	P49790	9972	NUP153	no	no	GO:0016020~membrane, GO:0016021~integral to membrane
159024814		NS2A	1o6oA	Q14974	3837	KPNB1	P11362	2260	FGFR1	no	no	GO:0016020~membrane, GO:0016021~integral to membrane
159024814		NS2A	1o6oA	Q14974	3837	KPNB1	O95373	10527	IPO7	no	no	GO:0016020~membrane, GO:0016021~integral to membrane
159024814		NS2A	1o6oA	Q14974	3837	KPNB1	O95149	10073	SNUPN	no	no	GO:0016020~membrane, GO:0016021~integral to membrane
159024814		NS2A	1o6oA	Q14974	3837	KPNB1	Q14974	3837	KPNB1	no	no	GO:0016020~membrane, GO:0016021~integral to membrane
159024814		NS2A	1o6oA	Q14974	3837	KPNB1	P52292	3838	KPNA2	no	no	GO:0016020~membrane, GO:0016021~integral to membrane
159024814		NS2A	1o6oA	Q14974	3837	KPNB1	O00505	3839	KPNA3	no	no	GO:0016020~membrane, GO:0016021~integral to membrane
159024814		NS2A	1o6oA	Q14974	3837	KPNB1	P55060	1434	CSE1L	no	no	GO:0016020~membrane, GO:0016021~integral to membrane
159024814		NS2A	1o6oA	Q14974	3837	KPNB1	O94806	23683	PRKD3	no	no	GO:0016020~membrane
159024814		NS2A	1f59A	Q14974	3837	KPNB1	O15397	10526	IPO8	no	no	GO:0016020~membrane, GO:0016021~integral to membrane
159024814		NS2A	1f59A	Q14974	3837	KPNB1	P84022	4088	SMAD3	no	no	GO:0016020~membrane
159024814		NS2A	1f59A	Q14974	3837	KPNB1	Q12772	6721	SREBF2	no	no	GO:0016020~membrane, GO:0016021~integral to membrane
159024814		NS2A	1f59A	Q14974	3837	KPNB1	P37198	23636	NUP62	no	no	GO:0016020~membrane, GO:0016021~integral to membrane
159024814		NS2A	1f59A	Q14974	3837	KPNB1	O60684	23633	KPNA6	no	no	GO:0016020~membrane, GO:0016021~integral to membrane
159024814		NS2A	1f59A	Q14974	3837	KPNB1	P52948	4928	NUP98	no	no	GO:0016020~membrane, GO:0016021~integral to membrane
159024814		NS2A	1f59A	Q14974	3837	KPNB1	Q9UKX7	10762	NUP50	no	no	GO:0016020~membrane, GO:0016021~integral to membrane
159024814		NS2A	1f59A	Q14974	3837	KPNB1	P14209	4267	CD99	no	no	GO:0016020~membrane, GO:0016021~integral to membrane
159024814		NS2A	1f59A	Q14974	3837	KPNB1	P49792	5903	RANBP2	no	no	GO:0016020~membrane, GO:0016021~integral to membrane
159024814		NS2A	1f59A	Q14974	3837	KPNB1	P62826	5901	RAN	no	no	GO:0016020~membrane, GO:0016021~integral to membrane
159024814		NS2A	1f59A	Q14974	3837	KPNB1	P49790	9972	NUP153	no	no	GO:0016020~membrane, GO:0016021~integral to membrane
159024814		NS2A	1f59A	Q14974	3837	KPNB1	P11362	2260	FGFR1	no	no	GO:0016020~membrane, GO:0016021~integral to membrane
159024814		NS2A	1f59A	Q14974	3837	KPNB1	O95373	10527	IPO7	no	no	GO:0016020~membrane, GO:0016021~integral to membrane
159024814		NS2A	1f59A	Q14974	3837	KPNB1	O95149	10073	SNUPN	no	no	GO:0016020~membrane, GO:0016021~integral to membrane
159024814		NS2A	1f59A	Q14974	3837	KPNB1	Q14974	3837	KPNB1	no	no	GO:0016020~membrane, GO:0016021~integral to membrane
159024814		NS2A	1f59A	Q14974	3837	KPNB1	P52292	3838	KPNA2	no	no	GO:0016020~membrane, GO:0016021~integral to membrane
159024814		NS2A	1f59A	Q14974	3837	KPNB1	O00505	3839	KPNA3	no	no	GO:0016020~membrane, GO:0016021~integral to membrane
159024814		NS2A	1f59A	Q14974	3837	KPNB1	P55060	1434	CSE1L	no	no	GO:0016020~membrane, GO:0016021~integral to membrane
159024814		NS2A	1f59A	Q14974	3837	KPNB1	O94806	23683	PRKD3	no	no	GO:0016020~membrane
159024814		NS2A	1o6oC	Q14974	3837	KPNB1	O15397	10526	IPO8	no	no	GO:0016020~membrane, GO:0016021~integral to membrane
159024814		NS2A	1o6oC	Q14974	3837	KPNB1	P84022	4088	SMAD3	no	no	GO:0016020~membrane
159024814		NS2A	1o6oC	Q14974	3837	KPNB1	Q12772	6721	SREBF2	no	no	GO:0016020~membrane, GO:0016021~integral to membrane
159024814		NS2A	1o6oC	Q14974	3837	KPNB1	P37198	23636	NUP62	no	no	GO:0016020~membrane, GO:0016021~integral to membrane
159024814		NS2A	1o6oC	Q14974	3837	KPNB1	O60684	23633	KPNA6	no	no	GO:0016020~membrane, GO:0016021~integral to membrane
159024814		NS2A	1o6oC	Q14974	3837	KPNB1	P52948	4928	NUP98	no	no	GO:0016020~membrane, GO:0016021~integral to membrane
159024814		NS2A	1o6oC	Q14974	3837	KPNB1	Q9UKX7	10762	NUP50	no	no	GO:0016020~membrane, GO:0016021~integral to membrane
159024814		NS2A	1o6oC	Q14974	3837	KPNB1	P14209	4267	CD99	no	no	GO:0016020~membrane, GO:0016021~integral to membrane
159024814		NS2A	1o6oC	Q14974	3837	KPNB1	P49792	5903	RANBP2	no	no	GO:0016020~membrane, GO:0016021~integral to membrane
159024814		NS2A	1o6oC	Q14974	3837	KPNB1	P62826	5901	RAN	no	no	GO:0016020~membrane, GO:0016021~integral to membrane
159024814		NS2A	1o6oC	Q14974	3837	KPNB1	P49790	9972	NUP153	no	no	GO:0016020~membrane, GO:0016021~integral to membrane
159024814		NS2A	1o6oC	Q14974	3837	KPNB1	P11362	2260	FGFR1	no	no	GO:0016020~membrane, GO:0016021~integral to membrane
159024814		NS2A	1o6oC	Q14974	3837	KPNB1	O95373	10527	IPO7	no	no	GO:0016020~membrane, GO:0016021~integral to membrane
159024814		NS2A	1o6oC	Q14974	3837	KPNB1	O95149	10073	SNUPN	no	no	GO:0016020~membrane, GO:0016021~integral to membrane
159024814		NS2A	1o6oC	Q14974	3837	KPNB1	Q14974	3837	KPNB1	no	no	GO:0016020~membrane, GO:0016021~integral to membrane
159024814		NS2A	1o6oC	Q14974	3837	KPNB1	P52292	3838	KPNA2	no	no	GO:0016020~membrane, GO:0016021~integral to membrane
159024814		NS2A	1o6oC	Q14974	3837	KPNB1	O00505	3839	KPNA3	no	no	GO:0016020~membrane, GO:0016021~integral to membrane
159024814		NS2A	1o6oC	Q14974	3837	KPNB1	P55060	1434	CSE1L	no	no	GO:0016020~membrane, GO:0016021~integral to membrane
159024814		NS2A	1o6oC	Q14974	3837	KPNB1	O94806	23683	PRKD3	no	no	GO:0016020~membrane
159024814		NS2A	1f59B	Q14974	3837	KPNB1	O15397	10526	IPO8	no	no	GO:0016020~membrane, GO:0016021~integral to membrane
159024814		NS2A	1f59B	Q14974	3837	KPNB1	P84022	4088	SMAD3	no	no	GO:0016020~membrane
159024814		NS2A	1f59B	Q14974	3837	KPNB1	Q12772	6721	SREBF2	no	no	GO:0016020~membrane, GO:0016021~integral to membrane
159024814		NS2A	1f59B	Q14974	3837	KPNB1	P37198	23636	NUP62	no	no	GO:0016020~membrane, GO:0016021~integral to membrane
159024814		NS2A	1f59B	Q14974	3837	KPNB1	O60684	23633	KPNA6	no	no	GO:0016020~membrane, GO:0016021~integral to membrane
159024814		NS2A	1f59B	Q14974	3837	KPNB1	P52948	4928	NUP98	no	no	GO:0016020~membrane, GO:0016021~integral to membrane
159024814		NS2A	1f59B	Q14974	3837	KPNB1	Q9UKX7	10762	NUP50	no	no	GO:0016020~membrane, GO:0016021~integral to membrane
159024814		NS2A	1f59B	Q14974	3837	KPNB1	P14209	4267	CD99	no	no	GO:0016020~membrane, GO:0016021~integral to membrane
159024814		NS2A	1f59B	Q14974	3837	KPNB1	P49792	5903	RANBP2	no	no	GO:0016020~membrane, GO:0016021~integral to membrane
159024814		NS2A	1f59B	Q14974	3837	KPNB1	P62826	5901	RAN	no	no	GO:0016020~membrane, GO:0016021~integral to membrane
159024814		NS2A	1f59B	Q14974	3837	KPNB1	P49790	9972	NUP153	no	no	GO:0016020~membrane, GO:0016021~integral to membrane
159024814		NS2A	1f59B	Q14974	3837	KPNB1	P11362	2260	FGFR1	no	no	GO:0016020~membrane, GO:0016021~integral to membrane
159024814		NS2A	1f59B	Q14974	3837	KPNB1	O95373	10527	IPO7	no	no	GO:0016020~membrane, GO:0016021~integral to membrane
159024814		NS2A	1f59B	Q14974	3837	KPNB1	O95149	10073	SNUPN	no	no	GO:0016020~membrane, GO:0016021~integral to membrane
159024814		NS2A	1f59B	Q14974	3837	KPNB1	Q14974	3837	KPNB1	no	no	GO:0016020~membrane, GO:0016021~integral to membrane
159024814		NS2A	1f59B	Q14974	3837	KPNB1	P52292	3838	KPNA2	no	no	GO:0016020~membrane, GO:0016021~integral to membrane
159024814		NS2A	1f59B	Q14974	3837	KPNB1	O00505	3839	KPNA3	no	no	GO:0016020~membrane, GO:0016021~integral to membrane
159024814		NS2A	1f59B	Q14974	3837	KPNB1	P55060	1434	CSE1L	no	no	GO:0016020~membrane, GO:0016021~integral to membrane
159024814		NS2A	1f59B	Q14974	3837	KPNB1	O94806	23683	PRKD3	no	no	GO:0016020~membrane
159024814		NS2A	1t08A	P35222	1499	CTNNB1	Q16790	768	CA9	no	no	GO:0016020~membrane, GO:0016021~integral to membrane
159024814		NS2A	1t08A	P35222	1499	CTNNB1	P16284	5175	PECAM1	no	no	GO:0016020~membrane, GO:0016021~integral to membrane
159024814		NS2A	1t08A	P35222	1499	CTNNB1		10297	APC2	no	no	GO:0016020~membrane, GO:0016021~integral to membrane
159024814		NS2A	1t08A	P35222	1499	CTNNB1	P35240	4771	NF2	no	no	GO:0016020~membrane
159024814		NS2A	1t08A	P35222	1499	CTNNB1	P17948	2321	FLT1	no	no	GO:0016020~membrane, GO:0016021~integral to membrane
159024814		NS2A	1t08A	P35222	1499	CTNNB1	O14745	9368	SLC9A3R1	no	no	GO:0016020~membrane
159024814		NS2A	1t08A	P35222	1499	CTNNB1	P35968	3791	KDR	no	no	GO:0016020~membrane, GO:0016021~integral to membrane
159024814		NS2A	1t08A	P35222	1499	CTNNB1	Q9UI47	29119	CTNNA3	no	no	GO:0016020~membrane
159024814		NS2A	1t08A	P35222	1499	CTNNB1	O95405	9372	ZFYVE9	no	no	GO:0016020~membrane
159024814		NS2A	1t08A	P35222	1499	CTNNB1	P12830	999	CDH1	no	no	GO:0016020~membrane, GO:0016021~integral to membrane
159024814		NS2A	1t08A	P35222	1499	CTNNB1	P00533	1956	EGFR	no	no	GO:0016020~membrane, GO:0016021~integral to membrane
159024814		NS2A	1t08A	P35222	1499	CTNNB1	P35221	1495	CTNNA1	no	no	GO:0016020~membrane
159024814		NS2A	1t08A	P35222	1499	CTNNB1	P12931	6714	SRC	no	no	GO:0016020~membrane
159024814		NS2A	1t08A	P35222	1499	CTNNB1	P08581	4233	MET	no	no	GO:0016020~membrane, GO:0016021~integral to membrane
159024814		NS2A	1t08A	P35222	1499	CTNNB1	P37173	7048	TGFBR2	no	no	GO:0016020~membrane, GO:0016021~integral to membrane
159024814		NS2A	1t08A	P35222	1499	CTNNB1	Q14574	1825	DSC3	no	no	GO:0016020~membrane, GO:0016021~integral to membrane
159024814		NS2A	1t08A	P35222	1499	CTNNB1	P04626	2064	ERBB2	no	no	GO:0016020~membrane, GO:0016021~integral to membrane
159024814		NS2A	1t08A	P35222	1499	CTNNB1	Q05586	2902	GRIN1	no	no	GO:0016020~membrane, GO:0016021~integral to membrane
159024814		NS2A	1t08A	P35222	1499	CTNNB1	O15399	2906	GRIN2D	no	no	GO:0016020~membrane, GO:0016021~integral to membrane
159024814		NS2A	1t08A	P35222	1499	CTNNB1	Q9Y265	8607	RUVBL1	no	no	GO:0016020~membrane
159024814		NS2A	1t08A	P35222	1499	CTNNB1	P35813	5494	PPM1A	no	no	GO:0016020~membrane, GO:0016021~integral to membrane
159024814		NS2A	1t08A	P35222	1499	CTNNB1	Q99959	5318	PKP2	no	no	GO:0016020~membrane, GO:0016021~integral to membrane
159024814		NS2A	1t08A	P35222	1499	CTNNB1	P42574	836	CASP3	no	no	GO:0016020~membrane
159024814		NS2A	1t08A	P35222	1499	CTNNB1	P98161	5310	PKD1	no	no	GO:0016020~membrane, GO:0016021~integral to membrane
159024814		NS2A	1t08A	P35222	1499	CTNNB1	P15311	7430	VIL2	no	no	GO:0016020~membrane
159024814		NS2A	1t08A	P35222	1499	CTNNB1	O75309	1014	CDH16	no	no	GO:0016020~membrane, GO:0016021~integral to membrane
159024814		NS2A	1t08A	P35222	1499	CTNNB1	P55291	1013	CDH15	no	no	GO:0016020~membrane, GO:0016021~integral to membrane
159024814		NS2A	1t08A	P35222	1499	CTNNB1	Q9BR09	140825	NEURL2	no	no	GO:0016020~membrane
159024814		NS2A	1t08A	P35222	1499	CTNNB1	P18031	5770	PTPN1	no	no	GO:0016020~membrane
159024814		NS2A	1t08A	P35222	1499	CTNNB1	P29350	5777	PTPN6	no	no	GO:0016020~membrane
159024814		NS2A	1t08A	P35222	1499	CTNNB1	Q14192	2274	FHL2	no	no	GO:0016020~membrane
159024814		NS2A	1t08A	P35222	1499	CTNNB1	Q14790	841	CASP8	no	no	GO:0016020~membrane
159024814		NS2A	1t08A	P35222	1499	CTNNB1	P55287	1009	CDH11	no	no	GO:0016020~membrane, GO:0016021~integral to membrane
159024814		NS2A	1t08A	P35222	1499	CTNNB1	Q9ULB4	1007	CDH9	no	no	GO:0016020~membrane, GO:0016021~integral to membrane
159024814		NS2A	1t08A	P35222	1499	CTNNB1	P55286	1006	CDH8	no	no	GO:0016020~membrane, GO:0016021~integral to membrane
159024814		NS2A	1t08A	P35222	1499	CTNNB1	Q9ULB5	1005	CDH7	no	no	GO:0016020~membrane, GO:0016021~integral to membrane
159024814		NS2A	1t08A	P35222	1499	CTNNB1	P33151	1003	CDH5	no	no	GO:0016020~membrane, GO:0016021~integral to membrane
159024814		NS2A	1t08A	P35222	1499	CTNNB1	P22223	1001	CDH3	no	no	GO:0016020~membrane, GO:0016021~integral to membrane
159024814		NS2A	1t08A	P35222	1499	CTNNB1	P19022	1000	CDH2	no	no	GO:0016020~membrane, GO:0016021~integral to membrane
159024814		NS2A	1t08A	P35222	1499	CTNNB1	P49768	5663	PSEN1	no	no	GO:0016020~membrane, GO:0016021~integral to membrane
159024814		NS2A	1t08A	P35222	1499	CTNNB1	P49810	5664	PSEN2	no	no	GO:0016020~membrane, GO:0016021~integral to membrane
159024814		NS2A	1t08A	P35222	1499	CTNNB1	Q15642	9322	TRIP10	no	no	GO:0016020~membrane
159024814		NS2A	1t08A	P35222	1499	CTNNB1	Q9Y230	10856	RUVBL2	no	no	GO:0016020~membrane
159024814		NS2A	1t08A	P35222	1499	CTNNB1	Q9UQB3	1501	CTNND2	no	no	GO:0016020~membrane
159024814		NS2A	1t08A	P35222	1499	CTNNB1	P46940	8826	IQGAP1	no	no	GO:0016020~membrane
159024814		NS2A	1t08A	P35222	1499	CTNNB1	Q14344	10672	GNA13	no	no	GO:0016020~membrane
159024814		NS2A	1t08A	P35222	1499	CTNNB1	Q86UP0	64403	CDH24	no	no	GO:0016020~membrane, GO:0016021~integral to membrane
159024814		NS2A	1t08A	P35222	1499	CTNNB1	Q86UL8	9863	MAGI2	no	no	GO:0016020~membrane
159024814		NS2A	1t08A	P35222	1499	CTNNB1	Q8TDM6	9231	DLG5	no	no	GO:0016020~membrane
159024814		NS2A	1t08A	P35222	1499	CTNNB1	Q13002	2898	GRIK2	no	no	GO:0016020~membrane, GO:0016021~integral to membrane
159024814		NS2A	1t08A	P35222	1499	CTNNB1	P28827	5797	PTPRM	no	no	GO:0016020~membrane, GO:0016021~integral to membrane
159024814		NS2A	1t08A	P35222	1499	CTNNB1	Q15262	5796	PTPRK	no	no	GO:0016020~membrane, GO:0016021~integral to membrane
159024814		NS2A	1t08A	P35222	1499	CTNNB1	Q12913	5795	PTPRJ	no	no	GO:0016020~membrane, GO:0016021~integral to membrane
159024814		NS2A	1t08A	P35222	1499	CTNNB1	P68400	1457	CSNK2A1	yes	no	GO:0016020~membrane
159024814		NS2A	1t08A	P35222	1499	CTNNB1	P10586	5792	PTPRF	no	no	GO:0016020~membrane, GO:0016021~integral to membrane
159024814		NS2A	1t08A	P35222	1499	CTNNB1	P16150	6693	SPN	no	no	GO:0016020~membrane, GO:0016021~integral to membrane
159024814		NS2A	1t08A	P35222	1499	CTNNB1	P84022	4088	SMAD3	no	no	GO:0016020~membrane
159024814		NS2A	1t08A	P35222	1499	CTNNB1	P27986	5295	PIK3R1	no	no	GO:0016020~membrane
159024814		NS2A	1t08A	P35222	1499	CTNNB1	Q16658	6624	FSCN1	no	no	GO:0016020~membrane
159024814		NS2A	1t08A	P35222	1499	CTNNB1	Q96QZ7	9223	MAGI1	no	no	GO:0016020~membrane
159024814		NS2A	1t08A	P35222	1499	CTNNB1	P25054	324	APC	no	no	GO:0016020~membrane
159024814		NS2A	1t08A	P35222	1499	CTNNB1	P23471	5803	PTPRZ1	no	no	GO:0016020~membrane, GO:0016021~integral to membrane
159024814		NS2A	1t08A	P35222	1499	CTNNB1	Q92729	10076	PTPRU	no	no	GO:0016020~membrane, GO:0016021~integral to membrane
159024814		NS2A	1t08A	P35222	1499	CTNNB1	O15169	8312	AXIN1	no	no	GO:0016020~membrane
159024814		NS2A	1t08A	P35222	1499	CTNNB1	P36897	7046	TGFBR1	no	no	GO:0016020~membrane, GO:0016021~integral to membrane
159024814		NS2A	1t08A	P35222	1499	CTNNB1	Q15078	8851	CDK5R1	no	no	GO:0016020~membrane
159024814		NS2A	1t08A	P35222	1499	CTNNB1	Q4KMG0	50937	CDON	no	no	GO:0016020~membrane, GO:0016021~integral to membrane
159024814		NS2A	1t08A	P35222	1499	CTNNB1		9693	RAPGEF2	no	no	GO:0016020~membrane, GO:0016021~integral to membrane
159024814		NS2A	1t08A	P35222	1499	CTNNB1	P06241	2534	FYN	no	no	GO:0016020~membrane
159024814		NS2A	1t08A	P35222	1499	CTNNB1	P15941	4582	MUC1	no	no	GO:0016020~membrane, GO:0016021~integral to membrane
159024814		NS2A	2gl7A	P35222	1499	CTNNB1	Q16790	768	CA9	no	no	GO:0016020~membrane, GO:0016021~integral to membrane
159024814		NS2A	2gl7A	P35222	1499	CTNNB1	P16284	5175	PECAM1	no	no	GO:0016020~membrane, GO:0016021~integral to membrane
159024814		NS2A	2gl7A	P35222	1499	CTNNB1		10297	APC2	no	no	GO:0016020~membrane, GO:0016021~integral to membrane
159024814		NS2A	2gl7A	P35222	1499	CTNNB1	P35240	4771	NF2	no	no	GO:0016020~membrane
159024814		NS2A	2gl7A	P35222	1499	CTNNB1	P17948	2321	FLT1	no	no	GO:0016020~membrane, GO:0016021~integral to membrane
159024814		NS2A	2gl7A	P35222	1499	CTNNB1	O14745	9368	SLC9A3R1	no	no	GO:0016020~membrane
159024814		NS2A	2gl7A	P35222	1499	CTNNB1	P35968	3791	KDR	no	no	GO:0016020~membrane, GO:0016021~integral to membrane
159024814		NS2A	2gl7A	P35222	1499	CTNNB1	Q9UI47	29119	CTNNA3	no	no	GO:0016020~membrane
159024814		NS2A	2gl7A	P35222	1499	CTNNB1	O95405	9372	ZFYVE9	no	no	GO:0016020~membrane
159024814		NS2A	2gl7A	P35222	1499	CTNNB1	P12830	999	CDH1	no	no	GO:0016020~membrane, GO:0016021~integral to membrane
159024814		NS2A	2gl7A	P35222	1499	CTNNB1	P00533	1956	EGFR	no	no	GO:0016020~membrane, GO:0016021~integral to membrane
159024814		NS2A	2gl7A	P35222	1499	CTNNB1	P35221	1495	CTNNA1	no	no	GO:0016020~membrane
159024814		NS2A	2gl7A	P35222	1499	CTNNB1	P12931	6714	SRC	no	no	GO:0016020~membrane
159024814		NS2A	2gl7A	P35222	1499	CTNNB1	P08581	4233	MET	no	no	GO:0016020~membrane, GO:0016021~integral to membrane
159024814		NS2A	2gl7A	P35222	1499	CTNNB1	P37173	7048	TGFBR2	no	no	GO:0016020~membrane, GO:0016021~integral to membrane
159024814		NS2A	2gl7A	P35222	1499	CTNNB1	Q14574	1825	DSC3	no	no	GO:0016020~membrane, GO:0016021~integral to membrane
159024814		NS2A	2gl7A	P35222	1499	CTNNB1	P04626	2064	ERBB2	no	no	GO:0016020~membrane, GO:0016021~integral to membrane
159024814		NS2A	2gl7A	P35222	1499	CTNNB1	Q05586	2902	GRIN1	no	no	GO:0016020~membrane, GO:0016021~integral to membrane
159024814		NS2A	2gl7A	P35222	1499	CTNNB1	O15399	2906	GRIN2D	no	no	GO:0016020~membrane, GO:0016021~integral to membrane
159024814		NS2A	2gl7A	P35222	1499	CTNNB1	Q9Y265	8607	RUVBL1	no	no	GO:0016020~membrane
159024814		NS2A	2gl7A	P35222	1499	CTNNB1	P35813	5494	PPM1A	no	no	GO:0016020~membrane, GO:0016021~integral to membrane
159024814		NS2A	2gl7A	P35222	1499	CTNNB1	Q99959	5318	PKP2	no	no	GO:0016020~membrane, GO:0016021~integral to membrane
159024814		NS2A	2gl7A	P35222	1499	CTNNB1	P42574	836	CASP3	no	no	GO:0016020~membrane
159024814		NS2A	2gl7A	P35222	1499	CTNNB1	P98161	5310	PKD1	no	no	GO:0016020~membrane, GO:0016021~integral to membrane
159024814		NS2A	2gl7A	P35222	1499	CTNNB1	P15311	7430	VIL2	no	no	GO:0016020~membrane
159024814		NS2A	2gl7A	P35222	1499	CTNNB1	O75309	1014	CDH16	no	no	GO:0016020~membrane, GO:0016021~integral to membrane
159024814		NS2A	2gl7A	P35222	1499	CTNNB1	P55291	1013	CDH15	no	no	GO:0016020~membrane, GO:0016021~integral to membrane
159024814		NS2A	2gl7A	P35222	1499	CTNNB1	Q9BR09	140825	NEURL2	no	no	GO:0016020~membrane
159024814		NS2A	2gl7A	P35222	1499	CTNNB1	P18031	5770	PTPN1	no	no	GO:0016020~membrane
159024814		NS2A	2gl7A	P35222	1499	CTNNB1	P29350	5777	PTPN6	no	no	GO:0016020~membrane
159024814		NS2A	2gl7A	P35222	1499	CTNNB1	Q14192	2274	FHL2	no	no	GO:0016020~membrane
159024814		NS2A	2gl7A	P35222	1499	CTNNB1	Q14790	841	CASP8	no	no	GO:0016020~membrane
159024814		NS2A	2gl7A	P35222	1499	CTNNB1	P55287	1009	CDH11	no	no	GO:0016020~membrane, GO:0016021~integral to membrane
159024814		NS2A	2gl7A	P35222	1499	CTNNB1	Q9ULB4	1007	CDH9	no	no	GO:0016020~membrane, GO:0016021~integral to membrane
159024814		NS2A	2gl7A	P35222	1499	CTNNB1	P55286	1006	CDH8	no	no	GO:0016020~membrane, GO:0016021~integral to membrane
159024814		NS2A	2gl7A	P35222	1499	CTNNB1	Q9ULB5	1005	CDH7	no	no	GO:0016020~membrane, GO:0016021~integral to membrane
159024814		NS2A	2gl7A	P35222	1499	CTNNB1	P33151	1003	CDH5	no	no	GO:0016020~membrane, GO:0016021~integral to membrane
159024814		NS2A	2gl7A	P35222	1499	CTNNB1	P22223	1001	CDH3	no	no	GO:0016020~membrane, GO:0016021~integral to membrane
159024814		NS2A	2gl7A	P35222	1499	CTNNB1	P19022	1000	CDH2	no	no	GO:0016020~membrane, GO:0016021~integral to membrane
159024814		NS2A	2gl7A	P35222	1499	CTNNB1	P49768	5663	PSEN1	no	no	GO:0016020~membrane, GO:0016021~integral to membrane
159024814		NS2A	2gl7A	P35222	1499	CTNNB1	P49810	5664	PSEN2	no	no	GO:0016020~membrane, GO:0016021~integral to membrane
159024814		NS2A	2gl7A	P35222	1499	CTNNB1	Q15642	9322	TRIP10	no	no	GO:0016020~membrane
159024814		NS2A	2gl7A	P35222	1499	CTNNB1	Q9Y230	10856	RUVBL2	no	no	GO:0016020~membrane
159024814		NS2A	2gl7A	P35222	1499	CTNNB1	Q9UQB3	1501	CTNND2	no	no	GO:0016020~membrane
159024814		NS2A	2gl7A	P35222	1499	CTNNB1	P46940	8826	IQGAP1	no	no	GO:0016020~membrane
159024814		NS2A	2gl7A	P35222	1499	CTNNB1	Q14344	10672	GNA13	no	no	GO:0016020~membrane
159024814		NS2A	2gl7A	P35222	1499	CTNNB1	Q86UP0	64403	CDH24	no	no	GO:0016020~membrane, GO:0016021~integral to membrane
159024814		NS2A	2gl7A	P35222	1499	CTNNB1	Q86UL8	9863	MAGI2	no	no	GO:0016020~membrane
159024814		NS2A	2gl7A	P35222	1499	CTNNB1	Q8TDM6	9231	DLG5	no	no	GO:0016020~membrane
159024814		NS2A	2gl7A	P35222	1499	CTNNB1	Q13002	2898	GRIK2	no	no	GO:0016020~membrane, GO:0016021~integral to membrane
159024814		NS2A	2gl7A	P35222	1499	CTNNB1	P28827	5797	PTPRM	no	no	GO:0016020~membrane, GO:0016021~integral to membrane
159024814		NS2A	2gl7A	P35222	1499	CTNNB1	Q15262	5796	PTPRK	no	no	GO:0016020~membrane, GO:0016021~integral to membrane
159024814		NS2A	2gl7A	P35222	1499	CTNNB1	Q12913	5795	PTPRJ	no	no	GO:0016020~membrane, GO:0016021~integral to membrane
159024814		NS2A	2gl7A	P35222	1499	CTNNB1	P68400	1457	CSNK2A1	yes	no	GO:0016020~membrane
159024814		NS2A	2gl7A	P35222	1499	CTNNB1	P10586	5792	PTPRF	no	no	GO:0016020~membrane, GO:0016021~integral to membrane
159024814		NS2A	2gl7A	P35222	1499	CTNNB1	P16150	6693	SPN	no	no	GO:0016020~membrane, GO:0016021~integral to membrane
159024814		NS2A	2gl7A	P35222	1499	CTNNB1	P84022	4088	SMAD3	no	no	GO:0016020~membrane
159024814		NS2A	2gl7A	P35222	1499	CTNNB1	P27986	5295	PIK3R1	no	no	GO:0016020~membrane
159024814		NS2A	2gl7A	P35222	1499	CTNNB1	Q16658	6624	FSCN1	no	no	GO:0016020~membrane
159024814		NS2A	2gl7A	P35222	1499	CTNNB1	Q96QZ7	9223	MAGI1	no	no	GO:0016020~membrane
159024814		NS2A	2gl7A	P35222	1499	CTNNB1	P25054	324	APC	no	no	GO:0016020~membrane
159024814		NS2A	2gl7A	P35222	1499	CTNNB1	P23471	5803	PTPRZ1	no	no	GO:0016020~membrane, GO:0016021~integral to membrane
159024814		NS2A	2gl7A	P35222	1499	CTNNB1	Q92729	10076	PTPRU	no	no	GO:0016020~membrane, GO:0016021~integral to membrane
159024814		NS2A	2gl7A	P35222	1499	CTNNB1	O15169	8312	AXIN1	no	no	GO:0016020~membrane
159024814		NS2A	2gl7A	P35222	1499	CTNNB1	P36897	7046	TGFBR1	no	no	GO:0016020~membrane, GO:0016021~integral to membrane
159024814		NS2A	2gl7A	P35222	1499	CTNNB1	Q15078	8851	CDK5R1	no	no	GO:0016020~membrane
159024814		NS2A	2gl7A	P35222	1499	CTNNB1	Q4KMG0	50937	CDON	no	no	GO:0016020~membrane, GO:0016021~integral to membrane
159024814		NS2A	2gl7A	P35222	1499	CTNNB1		9693	RAPGEF2	no	no	GO:0016020~membrane, GO:0016021~integral to membrane
159024814		NS2A	2gl7A	P35222	1499	CTNNB1	P06241	2534	FYN	no	no	GO:0016020~membrane
159024814		NS2A	2gl7A	P35222	1499	CTNNB1	P15941	4582	MUC1	no	no	GO:0016020~membrane, GO:0016021~integral to membrane
159024814		NS2A	1jdhA	P35222	1499	CTNNB1	Q16790	768	CA9	no	no	GO:0016020~membrane, GO:0016021~integral to membrane
159024814		NS2A	1jdhA	P35222	1499	CTNNB1	P16284	5175	PECAM1	no	no	GO:0016020~membrane, GO:0016021~integral to membrane
159024814		NS2A	1jdhA	P35222	1499	CTNNB1		10297	APC2	no	no	GO:0016020~membrane, GO:0016021~integral to membrane
159024814		NS2A	1jdhA	P35222	1499	CTNNB1	P35240	4771	NF2	no	no	GO:0016020~membrane
159024814		NS2A	1jdhA	P35222	1499	CTNNB1	P17948	2321	FLT1	no	no	GO:0016020~membrane, GO:0016021~integral to membrane
159024814		NS2A	1jdhA	P35222	1499	CTNNB1	O14745	9368	SLC9A3R1	no	no	GO:0016020~membrane
159024814		NS2A	1jdhA	P35222	1499	CTNNB1	P35968	3791	KDR	no	no	GO:0016020~membrane, GO:0016021~integral to membrane
159024814		NS2A	1jdhA	P35222	1499	CTNNB1	Q9UI47	29119	CTNNA3	no	no	GO:0016020~membrane
159024814		NS2A	1jdhA	P35222	1499	CTNNB1	O95405	9372	ZFYVE9	no	no	GO:0016020~membrane
159024814		NS2A	1jdhA	P35222	1499	CTNNB1	P12830	999	CDH1	no	no	GO:0016020~membrane, GO:0016021~integral to membrane
159024814		NS2A	1jdhA	P35222	1499	CTNNB1	P00533	1956	EGFR	no	no	GO:0016020~membrane, GO:0016021~integral to membrane
159024814		NS2A	1jdhA	P35222	1499	CTNNB1	P35221	1495	CTNNA1	no	no	GO:0016020~membrane
159024814		NS2A	1jdhA	P35222	1499	CTNNB1	P12931	6714	SRC	no	no	GO:0016020~membrane
159024814		NS2A	1jdhA	P35222	1499	CTNNB1	P08581	4233	MET	no	no	GO:0016020~membrane, GO:0016021~integral to membrane
159024814		NS2A	1jdhA	P35222	1499	CTNNB1	P37173	7048	TGFBR2	no	no	GO:0016020~membrane, GO:0016021~integral to membrane
159024814		NS2A	1jdhA	P35222	1499	CTNNB1	Q14574	1825	DSC3	no	no	GO:0016020~membrane, GO:0016021~integral to membrane
159024814		NS2A	1jdhA	P35222	1499	CTNNB1	P04626	2064	ERBB2	no	no	GO:0016020~membrane, GO:0016021~integral to membrane
159024814		NS2A	1jdhA	P35222	1499	CTNNB1	Q05586	2902	GRIN1	no	no	GO:0016020~membrane, GO:0016021~integral to membrane
159024814		NS2A	1jdhA	P35222	1499	CTNNB1	O15399	2906	GRIN2D	no	no	GO:0016020~membrane, GO:0016021~integral to membrane
159024814		NS2A	1jdhA	P35222	1499	CTNNB1	Q9Y265	8607	RUVBL1	no	no	GO:0016020~membrane
159024814		NS2A	1jdhA	P35222	1499	CTNNB1	P35813	5494	PPM1A	no	no	GO:0016020~membrane, GO:0016021~integral to membrane
159024814		NS2A	1jdhA	P35222	1499	CTNNB1	Q99959	5318	PKP2	no	no	GO:0016020~membrane, GO:0016021~integral to membrane
159024814		NS2A	1jdhA	P35222	1499	CTNNB1	P42574	836	CASP3	no	no	GO:0016020~membrane
159024814		NS2A	1jdhA	P35222	1499	CTNNB1	P98161	5310	PKD1	no	no	GO:0016020~membrane, GO:0016021~integral to membrane
159024814		NS2A	1jdhA	P35222	1499	CTNNB1	P15311	7430	VIL2	no	no	GO:0016020~membrane
159024814		NS2A	1jdhA	P35222	1499	CTNNB1	O75309	1014	CDH16	no	no	GO:0016020~membrane, GO:0016021~integral to membrane
159024814		NS2A	1jdhA	P35222	1499	CTNNB1	P55291	1013	CDH15	no	no	GO:0016020~membrane, GO:0016021~integral to membrane
159024814		NS2A	1jdhA	P35222	1499	CTNNB1	Q9BR09	140825	NEURL2	no	no	GO:0016020~membrane
159024814		NS2A	1jdhA	P35222	1499	CTNNB1	P18031	5770	PTPN1	no	no	GO:0016020~membrane
159024814		NS2A	1jdhA	P35222	1499	CTNNB1	P29350	5777	PTPN6	no	no	GO:0016020~membrane
159024814		NS2A	1jdhA	P35222	1499	CTNNB1	Q14192	2274	FHL2	no	no	GO:0016020~membrane
159024814		NS2A	1jdhA	P35222	1499	CTNNB1	Q14790	841	CASP8	no	no	GO:0016020~membrane
159024814		NS2A	1jdhA	P35222	1499	CTNNB1	P55287	1009	CDH11	no	no	GO:0016020~membrane, GO:0016021~integral to membrane
159024814		NS2A	1jdhA	P35222	1499	CTNNB1	Q9ULB4	1007	CDH9	no	no	GO:0016020~membrane, GO:0016021~integral to membrane
159024814		NS2A	1jdhA	P35222	1499	CTNNB1	P55286	1006	CDH8	no	no	GO:0016020~membrane, GO:0016021~integral to membrane
159024814		NS2A	1jdhA	P35222	1499	CTNNB1	Q9ULB5	1005	CDH7	no	no	GO:0016020~membrane, GO:0016021~integral to membrane
159024814		NS2A	1jdhA	P35222	1499	CTNNB1	P33151	1003	CDH5	no	no	GO:0016020~membrane, GO:0016021~integral to membrane
159024814		NS2A	1jdhA	P35222	1499	CTNNB1	P22223	1001	CDH3	no	no	GO:0016020~membrane, GO:0016021~integral to membrane
159024814		NS2A	1jdhA	P35222	1499	CTNNB1	P19022	1000	CDH2	no	no	GO:0016020~membrane, GO:0016021~integral to membrane
159024814		NS2A	1jdhA	P35222	1499	CTNNB1	P49768	5663	PSEN1	no	no	GO:0016020~membrane, GO:0016021~integral to membrane
159024814		NS2A	1jdhA	P35222	1499	CTNNB1	P49810	5664	PSEN2	no	no	GO:0016020~membrane, GO:0016021~integral to membrane
159024814		NS2A	1jdhA	P35222	1499	CTNNB1	Q15642	9322	TRIP10	no	no	GO:0016020~membrane
159024814		NS2A	1jdhA	P35222	1499	CTNNB1	Q9Y230	10856	RUVBL2	no	no	GO:0016020~membrane
159024814		NS2A	1jdhA	P35222	1499	CTNNB1	Q9UQB3	1501	CTNND2	no	no	GO:0016020~membrane
159024814		NS2A	1jdhA	P35222	1499	CTNNB1	P46940	8826	IQGAP1	no	no	GO:0016020~membrane
159024814		NS2A	1jdhA	P35222	1499	CTNNB1	Q14344	10672	GNA13	no	no	GO:0016020~membrane
159024814		NS2A	1jdhA	P35222	1499	CTNNB1	Q86UP0	64403	CDH24	no	no	GO:0016020~membrane, GO:0016021~integral to membrane
159024814		NS2A	1jdhA	P35222	1499	CTNNB1	Q86UL8	9863	MAGI2	no	no	GO:0016020~membrane
159024814		NS2A	1jdhA	P35222	1499	CTNNB1	Q8TDM6	9231	DLG5	no	no	GO:0016020~membrane
159024814		NS2A	1jdhA	P35222	1499	CTNNB1	Q13002	2898	GRIK2	no	no	GO:0016020~membrane, GO:0016021~integral to membrane
159024814		NS2A	1jdhA	P35222	1499	CTNNB1	P28827	5797	PTPRM	no	no	GO:0016020~membrane, GO:0016021~integral to membrane
159024814		NS2A	1jdhA	P35222	1499	CTNNB1	Q15262	5796	PTPRK	no	no	GO:0016020~membrane, GO:0016021~integral to membrane
159024814		NS2A	1jdhA	P35222	1499	CTNNB1	Q12913	5795	PTPRJ	no	no	GO:0016020~membrane, GO:0016021~integral to membrane
159024814		NS2A	1jdhA	P35222	1499	CTNNB1	P68400	1457	CSNK2A1	yes	no	GO:0016020~membrane
159024814		NS2A	1jdhA	P35222	1499	CTNNB1	P10586	5792	PTPRF	no	no	GO:0016020~membrane, GO:0016021~integral to membrane
159024814		NS2A	1jdhA	P35222	1499	CTNNB1	P16150	6693	SPN	no	no	GO:0016020~membrane, GO:0016021~integral to membrane
159024814		NS2A	1jdhA	P35222	1499	CTNNB1	P84022	4088	SMAD3	no	no	GO:0016020~membrane
159024814		NS2A	1jdhA	P35222	1499	CTNNB1	P27986	5295	PIK3R1	no	no	GO:0016020~membrane
159024814		NS2A	1jdhA	P35222	1499	CTNNB1	Q16658	6624	FSCN1	no	no	GO:0016020~membrane
159024814		NS2A	1jdhA	P35222	1499	CTNNB1	Q96QZ7	9223	MAGI1	no	no	GO:0016020~membrane
159024814		NS2A	1jdhA	P35222	1499	CTNNB1	P25054	324	APC	no	no	GO:0016020~membrane
159024814		NS2A	1jdhA	P35222	1499	CTNNB1	P23471	5803	PTPRZ1	no	no	GO:0016020~membrane, GO:0016021~integral to membrane
159024814		NS2A	1jdhA	P35222	1499	CTNNB1	Q92729	10076	PTPRU	no	no	GO:0016020~membrane, GO:0016021~integral to membrane
159024814		NS2A	1jdhA	P35222	1499	CTNNB1	O15169	8312	AXIN1	no	no	GO:0016020~membrane
159024814		NS2A	1jdhA	P35222	1499	CTNNB1	P36897	7046	TGFBR1	no	no	GO:0016020~membrane, GO:0016021~integral to membrane
159024814		NS2A	1jdhA	P35222	1499	CTNNB1	Q15078	8851	CDK5R1	no	no	GO:0016020~membrane
159024814		NS2A	1jdhA	P35222	1499	CTNNB1	Q4KMG0	50937	CDON	no	no	GO:0016020~membrane, GO:0016021~integral to membrane
159024814		NS2A	1jdhA	P35222	1499	CTNNB1		9693	RAPGEF2	no	no	GO:0016020~membrane, GO:0016021~integral to membrane
159024814		NS2A	1jdhA	P35222	1499	CTNNB1	P06241	2534	FYN	no	no	GO:0016020~membrane
159024814		NS2A	1jdhA	P35222	1499	CTNNB1	P15941	4582	MUC1	no	no	GO:0016020~membrane, GO:0016021~integral to membrane
159024814		NS2A	2gl7D	P35222	1499	CTNNB1	Q16790	768	CA9	no	no	GO:0016020~membrane, GO:0016021~integral to membrane
159024814		NS2A	2gl7D	P35222	1499	CTNNB1	P16284	5175	PECAM1	no	no	GO:0016020~membrane, GO:0016021~integral to membrane
159024814		NS2A	2gl7D	P35222	1499	CTNNB1		10297	APC2	no	no	GO:0016020~membrane, GO:0016021~integral to membrane
159024814		NS2A	2gl7D	P35222	1499	CTNNB1	P35240	4771	NF2	no	no	GO:0016020~membrane
159024814		NS2A	2gl7D	P35222	1499	CTNNB1	P17948	2321	FLT1	no	no	GO:0016020~membrane, GO:0016021~integral to membrane
159024814		NS2A	2gl7D	P35222	1499	CTNNB1	O14745	9368	SLC9A3R1	no	no	GO:0016020~membrane
159024814		NS2A	2gl7D	P35222	1499	CTNNB1	P35968	3791	KDR	no	no	GO:0016020~membrane, GO:0016021~integral to membrane
159024814		NS2A	2gl7D	P35222	1499	CTNNB1	Q9UI47	29119	CTNNA3	no	no	GO:0016020~membrane
159024814		NS2A	2gl7D	P35222	1499	CTNNB1	O95405	9372	ZFYVE9	no	no	GO:0016020~membrane
159024814		NS2A	2gl7D	P35222	1499	CTNNB1	P12830	999	CDH1	no	no	GO:0016020~membrane, GO:0016021~integral to membrane
159024814		NS2A	2gl7D	P35222	1499	CTNNB1	P00533	1956	EGFR	no	no	GO:0016020~membrane, GO:0016021~integral to membrane
159024814		NS2A	2gl7D	P35222	1499	CTNNB1	P35221	1495	CTNNA1	no	no	GO:0016020~membrane
159024814		NS2A	2gl7D	P35222	1499	CTNNB1	P12931	6714	SRC	no	no	GO:0016020~membrane
159024814		NS2A	2gl7D	P35222	1499	CTNNB1	P08581	4233	MET	no	no	GO:0016020~membrane, GO:0016021~integral to membrane
159024814		NS2A	2gl7D	P35222	1499	CTNNB1	P37173	7048	TGFBR2	no	no	GO:0016020~membrane, GO:0016021~integral to membrane
159024814		NS2A	2gl7D	P35222	1499	CTNNB1	Q14574	1825	DSC3	no	no	GO:0016020~membrane, GO:0016021~integral to membrane
159024814		NS2A	2gl7D	P35222	1499	CTNNB1	P04626	2064	ERBB2	no	no	GO:0016020~membrane, GO:0016021~integral to membrane
159024814		NS2A	2gl7D	P35222	1499	CTNNB1	Q05586	2902	GRIN1	no	no	GO:0016020~membrane, GO:0016021~integral to membrane
159024814		NS2A	2gl7D	P35222	1499	CTNNB1	O15399	2906	GRIN2D	no	no	GO:0016020~membrane, GO:0016021~integral to membrane
159024814		NS2A	2gl7D	P35222	1499	CTNNB1	Q9Y265	8607	RUVBL1	no	no	GO:0016020~membrane
159024814		NS2A	2gl7D	P35222	1499	CTNNB1	P35813	5494	PPM1A	no	no	GO:0016020~membrane, GO:0016021~integral to membrane
159024814		NS2A	2gl7D	P35222	1499	CTNNB1	Q99959	5318	PKP2	no	no	GO:0016020~membrane, GO:0016021~integral to membrane
159024814		NS2A	2gl7D	P35222	1499	CTNNB1	P42574	836	CASP3	no	no	GO:0016020~membrane
159024814		NS2A	2gl7D	P35222	1499	CTNNB1	P98161	5310	PKD1	no	no	GO:0016020~membrane, GO:0016021~integral to membrane
159024814		NS2A	2gl7D	P35222	1499	CTNNB1	P15311	7430	VIL2	no	no	GO:0016020~membrane
159024814		NS2A	2gl7D	P35222	1499	CTNNB1	O75309	1014	CDH16	no	no	GO:0016020~membrane, GO:0016021~integral to membrane
159024814		NS2A	2gl7D	P35222	1499	CTNNB1	P55291	1013	CDH15	no	no	GO:0016020~membrane, GO:0016021~integral to membrane
159024814		NS2A	2gl7D	P35222	1499	CTNNB1	Q9BR09	140825	NEURL2	no	no	GO:0016020~membrane
159024814		NS2A	2gl7D	P35222	1499	CTNNB1	P18031	5770	PTPN1	no	no	GO:0016020~membrane
159024814		NS2A	2gl7D	P35222	1499	CTNNB1	P29350	5777	PTPN6	no	no	GO:0016020~membrane
159024814		NS2A	2gl7D	P35222	1499	CTNNB1	Q14192	2274	FHL2	no	no	GO:0016020~membrane
159024814		NS2A	2gl7D	P35222	1499	CTNNB1	Q14790	841	CASP8	no	no	GO:0016020~membrane
159024814		NS2A	2gl7D	P35222	1499	CTNNB1	P55287	1009	CDH11	no	no	GO:0016020~membrane, GO:0016021~integral to membrane
159024814		NS2A	2gl7D	P35222	1499	CTNNB1	Q9ULB4	1007	CDH9	no	no	GO:0016020~membrane, GO:0016021~integral to membrane
159024814		NS2A	2gl7D	P35222	1499	CTNNB1	P55286	1006	CDH8	no	no	GO:0016020~membrane, GO:0016021~integral to membrane
159024814		NS2A	2gl7D	P35222	1499	CTNNB1	Q9ULB5	1005	CDH7	no	no	GO:0016020~membrane, GO:0016021~integral to membrane
159024814		NS2A	2gl7D	P35222	1499	CTNNB1	P33151	1003	CDH5	no	no	GO:0016020~membrane, GO:0016021~integral to membrane
159024814		NS2A	2gl7D	P35222	1499	CTNNB1	P22223	1001	CDH3	no	no	GO:0016020~membrane, GO:0016021~integral to membrane
159024814		NS2A	2gl7D	P35222	1499	CTNNB1	P19022	1000	CDH2	no	no	GO:0016020~membrane, GO:0016021~integral to membrane
159024814		NS2A	2gl7D	P35222	1499	CTNNB1	P49768	5663	PSEN1	no	no	GO:0016020~membrane, GO:0016021~integral to membrane
159024814		NS2A	2gl7D	P35222	1499	CTNNB1	P49810	5664	PSEN2	no	no	GO:0016020~membrane, GO:0016021~integral to membrane
159024814		NS2A	2gl7D	P35222	1499	CTNNB1	Q15642	9322	TRIP10	no	no	GO:0016020~membrane
159024814		NS2A	2gl7D	P35222	1499	CTNNB1	Q9Y230	10856	RUVBL2	no	no	GO:0016020~membrane
159024814		NS2A	2gl7D	P35222	1499	CTNNB1	Q9UQB3	1501	CTNND2	no	no	GO:0016020~membrane
159024814		NS2A	2gl7D	P35222	1499	CTNNB1	P46940	8826	IQGAP1	no	no	GO:0016020~membrane
159024814		NS2A	2gl7D	P35222	1499	CTNNB1	Q14344	10672	GNA13	no	no	GO:0016020~membrane
159024814		NS2A	2gl7D	P35222	1499	CTNNB1	Q86UP0	64403	CDH24	no	no	GO:0016020~membrane, GO:0016021~integral to membrane
159024814		NS2A	2gl7D	P35222	1499	CTNNB1	Q86UL8	9863	MAGI2	no	no	GO:0016020~membrane
159024814		NS2A	2gl7D	P35222	1499	CTNNB1	Q8TDM6	9231	DLG5	no	no	GO:0016020~membrane
159024814		NS2A	2gl7D	P35222	1499	CTNNB1	Q13002	2898	GRIK2	no	no	GO:0016020~membrane, GO:0016021~integral to membrane
159024814		NS2A	2gl7D	P35222	1499	CTNNB1	P28827	5797	PTPRM	no	no	GO:0016020~membrane, GO:0016021~integral to membrane
159024814		NS2A	2gl7D	P35222	1499	CTNNB1	Q15262	5796	PTPRK	no	no	GO:0016020~membrane, GO:0016021~integral to membrane
159024814		NS2A	2gl7D	P35222	1499	CTNNB1	Q12913	5795	PTPRJ	no	no	GO:0016020~membrane, GO:0016021~integral to membrane
159024814		NS2A	2gl7D	P35222	1499	CTNNB1	P68400	1457	CSNK2A1	yes	no	GO:0016020~membrane
159024814		NS2A	2gl7D	P35222	1499	CTNNB1	P10586	5792	PTPRF	no	no	GO:0016020~membrane, GO:0016021~integral to membrane
159024814		NS2A	2gl7D	P35222	1499	CTNNB1	P16150	6693	SPN	no	no	GO:0016020~membrane, GO:0016021~integral to membrane
159024814		NS2A	2gl7D	P35222	1499	CTNNB1	P84022	4088	SMAD3	no	no	GO:0016020~membrane
159024814		NS2A	2gl7D	P35222	1499	CTNNB1	P27986	5295	PIK3R1	no	no	GO:0016020~membrane
159024814		NS2A	2gl7D	P35222	1499	CTNNB1	Q16658	6624	FSCN1	no	no	GO:0016020~membrane
159024814		NS2A	2gl7D	P35222	1499	CTNNB1	Q96QZ7	9223	MAGI1	no	no	GO:0016020~membrane
159024814		NS2A	2gl7D	P35222	1499	CTNNB1	P25054	324	APC	no	no	GO:0016020~membrane
159024814		NS2A	2gl7D	P35222	1499	CTNNB1	P23471	5803	PTPRZ1	no	no	GO:0016020~membrane, GO:0016021~integral to membrane
159024814		NS2A	2gl7D	P35222	1499	CTNNB1	Q92729	10076	PTPRU	no	no	GO:0016020~membrane, GO:0016021~integral to membrane
159024814		NS2A	2gl7D	P35222	1499	CTNNB1	O15169	8312	AXIN1	no	no	GO:0016020~membrane
159024814		NS2A	2gl7D	P35222	1499	CTNNB1	P36897	7046	TGFBR1	no	no	GO:0016020~membrane, GO:0016021~integral to membrane
159024814		NS2A	2gl7D	P35222	1499	CTNNB1	Q15078	8851	CDK5R1	no	no	GO:0016020~membrane
159024814		NS2A	2gl7D	P35222	1499	CTNNB1	Q4KMG0	50937	CDON	no	no	GO:0016020~membrane, GO:0016021~integral to membrane
159024814		NS2A	2gl7D	P35222	1499	CTNNB1		9693	RAPGEF2	no	no	GO:0016020~membrane, GO:0016021~integral to membrane
159024814		NS2A	2gl7D	P35222	1499	CTNNB1	P06241	2534	FYN	no	no	GO:0016020~membrane
159024814		NS2A	2gl7D	P35222	1499	CTNNB1	P15941	4582	MUC1	no	no	GO:0016020~membrane, GO:0016021~integral to membrane
159024814		NS2A	2h4mA	Q92973	3842	TNPO1	P35658	8021	NUP214	no	no	GO:0016020~membrane, GO:0016021~integral to membrane
159024814		NS2A	2h4mA	Q92973	3842	TNPO1	Q92973	3842	TNPO1	no	no	GO:0016020~membrane, GO:0016021~integral to membrane
159024814		NS2A	2h4mA	Q92973	3842	TNPO1	P49792	5903	RANBP2	no	no	GO:0016020~membrane, GO:0016021~integral to membrane
159024814		NS2A	2h4mA	Q92973	3842	TNPO1	P52948	4928	NUP98	no	no	GO:0016020~membrane, GO:0016021~integral to membrane
159024814		NS2A	2h4mA	Q92973	3842	TNPO1	P49790	9972	NUP153	no	no	GO:0016020~membrane, GO:0016021~integral to membrane
159024814		NS2A	2h4mA	Q92973	3842	TNPO1	P62826	5901	RAN	no	no	GO:0016020~membrane, GO:0016021~integral to membrane
159024814		NS2A	2h4mA	Q92973	3842	TNPO1	Q53T03	84220	RGPD5	no	no	GO:0016020~membrane, GO:0016021~integral to membrane
159024814		NS2A	2h4mA	Q92973	3842	TNPO1	Q9UBU9	10482	NXF1	no	no	GO:0016020~membrane, GO:0016021~integral to membrane
159024814		NS2A	1lujA	P35222	1499	CTNNB1	Q16790	768	CA9	no	no	GO:0016020~membrane, GO:0016021~integral to membrane
159024814		NS2A	1lujA	P35222	1499	CTNNB1	P16284	5175	PECAM1	no	no	GO:0016020~membrane, GO:0016021~integral to membrane
159024814		NS2A	1lujA	P35222	1499	CTNNB1		10297	APC2	no	no	GO:0016020~membrane, GO:0016021~integral to membrane
159024814		NS2A	1lujA	P35222	1499	CTNNB1	P35240	4771	NF2	no	no	GO:0016020~membrane
159024814		NS2A	1lujA	P35222	1499	CTNNB1	P17948	2321	FLT1	no	no	GO:0016020~membrane, GO:0016021~integral to membrane
159024814		NS2A	1lujA	P35222	1499	CTNNB1	O14745	9368	SLC9A3R1	no	no	GO:0016020~membrane
159024814		NS2A	1lujA	P35222	1499	CTNNB1	P35968	3791	KDR	no	no	GO:0016020~membrane, GO:0016021~integral to membrane
159024814		NS2A	1lujA	P35222	1499	CTNNB1	Q9UI47	29119	CTNNA3	no	no	GO:0016020~membrane
159024814		NS2A	1lujA	P35222	1499	CTNNB1	O95405	9372	ZFYVE9	no	no	GO:0016020~membrane
159024814		NS2A	1lujA	P35222	1499	CTNNB1	P12830	999	CDH1	no	no	GO:0016020~membrane, GO:0016021~integral to membrane
159024814		NS2A	1lujA	P35222	1499	CTNNB1	P00533	1956	EGFR	no	no	GO:0016020~membrane, GO:0016021~integral to membrane
159024814		NS2A	1lujA	P35222	1499	CTNNB1	P35221	1495	CTNNA1	no	no	GO:0016020~membrane
159024814		NS2A	1lujA	P35222	1499	CTNNB1	P12931	6714	SRC	no	no	GO:0016020~membrane
159024814		NS2A	1lujA	P35222	1499	CTNNB1	P08581	4233	MET	no	no	GO:0016020~membrane, GO:0016021~integral to membrane
159024814		NS2A	1lujA	P35222	1499	CTNNB1	P37173	7048	TGFBR2	no	no	GO:0016020~membrane, GO:0016021~integral to membrane
159024814		NS2A	1lujA	P35222	1499	CTNNB1	Q14574	1825	DSC3	no	no	GO:0016020~membrane, GO:0016021~integral to membrane
159024814		NS2A	1lujA	P35222	1499	CTNNB1	P04626	2064	ERBB2	no	no	GO:0016020~membrane, GO:0016021~integral to membrane
159024814		NS2A	1lujA	P35222	1499	CTNNB1	Q05586	2902	GRIN1	no	no	GO:0016020~membrane, GO:0016021~integral to membrane
159024814		NS2A	1lujA	P35222	1499	CTNNB1	O15399	2906	GRIN2D	no	no	GO:0016020~membrane, GO:0016021~integral to membrane
159024814		NS2A	1lujA	P35222	1499	CTNNB1	Q9Y265	8607	RUVBL1	no	no	GO:0016020~membrane
159024814		NS2A	1lujA	P35222	1499	CTNNB1	P35813	5494	PPM1A	no	no	GO:0016020~membrane, GO:0016021~integral to membrane
159024814		NS2A	1lujA	P35222	1499	CTNNB1	Q99959	5318	PKP2	no	no	GO:0016020~membrane, GO:0016021~integral to membrane
159024814		NS2A	1lujA	P35222	1499	CTNNB1	P42574	836	CASP3	no	no	GO:0016020~membrane
159024814		NS2A	1lujA	P35222	1499	CTNNB1	P98161	5310	PKD1	no	no	GO:0016020~membrane, GO:0016021~integral to membrane
159024814		NS2A	1lujA	P35222	1499	CTNNB1	P15311	7430	VIL2	no	no	GO:0016020~membrane
159024814		NS2A	1lujA	P35222	1499	CTNNB1	O75309	1014	CDH16	no	no	GO:0016020~membrane, GO:0016021~integral to membrane
159024814		NS2A	1lujA	P35222	1499	CTNNB1	P55291	1013	CDH15	no	no	GO:0016020~membrane, GO:0016021~integral to membrane
159024814		NS2A	1lujA	P35222	1499	CTNNB1	Q9BR09	140825	NEURL2	no	no	GO:0016020~membrane
159024814		NS2A	1lujA	P35222	1499	CTNNB1	P18031	5770	PTPN1	no	no	GO:0016020~membrane
159024814		NS2A	1lujA	P35222	1499	CTNNB1	P29350	5777	PTPN6	no	no	GO:0016020~membrane
159024814		NS2A	1lujA	P35222	1499	CTNNB1	Q14192	2274	FHL2	no	no	GO:0016020~membrane
159024814		NS2A	1lujA	P35222	1499	CTNNB1	Q14790	841	CASP8	no	no	GO:0016020~membrane
159024814		NS2A	1lujA	P35222	1499	CTNNB1	P55287	1009	CDH11	no	no	GO:0016020~membrane, GO:0016021~integral to membrane
159024814		NS2A	1lujA	P35222	1499	CTNNB1	Q9ULB4	1007	CDH9	no	no	GO:0016020~membrane, GO:0016021~integral to membrane
159024814		NS2A	1lujA	P35222	1499	CTNNB1	P55286	1006	CDH8	no	no	GO:0016020~membrane, GO:0016021~integral to membrane
159024814		NS2A	1lujA	P35222	1499	CTNNB1	Q9ULB5	1005	CDH7	no	no	GO:0016020~membrane, GO:0016021~integral to membrane
159024814		NS2A	1lujA	P35222	1499	CTNNB1	P33151	1003	CDH5	no	no	GO:0016020~membrane, GO:0016021~integral to membrane
159024814		NS2A	1lujA	P35222	1499	CTNNB1	P22223	1001	CDH3	no	no	GO:0016020~membrane, GO:0016021~integral to membrane
159024814		NS2A	1lujA	P35222	1499	CTNNB1	P19022	1000	CDH2	no	no	GO:0016020~membrane, GO:0016021~integral to membrane
159024814		NS2A	1lujA	P35222	1499	CTNNB1	P49768	5663	PSEN1	no	no	GO:0016020~membrane, GO:0016021~integral to membrane
159024814		NS2A	1lujA	P35222	1499	CTNNB1	P49810	5664	PSEN2	no	no	GO:0016020~membrane, GO:0016021~integral to membrane
159024814		NS2A	1lujA	P35222	1499	CTNNB1	Q15642	9322	TRIP10	no	no	GO:0016020~membrane
159024814		NS2A	1lujA	P35222	1499	CTNNB1	Q9Y230	10856	RUVBL2	no	no	GO:0016020~membrane
159024814		NS2A	1lujA	P35222	1499	CTNNB1	Q9UQB3	1501	CTNND2	no	no	GO:0016020~membrane
159024814		NS2A	1lujA	P35222	1499	CTNNB1	P46940	8826	IQGAP1	no	no	GO:0016020~membrane
159024814		NS2A	1lujA	P35222	1499	CTNNB1	Q14344	10672	GNA13	no	no	GO:0016020~membrane
159024814		NS2A	1lujA	P35222	1499	CTNNB1	Q86UP0	64403	CDH24	no	no	GO:0016020~membrane, GO:0016021~integral to membrane
159024814		NS2A	1lujA	P35222	1499	CTNNB1	Q86UL8	9863	MAGI2	no	no	GO:0016020~membrane
159024814		NS2A	1lujA	P35222	1499	CTNNB1	Q8TDM6	9231	DLG5	no	no	GO:0016020~membrane
159024814		NS2A	1lujA	P35222	1499	CTNNB1	Q13002	2898	GRIK2	no	no	GO:0016020~membrane, GO:0016021~integral to membrane
159024814		NS2A	1lujA	P35222	1499	CTNNB1	P28827	5797	PTPRM	no	no	GO:0016020~membrane, GO:0016021~integral to membrane
159024814		NS2A	1lujA	P35222	1499	CTNNB1	Q15262	5796	PTPRK	no	no	GO:0016020~membrane, GO:0016021~integral to membrane
159024814		NS2A	1lujA	P35222	1499	CTNNB1	Q12913	5795	PTPRJ	no	no	GO:0016020~membrane, GO:0016021~integral to membrane
159024814		NS2A	1lujA	P35222	1499	CTNNB1	P68400	1457	CSNK2A1	yes	no	GO:0016020~membrane
159024814		NS2A	1lujA	P35222	1499	CTNNB1	P10586	5792	PTPRF	no	no	GO:0016020~membrane, GO:0016021~integral to membrane
159024814		NS2A	1lujA	P35222	1499	CTNNB1	P16150	6693	SPN	no	no	GO:0016020~membrane, GO:0016021~integral to membrane
159024814		NS2A	1lujA	P35222	1499	CTNNB1	P84022	4088	SMAD3	no	no	GO:0016020~membrane
159024814		NS2A	1lujA	P35222	1499	CTNNB1	P27986	5295	PIK3R1	no	no	GO:0016020~membrane
159024814		NS2A	1lujA	P35222	1499	CTNNB1	Q16658	6624	FSCN1	no	no	GO:0016020~membrane
159024814		NS2A	1lujA	P35222	1499	CTNNB1	Q96QZ7	9223	MAGI1	no	no	GO:0016020~membrane
159024814		NS2A	1lujA	P35222	1499	CTNNB1	P25054	324	APC	no	no	GO:0016020~membrane
159024814		NS2A	1lujA	P35222	1499	CTNNB1	P23471	5803	PTPRZ1	no	no	GO:0016020~membrane, GO:0016021~integral to membrane
159024814		NS2A	1lujA	P35222	1499	CTNNB1	Q92729	10076	PTPRU	no	no	GO:0016020~membrane, GO:0016021~integral to membrane
159024814		NS2A	1lujA	P35222	1499	CTNNB1	O15169	8312	AXIN1	no	no	GO:0016020~membrane
159024814		NS2A	1lujA	P35222	1499	CTNNB1	P36897	7046	TGFBR1	no	no	GO:0016020~membrane, GO:0016021~integral to membrane
159024814		NS2A	1lujA	P35222	1499	CTNNB1	Q15078	8851	CDK5R1	no	no	GO:0016020~membrane
159024814		NS2A	1lujA	P35222	1499	CTNNB1	Q4KMG0	50937	CDON	no	no	GO:0016020~membrane, GO:0016021~integral to membrane
159024814		NS2A	1lujA	P35222	1499	CTNNB1		9693	RAPGEF2	no	no	GO:0016020~membrane, GO:0016021~integral to membrane
159024814		NS2A	1lujA	P35222	1499	CTNNB1	P06241	2534	FYN	no	no	GO:0016020~membrane
159024814		NS2A	1lujA	P35222	1499	CTNNB1	P15941	4582	MUC1	no	no	GO:0016020~membrane, GO:0016021~integral to membrane
159024814		NS2A	1m5nS	Q14974	3837	KPNB1	O15397	10526	IPO8	no	no	GO:0016020~membrane, GO:0016021~integral to membrane
159024814		NS2A	1m5nS	Q14974	3837	KPNB1	P84022	4088	SMAD3	no	no	GO:0016020~membrane
159024814		NS2A	1m5nS	Q14974	3837	KPNB1	Q12772	6721	SREBF2	no	no	GO:0016020~membrane, GO:0016021~integral to membrane
159024814		NS2A	1m5nS	Q14974	3837	KPNB1	P37198	23636	NUP62	no	no	GO:0016020~membrane, GO:0016021~integral to membrane
159024814		NS2A	1m5nS	Q14974	3837	KPNB1	O60684	23633	KPNA6	no	no	GO:0016020~membrane, GO:0016021~integral to membrane
159024814		NS2A	1m5nS	Q14974	3837	KPNB1	P52948	4928	NUP98	no	no	GO:0016020~membrane, GO:0016021~integral to membrane
159024814		NS2A	1m5nS	Q14974	3837	KPNB1	Q9UKX7	10762	NUP50	no	no	GO:0016020~membrane, GO:0016021~integral to membrane
159024814		NS2A	1m5nS	Q14974	3837	KPNB1	P14209	4267	CD99	no	no	GO:0016020~membrane, GO:0016021~integral to membrane
159024814		NS2A	1m5nS	Q14974	3837	KPNB1	P49792	5903	RANBP2	no	no	GO:0016020~membrane, GO:0016021~integral to membrane
159024814		NS2A	1m5nS	Q14974	3837	KPNB1	P62826	5901	RAN	no	no	GO:0016020~membrane, GO:0016021~integral to membrane
159024814		NS2A	1m5nS	Q14974	3837	KPNB1	P49790	9972	NUP153	no	no	GO:0016020~membrane, GO:0016021~integral to membrane
159024814		NS2A	1m5nS	Q14974	3837	KPNB1	P11362	2260	FGFR1	no	no	GO:0016020~membrane, GO:0016021~integral to membrane
159024814		NS2A	1m5nS	Q14974	3837	KPNB1	O95373	10527	IPO7	no	no	GO:0016020~membrane, GO:0016021~integral to membrane
159024814		NS2A	1m5nS	Q14974	3837	KPNB1	O95149	10073	SNUPN	no	no	GO:0016020~membrane, GO:0016021~integral to membrane
159024814		NS2A	1m5nS	Q14974	3837	KPNB1	Q14974	3837	KPNB1	no	no	GO:0016020~membrane, GO:0016021~integral to membrane
159024814		NS2A	1m5nS	Q14974	3837	KPNB1	P52292	3838	KPNA2	no	no	GO:0016020~membrane, GO:0016021~integral to membrane
159024814		NS2A	1m5nS	Q14974	3837	KPNB1	O00505	3839	KPNA3	no	no	GO:0016020~membrane, GO:0016021~integral to membrane
159024814		NS2A	1m5nS	Q14974	3837	KPNB1	P55060	1434	CSE1L	no	no	GO:0016020~membrane, GO:0016021~integral to membrane
159024814		NS2A	1m5nS	Q14974	3837	KPNB1	O94806	23683	PRKD3	no	no	GO:0016020~membrane
159024814		NS2A	1qgrA	Q14974	3837	KPNB1	O15397	10526	IPO8	no	no	GO:0016020~membrane, GO:0016021~integral to membrane
159024814		NS2A	1qgrA	Q14974	3837	KPNB1	P84022	4088	SMAD3	no	no	GO:0016020~membrane
159024814		NS2A	1qgrA	Q14974	3837	KPNB1	Q12772	6721	SREBF2	no	no	GO:0016020~membrane, GO:0016021~integral to membrane
159024814		NS2A	1qgrA	Q14974	3837	KPNB1	P37198	23636	NUP62	no	no	GO:0016020~membrane, GO:0016021~integral to membrane
159024814		NS2A	1qgrA	Q14974	3837	KPNB1	O60684	23633	KPNA6	no	no	GO:0016020~membrane, GO:0016021~integral to membrane
159024814		NS2A	1qgrA	Q14974	3837	KPNB1	P52948	4928	NUP98	no	no	GO:0016020~membrane, GO:0016021~integral to membrane
159024814		NS2A	1qgrA	Q14974	3837	KPNB1	Q9UKX7	10762	NUP50	no	no	GO:0016020~membrane, GO:0016021~integral to membrane
159024814		NS2A	1qgrA	Q14974	3837	KPNB1	P14209	4267	CD99	no	no	GO:0016020~membrane, GO:0016021~integral to membrane
159024814		NS2A	1qgrA	Q14974	3837	KPNB1	P49792	5903	RANBP2	no	no	GO:0016020~membrane, GO:0016021~integral to membrane
159024814		NS2A	1qgrA	Q14974	3837	KPNB1	P62826	5901	RAN	no	no	GO:0016020~membrane, GO:0016021~integral to membrane
159024814		NS2A	1qgrA	Q14974	3837	KPNB1	P49790	9972	NUP153	no	no	GO:0016020~membrane, GO:0016021~integral to membrane
159024814		NS2A	1qgrA	Q14974	3837	KPNB1	P11362	2260	FGFR1	no	no	GO:0016020~membrane, GO:0016021~integral to membrane
159024814		NS2A	1qgrA	Q14974	3837	KPNB1	O95373	10527	IPO7	no	no	GO:0016020~membrane, GO:0016021~integral to membrane
159024814		NS2A	1qgrA	Q14974	3837	KPNB1	O95149	10073	SNUPN	no	no	GO:0016020~membrane, GO:0016021~integral to membrane
159024814		NS2A	1qgrA	Q14974	3837	KPNB1	Q14974	3837	KPNB1	no	no	GO:0016020~membrane, GO:0016021~integral to membrane
159024814		NS2A	1qgrA	Q14974	3837	KPNB1	P52292	3838	KPNA2	no	no	GO:0016020~membrane, GO:0016021~integral to membrane
159024814		NS2A	1qgrA	Q14974	3837	KPNB1	O00505	3839	KPNA3	no	no	GO:0016020~membrane, GO:0016021~integral to membrane
159024814		NS2A	1qgrA	Q14974	3837	KPNB1	P55060	1434	CSE1L	no	no	GO:0016020~membrane, GO:0016021~integral to membrane
159024814		NS2A	1qgrA	Q14974	3837	KPNB1	O94806	23683	PRKD3	no	no	GO:0016020~membrane
159024814		NS2A	1xm9A	Q13835	5317	PKP1	P15924	1832	DSP	no	no	GO:0016020~membrane
159024814		NS2A	1xm9A	Q13835	5317	PKP1	Q02413	1828	DSG1	no	no	GO:0016020~membrane, GO:0016021~integral to membrane
159024814		NS2A	1xm9A	Q13835	5317	PKP1	Q08554	1823	DSC1	no	no	GO:0016020~membrane, GO:0016021~integral to membrane
159024814		NS2A	1xm9A	Q13835	5317	PKP1	P05787	3856	KRT8	no	no	GO:0016020~membrane
159024814		NS2A	1xm9A	Q13835	5317	PKP1	P08670	7431	VIM	no	no	GO:0016020~membrane
159024814		NS2A	1ib2A	Q14671	9698	PUM1	Q15797	4086	SMAD1	no	no	GO:0016020~membrane, GO:0016021~integral to membrane
159024814		NS2A	2vglB	P63010	163	AP2B1 DKFZP781K0743	Q7Z3B4	53371	NUP54	no	no	GO:0016020~membrane, GO:0016021~integral to membrane
159024814		NS2A	2vglB	P63010	163	AP2B1 DKFZP781K0743	Q5SW96	26119	LDLRAP1	no	no	GO:0016020~membrane
159024814		NS2A	2vglB	P63010	163	AP2B1 DKFZP781K0743	O00291	3092	HIP1	no	no	GO:0016020~membrane
159024814		NS2A	2vglB	P63010	163	AP2B1 DKFZP781K0743	P37173	7048	TGFBR2	no	no	GO:0016020~membrane, GO:0016021~integral to membrane
159024814		NS2A	2vglB	P63010	163	AP2B1 DKFZP781K0743	Q9NVZ3	55707	NECAP2	no	no	GO:0016020~membrane
159024814		NS2A	2vglB	P63010	163	AP2B1 DKFZP781K0743		27229		no	no	GO:0016020~membrane
159024814		NS2A	2vglB	P63010	163	AP2B1 DKFZP781K0743	O60641	9892	SNAP91	no	no	GO:0016020~membrane
159024814		NS2A	2vglB	P63010	163	AP2B1 DKFZP781K0743	Q9BXS5	8907	AP1M1	yes	no	GO:0016020~membrane
159024814		NS2A	2vglB	P63010	163	AP2B1 DKFZP781K0743	Q14677	9685	CLINT1	no	no	GO:0016020~membrane
159024814		NS2A	2vglB	P63010	163	AP2B1 DKFZP781K0743	P49407	408	ARRB1	no	no	GO:0016020~membrane
159024814		NS2A	2vglB	P63010	163	AP2B1 DKFZP781K0743	P53680	1175	AP2S1	no	no	GO:0016020~membrane
159024814		NS2A	2vglB	P63010	163	AP2B1 DKFZP781K0743	Q96CW1	1173	AP2M1	no	no	GO:0016020~membrane
159024814		NS2A	2vglB	P63010	163	AP2B1 DKFZP781K0743	Q9Y6Q5	10053	AP1M2	no	no	GO:0016020~membrane
159024814		NS2A	2vglB	P63010	163	AP2B1 DKFZP781K0743	Q6ZU52	9729	KIAA0408	no	no	GO:0016020~membrane, GO:0016021~integral to membrane
159024814		NS2A	2vglB	P63010	163	AP2B1 DKFZP781K0743	P36897	7046	TGFBR1	no	no	GO:0016020~membrane, GO:0016021~integral to membrane
159024814		NS2A	2vglB	P63010	163	AP2B1 DKFZP781K0743	Q04771	90	ACVR1	no	no	GO:0016020~membrane, GO:0016021~integral to membrane
159024814		NS2A	2vglB	P63010	163	AP2B1 DKFZP781K0743	Q9HCE7	57154	SMURF1	no	no	GO:0016020~membrane
159024814		NS2A	2vglB	P63010	163	AP2B1 DKFZP781K0743	O94973	161	AP2A2	no	no	GO:0016020~membrane
159024814		NS2A	2vglB	P63010	163	AP2B1 DKFZP781K0743	Q9Y2N3	9883	POM121	no	no	GO:0016020~membrane, GO:0016021~integral to membrane
159024814		NS2A	2vglB	P63010	163	AP2B1 DKFZP781K0743	O75348	9550	ATP6V1G1	no	no	GO:0016020~membrane
159024814		NS2A	1m8yA	Q14671	9698	PUM1	Q15797	4086	SMAD1	no	no	GO:0016020~membrane, GO:0016021~integral to membrane
159024814		NS2A	1m8xB	Q14671	9698	PUM1	Q15797	4086	SMAD1	no	no	GO:0016020~membrane, GO:0016021~integral to membrane
159024814		NS2A	1m8wB	Q14671	9698	PUM1	Q15797	4086	SMAD1	no	no	GO:0016020~membrane, GO:0016021~integral to membrane
159024814		NS2A	1m8zA	Q14671	9698	PUM1	Q15797	4086	SMAD1	no	no	GO:0016020~membrane, GO:0016021~integral to membrane
159024814		NS2A	2r17D	Q96QK1	55737	VPS35 DKFZP686O2462	Q9UBQ0	51699	VPS29	no	no	GO:0016020~membrane
159024814		NS2A	2r17D	Q96QK1	55737	VPS35 DKFZP686O2462	Q4G0F5	112936	VPS26B	no	no	GO:0016020~membrane
159024814		NS2A	2r17D	Q96QK1	55737	VPS35 DKFZP686O2462	Q13596	6642	SNX1	no	no	GO:0016020~membrane
159024814		NS2A	1m8wA	Q14671	9698	PUM1	Q15797	4086	SMAD1	no	no	GO:0016020~membrane, GO:0016021~integral to membrane
159024814		NS2A	3bsxB	Q14671	9698	PUM1	Q15797	4086	SMAD1	no	no	GO:0016020~membrane, GO:0016021~integral to membrane
159024814		NS2A	2r17C	Q96QK1	55737	VPS35 DKFZP686O2462	Q9UBQ0	51699	VPS29	no	no	GO:0016020~membrane
159024814		NS2A	2r17C	Q96QK1	55737	VPS35 DKFZP686O2462	Q4G0F5	112936	VPS26B	no	no	GO:0016020~membrane
159024814		NS2A	2r17C	Q96QK1	55737	VPS35 DKFZP686O2462	Q13596	6642	SNX1	no	no	GO:0016020~membrane
159024814		NS2A	1m8yB	Q14671	9698	PUM1	Q15797	4086	SMAD1	no	no	GO:0016020~membrane, GO:0016021~integral to membrane
159024814		NS2A	3bsbA	Q14671	9698	PUM1	Q15797	4086	SMAD1	no	no	GO:0016020~membrane, GO:0016021~integral to membrane
159024814		NS2A	3bsbB	Q14671	9698	PUM1	Q15797	4086	SMAD1	no	no	GO:0016020~membrane, GO:0016021~integral to membrane
159024814		NS2A	3bsxA	Q14671	9698	PUM1	Q15797	4086	SMAD1	no	no	GO:0016020~membrane, GO:0016021~integral to membrane
159024814		NS2A	3dadB	Q9Y613	29109	FHOD1	Q9UIQ6	4012	LNPEP	no	no	GO:0016020~membrane, GO:0016021~integral to membrane
159024814		NS2A	3dadB	Q9Y613	29109	FHOD1	Q99942	6048	RNF5	no	no	GO:0016020~membrane, GO:0016021~integral to membrane
159024814		NS2A	3dadB	Q9Y613	29109	FHOD1	P63000	5879	RAC1	no	no	GO:0016020~membrane
159024814		NS2A	3dadB	Q9Y613	29109	FHOD1	P20023	1380	CR2	no	no	GO:0016020~membrane, GO:0016021~integral to membrane
159024814		NS2A	1elwA	P31948	10963	STIP1	P04156	5621	PRNP	no	no	GO:0016020~membrane
159024814		NS2A	1elwB	P31948	10963	STIP1	P04156	5621	PRNP	no	no	GO:0016020~membrane
159024814		NS2A	2vyiB	Q6FIA9	6449	SGTA	P42166	7112	TMPO	no	no	GO:0016020~membrane, GO:0016021~integral to membrane
159024814		NS2A	2vyiB	Q6FIA9	6449	SGTA	Q8TCT8	84888		no	no	GO:0016020~membrane, GO:0016021~integral to membrane
159024814		NS2A	2vyiB	Q6FIA9	6449	SGTA	Q9H2B2	6860	SYT4	no	no	GO:0016020~membrane, GO:0016021~integral to membrane
159024814		NS2A	2vyiB	Q6FIA9	6449	SGTA	O95967	30008	EFEMP2	no	no	GO:0016020~membrane
159024814		NS2A	2vyiB	Q6FIA9	6449	SGTA	O60844	123887		no	no	GO:0016020~membrane
159024814		NS2A	2vyiB	Q6FIA9	6449	SGTA	Q9Y624	50848	F11R	no	no	GO:0016020~membrane, GO:0016021~integral to membrane
159024814		NS2A	2vyiB	Q6FIA9	6449	SGTA	P10912	2690	GHR	no	no	GO:0016020~membrane, GO:0016021~integral to membrane
159024814		NS2A	2jakA	Q13362	5527	PPP2R5C	Q05655	5580	PRKCD	no	no	GO:0016020~membrane
159024814		NS2A	2jakA	Q13362	5527	PPP2R5C	P49023	5829	PXN	no	no	GO:0016020~membrane
159024814		NS2A	2jakA	Q13362	5527	PPP2R5C	O15169	8312	AXIN1	no	no	GO:0016020~membrane
159024814		NS2A	2jakA	Q13362	5527	PPP2R5C		5515	PPP2CA	no	no	GO:0016020~membrane
159024814		NS2A	2vyiA	Q6FIA9	6449	SGTA	P42166	7112	TMPO	no	no	GO:0016020~membrane, GO:0016021~integral to membrane
159024814		NS2A	2vyiA	Q6FIA9	6449	SGTA	Q8TCT8	84888		no	no	GO:0016020~membrane, GO:0016021~integral to membrane
159024814		NS2A	2vyiA	Q6FIA9	6449	SGTA	Q9H2B2	6860	SYT4	no	no	GO:0016020~membrane, GO:0016021~integral to membrane
159024814		NS2A	2vyiA	Q6FIA9	6449	SGTA	O95967	30008	EFEMP2	no	no	GO:0016020~membrane
159024814		NS2A	2vyiA	Q6FIA9	6449	SGTA	O60844	123887		no	no	GO:0016020~membrane
159024814		NS2A	2vyiA	Q6FIA9	6449	SGTA	Q9Y624	50848	F11R	no	no	GO:0016020~membrane, GO:0016021~integral to membrane
159024814		NS2A	2vyiA	Q6FIA9	6449	SGTA	P10912	2690	GHR	no	no	GO:0016020~membrane, GO:0016021~integral to membrane
159024814		NS2A	3dadA	Q9Y613	29109	FHOD1	Q9UIQ6	4012	LNPEP	no	no	GO:0016020~membrane, GO:0016021~integral to membrane
159024814		NS2A	3dadA	Q9Y613	29109	FHOD1	Q99942	6048	RNF5	no	no	GO:0016020~membrane, GO:0016021~integral to membrane
159024814		NS2A	3dadA	Q9Y613	29109	FHOD1	P63000	5879	RAC1	no	no	GO:0016020~membrane
159024814		NS2A	3dadA	Q9Y613	29109	FHOD1	P20023	1380	CR2	no	no	GO:0016020~membrane, GO:0016021~integral to membrane
159024814		NS2A	1upkA	Q9Y376	51719	CAB39 MO25		92335		no	no	GO:0016020~membrane, GO:0016021~integral to membrane
159024814		NS2A	2iaeE	Q13362	5527	PPP2R5C	Q05655	5580	PRKCD	no	no	GO:0016020~membrane
159024814		NS2A	2iaeE	Q13362	5527	PPP2R5C	P49023	5829	PXN	no	no	GO:0016020~membrane
159024814		NS2A	2iaeE	Q13362	5527	PPP2R5C	O15169	8312	AXIN1	no	no	GO:0016020~membrane
159024814		NS2A	2iaeE	Q13362	5527	PPP2R5C		5515	PPP2CA	no	no	GO:0016020~membrane
159024814		NS2A	1w9cA	O14980	7514	XPO1	Q15797	4086	SMAD1	no	no	GO:0016020~membrane, GO:0016021~integral to membrane
159024814		NS2A	1w9cA	O14980	7514	XPO1	O14980	7514	XPO1	no	no	GO:0016020~membrane, GO:0016021~integral to membrane
159024814		NS2A	1w9cA	O14980	7514	XPO1	P63241	1984	EIF5A	no	no	GO:0016020~membrane, GO:0016021~integral to membrane
159024814		NS2A	1w9cA	O14980	7514	XPO1	P37198	23636	NUP62	no	no	GO:0016020~membrane, GO:0016021~integral to membrane
159024814		NS2A	1w9cA	O14980	7514	XPO1	Q9UKX7	10762	NUP50	no	no	GO:0016020~membrane, GO:0016021~integral to membrane
159024814		NS2A	1w9cA	O14980	7514	XPO1	P49792	5903	RANBP2	no	no	GO:0016020~membrane, GO:0016021~integral to membrane
159024814		NS2A	1w9cA	O14980	7514	XPO1	P62826	5901	RAN	no	no	GO:0016020~membrane, GO:0016021~integral to membrane
159024814		NS2A	1w9cA	O14980	7514	XPO1	P49790	9972	NUP153	no	no	GO:0016020~membrane, GO:0016021~integral to membrane
159024814		NS2A	1w9cA	O14980	7514	XPO1	P46108	1398	CRK	no	no	GO:0016020~membrane
159024814		NS2A	1w9cA	O14980	7514	XPO1	O00571	1654	DDX3X	no	no	GO:0016020~membrane
159024814		NS2A	1w9cA	O14980	7514	XPO1		51068	NMD3	no	no	GO:0016020~membrane
159024814		NS2A	1w9cA	O14980	7514	XPO1	O95149	10073	SNUPN	no	no	GO:0016020~membrane, GO:0016021~integral to membrane
159024814		NS2A	1w9cA	O14980	7514	XPO1	P52594	3267	HRB	no	no	GO:0016020~membrane, GO:0016021~integral to membrane
159024814		NS2A	1w9cA	O14980	7514	XPO1	P35240	4771	NF2	no	no	GO:0016020~membrane
159024814		NS2A	1w9cA	O14980	7514	XPO1	P35658	8021	NUP214	no	no	GO:0016020~membrane, GO:0016021~integral to membrane
159024814		NS2A	1w9cA	O14980	7514	XPO1	Q14457	8678	BECN1	no	no	GO:0016020~membrane
159024814		NS2A	1w9cA	O14980	7514	XPO1	Q9UKK6	29107	NXT1	no	no	GO:0016020~membrane, GO:0016021~integral to membrane
159024814		NS2A	1w9cA	O14980	7514	XPO1	Q9HCE7	57154	SMURF1	no	no	GO:0016020~membrane
159024814		NS2A	1w9cB	O14980	7514	XPO1	Q15797	4086	SMAD1	no	no	GO:0016020~membrane, GO:0016021~integral to membrane
[truncated: 24,634 more rows]
