# Supplementary material for: Mapping Protein Interactions between Dengue Virus and Its Human and Insect Hosts
Source: PLoS Negl Trop Dis. 2011 Feb 15;5(2):e954. doi: 10.1371/journal.pntd.0000954 (PMC3039688; doi:10.1371/journal.pntd.0000954)
Supplement: Table S4 — Predicted interactions between DENV2 and A. aegypti after the CC Filter. Columns include the the DENV protein's Entrez Protein accession or PDB code, Uniprot accession, and name; the DENV-similar protein's PDB code, Uniprot accession, Entrez Gene ID, and Symbol; the D. melanogaster target protein's FlyBase gene number, and Symbol; the A. aegypti target protein's VectorBase protein ID, and Uniprot accession; and if the target is a known host factor. (0.01 MB TXT) [file pntd.0000954.s006.txt]

Dengue_Structure	Dengue_Uniprot	Dengue_protein	Similar_Drosophila_PDB	Similar_Drosophila_Uniprot	Similar_Drosophila_GeneID	Similar_Drosophila_GeneSymbol	Interactor_FBgn	Interactor_GeneSymbol	Aedes_Ortholog_VectorBase	Aedes_Ortholog_GeneID	Aedes_Ortholog_Uniprot	Host_Factor?	Predicted_By_Guo?	shared_GO_cc_terms
159024814		NS2A	1dvpA	Q960X8	33458	HRS HRS-RB	FBgn0003731	EGFR	AAEL004319-PA	AAEL004319	Q17D67	no	no	GO:0016020~membrane
159024814		NS2A	1dvpA	Q960X8	33458	HRS HRS-RB	FBgn0000319	CHC	AAEL013614-PA	AAEL013614	Q16IM0	no	no	GO:0016020~membrane
159024814		NS2A	1dvpA	Q960X8	33458	HRS HRS-RB	FBgn0030141	GGA	AAEL001525-PA	AAEL001525	Q17L00	no	no	GO:0016020~membrane
159024814		NS2A	1dvpA	Q960X8	33458	HRS HRS-RB	FBgn0086384	MER	AAEL006018-PB	AAEL006018	Q177U9	no	no	GO:0016020~membrane
159024814		NS2A	1hx8A	Q9VI75	40863	LAP	FBgn0000319	CHC	AAEL013614-PA	AAEL013614	Q16IM0	no	no	GO:0016020~membrane
159024814		NS2A	1hx8A	Q9VI75	40863	LAP	FBgn0015567	α-ADAPTIN	AAEL004469-PA	AAEL004469	Q17CP2	yes	no	GO:0016020~membrane
159024814		NS2A	1hx8A	Q9VI75	40863	LAP	FBgn0030412	TOMOSYN	AAEL006948-PA	AAEL006948	Q174B3	no	no	GO:0016020~membrane, GO:0016021~integral to membrane
159024814		NS2A	1hx8A	Q9VI75	40863	LAP	FBgn0032120	CG33298	AAEL007689-PB	AAEL007689	Q171C1	no	no	GO:0016020~membrane, GO:0016021~integral to membrane
159024819		NS4B	1dvpA	Q960X8	33458	HRS HRS-RB	FBgn0003731	EGFR	AAEL004319-PA	AAEL004319	Q17D67	no	no	GO:0016020~membrane
159024819		NS4B	1dvpA	Q960X8	33458	HRS HRS-RB	FBgn0000319	CHC	AAEL013614-PA	AAEL013614	Q16IM0	no	no	GO:0016020~membrane
159024819		NS4B	1dvpA	Q960X8	33458	HRS HRS-RB	FBgn0030141	GGA	AAEL001525-PA	AAEL001525	Q17L00	no	no	GO:0016020~membrane
159024819		NS4B	1dvpA	Q960X8	33458	HRS HRS-RB	FBgn0086384	MER	AAEL006018-PB	AAEL006018	Q177U9	no	no	GO:0016020~membrane
1oanA	P12823	E	1cfbA	P20241	31792	NRG	FBgn0000547	ED	AAEL004133-PA	AAEL004133	Q17DL2	no	no	GO:0016020~membrane, GO:0016021~integral to membrane
1oanA	P12823	E	1cfbA	P20241	31792	NRG	FBgn0011661	MOE	AAEL007915-PA	AAEL007915	Q170J7	no	no	GO:0016020~membrane
1oanA	P12823	E	1cfbA	P20241	31792	NRG	FBgn0001250	IF	AAEL013600-PA	AAEL013600	Q16IN5	no	no	GO:0016020~membrane, GO:0016021~integral to membrane
1oanB	P12823	E	1cfbA	P20241	31792	NRG	FBgn0000547	ED	AAEL004133-PA	AAEL004133	Q17DL2	no	no	GO:0016020~membrane, GO:0016021~integral to membrane
1oanB	P12823	E	1cfbA	P20241	31792	NRG	FBgn0011661	MOE	AAEL007915-PA	AAEL007915	Q170J7	no	no	GO:0016020~membrane
1oanB	P12823	E	1cfbA	P20241	31792	NRG	FBgn0001250	IF	AAEL013600-PA	AAEL013600	Q16IN5	no	no	GO:0016020~membrane, GO:0016021~integral to membrane
1okeA	P12823	E	1cfbA	P20241	31792	NRG	FBgn0000547	ED	AAEL004133-PA	AAEL004133	Q17DL2	no	no	GO:0016020~membrane, GO:0016021~integral to membrane
1okeA	P12823	E	1cfbA	P20241	31792	NRG	FBgn0011661	MOE	AAEL007915-PA	AAEL007915	Q170J7	no	no	GO:0016020~membrane
1okeA	P12823	E	1cfbA	P20241	31792	NRG	FBgn0001250	IF	AAEL013600-PA	AAEL013600	Q16IN5	no	no	GO:0016020~membrane, GO:0016021~integral to membrane
1okeB	P12823	E	1cfbA	P20241	31792	NRG	FBgn0000547	ED	AAEL004133-PA	AAEL004133	Q17DL2	no	no	GO:0016020~membrane, GO:0016021~integral to membrane
1okeB	P12823	E	1cfbA	P20241	31792	NRG	FBgn0011661	MOE	AAEL007915-PA	AAEL007915	Q170J7	no	no	GO:0016020~membrane
1okeB	P12823	E	1cfbA	P20241	31792	NRG	FBgn0001250	IF	AAEL013600-PA	AAEL013600	Q16IN5	no	no	GO:0016020~membrane, GO:0016021~integral to membrane
1r6rA	P12823	C	1fjlA	P06601	34629	PRD	FBgn0086384	MER	AAEL006018-PB	AAEL006018	Q177U9	no	no	GO:0016020~membrane
1r6rA	P12823	C	1nk2P	P22808	31003	VND	FBgn0024245	DNT	AAEL000324-PA	AAEL000324	Q17PG3	no	no	GO:0016020~membrane, GO:0016021~integral to membrane
1r6rB	P12823	C	1fjlA	P06601	34629	PRD	FBgn0086384	MER	AAEL006018-PB	AAEL006018	Q177U9	no	no	GO:0016020~membrane
1r6rB	P12823	C	1nk2P	P22808	31003	VND	FBgn0024245	DNT	AAEL000324-PA	AAEL000324	Q17PG3	no	no	GO:0016020~membrane, GO:0016021~integral to membrane
1tg8A	P27914	E	1cfbA	P20241	31792	NRG	FBgn0000547	ED	AAEL004133-PA	AAEL004133	Q17DL2	no	no	GO:0016020~membrane, GO:0016021~integral to membrane
1tg8A	P27914	E	1cfbA	P20241	31792	NRG	FBgn0011661	MOE	AAEL007915-PA	AAEL007915	Q170J7	no	no	GO:0016020~membrane
1tg8A	P27914	E	1cfbA	P20241	31792	NRG	FBgn0001250	IF	AAEL013600-PA	AAEL013600	Q16IN5	no	no	GO:0016020~membrane, GO:0016021~integral to membrane
2jsfA	P18356	E	1cfbA	P20241	31792	NRG	FBgn0000547	ED	AAEL004133-PA	AAEL004133	Q17DL2	no	no	GO:0016020~membrane, GO:0016021~integral to membrane
2jsfA	P18356	E	1cfbA	P20241	31792	NRG	FBgn0011661	MOE	AAEL007915-PA	AAEL007915	Q170J7	no	no	GO:0016020~membrane
2jsfA	P18356	E	1cfbA	P20241	31792	NRG	FBgn0001250	IF	AAEL013600-PA	AAEL013600	Q16IN5	no	no	GO:0016020~membrane, GO:0016021~integral to membrane
2r29A	P14340	E	1cfbA	P20241	31792	NRG	FBgn0000547	ED	AAEL004133-PA	AAEL004133	Q17DL2	no	no	GO:0016020~membrane, GO:0016021~integral to membrane
2r29A	P14340	E	1cfbA	P20241	31792	NRG	FBgn0011661	MOE	AAEL007915-PA	AAEL007915	Q170J7	no	no	GO:0016020~membrane
2r29A	P14340	E	1cfbA	P20241	31792	NRG	FBgn0001250	IF	AAEL013600-PA	AAEL013600	Q16IN5	no	no	GO:0016020~membrane, GO:0016021~integral to membrane
2r69A	P18356	E	1cfbA	P20241	31792	NRG	FBgn0000547	ED	AAEL004133-PA	AAEL004133	Q17DL2	no	no	GO:0016020~membrane, GO:0016021~integral to membrane
2r69A	P18356	E	1cfbA	P20241	31792	NRG	FBgn0011661	MOE	AAEL007915-PA	AAEL007915	Q170J7	no	no	GO:0016020~membrane
2r69A	P18356	E	1cfbA	P20241	31792	NRG	FBgn0001250	IF	AAEL013600-PA	AAEL013600	Q16IN5	no	no	GO:0016020~membrane, GO:0016021~integral to membrane
3c5xA	O09234	E	1cfbA	P20241	31792	NRG	FBgn0000547	ED	AAEL004133-PA	AAEL004133	Q17DL2	no	no	GO:0016020~membrane, GO:0016021~integral to membrane
3c5xA	O09234	E	1cfbA	P20241	31792	NRG	FBgn0011661	MOE	AAEL007915-PA	AAEL007915	Q170J7	no	no	GO:0016020~membrane
3c5xA	O09234	E	1cfbA	P20241	31792	NRG	FBgn0001250	IF	AAEL013600-PA	AAEL013600	Q16IN5	no	no	GO:0016020~membrane, GO:0016021~integral to membrane
3c6eA	O09234	E	1cfbA	P20241	31792	NRG	FBgn0000547	ED	AAEL004133-PA	AAEL004133	Q17DL2	no	no	GO:0016020~membrane, GO:0016021~integral to membrane
3c6eA	O09234	E	1cfbA	P20241	31792	NRG	FBgn0011661	MOE	AAEL007915-PA	AAEL007915	Q170J7	no	no	GO:0016020~membrane
3c6eA	O09234	E	1cfbA	P20241	31792	NRG	FBgn0001250	IF	AAEL013600-PA	AAEL013600	Q16IN5	no	no	GO:0016020~membrane, GO:0016021~integral to membrane
3evgA	P29991	NS5	1r18A	Q27869	40668	PCMT	FBgn0025879	TIMP	AAEL013525-PA	AAEL013525	Q16IW9	no	no	GO:0005576~extracellular region
