# Supplementary material for: Mapping Protein Interactions between Dengue Virus and Its Human and Insect Hosts
Source: PLoS Negl Trop Dis. 2011 Feb 15;5(2):e954. doi: 10.1371/journal.pntd.0000954 (PMC3039688; doi:10.1371/journal.pntd.0000954)
Supplement: Table S5 — Predictions involving orthologous human and A. aegypti target proteins. Columns include the the DENV protein's Entrez Protein accession or PDB code, and name; the A. aegypti target protein's VectorBase protein ID, Uniprot accession, and if it is a known host factor; the human target protein's Uniprot accession, Symbol, if it is a known host factor, and if the human interaction was already known in the literature. (0.01 MB TXT) [file pntd.0000954.s007.txt]

Dengue_Structure	Dengue_protein	Aedes_Ortholog_VectorBase	Aedes_Ortholog_Uniprot	Fly_Host_Factor?	Predicted_by_Guo?	Human_Uniprot	Human_GeneSymbol	Human_Host_Factor?	Human_True_Positive?
159024814	NS2A	AAEL012515-PA	Q16LW0	no	no	Q99816	TSG101	no	no
159024814	NS2A	AAEL013614-PA	Q16IM0	no	no	Q00610	CLTC	no	no
159024814	NS2A	AAEL001525-PA	Q17L00	no	no	Q9NZ52	GGA3	no	no
159024814	NS2A	AAEL001525-PA	Q17L00	no	no	Q9UJY4	GGA2	no	no
159024814	NS2A	AAEL003877-PA	Q17E99	no	no	P62988	UBC	no	no
159024814	NS2A	AAEL006018-PB	Q177U9	no	no	P35240	NF2	no	no
159024814	NS2A	AAEL005356-PA	Q17AA5	no	no	P51003	PAPOLA	no	no
159024814	NS2A	AAEL005515-PF	Q179T1	no	no	Q99729	HNRPAB	no	no
159024814	NS2A	AAEL005515-PF	Q179T1	no	no	Q14103	HNRPD	no	no
159024814	NS2A	AAEL012656-PD	Q16LG6	no	no	P09661	SNRPA1	no	no
159024814	NS2A	AAEL007554-PA	Q171S3	yes	no	Q9BQA1	WDR77	no	no
159024814	NS2A	AAEL003670-PA	Q17EV4	no	no	P52272	HNRPM	no	no
159024814	NS2A	AAEL010453-PA	Q16PS8	no	no	P61326	MAGOH	no	no
159024814	NS2A	AAEL011544-PA	Q16PS8	no	no	P61326	MAGOH	no	no
159024814	NS2A	AAEL002709-PA	Q17HE5	no	no	Q15393	SF3B3	no	no
159024814	NS2A	AAEL005947-PB	Q178C5	no	no	P52597	HNRPF	no	no
159024814	NS2A	AAEL008700-PA	Q16Y09	no	no	Q16637	SMN1	no	no
159024814	NS2A	AAEL003735-PA	Q17EN9	no	no	Q9BZI7	UPF3B	no	no
159024814	NS2A	AAEL007578-PA	Q171P3	no	no	O14744	PRMT5	no	no
159024814	NS2A	AAEL015143-PB	Q1HQP8	no	no	Q86U42	PABPN1	no	no
159024814	NS2A	AAEL006135-PA	Q177H0	no	no	P52298	NCBP2	no	no
159024814	NS2A	AAEL010467-PA	Q16SW9	no	no	P09651	HNRPA1	no	no
159024814	NS2A	AAEL011187-PA	Q16QS5	no	no	O75643	ASCC3L1	no	no
159024819	NS4B	AAEL000783-PA	Q17NA5 Q1DGJ5	no	no	Q8IU60	DCP2	no	no
159024819	NS4B	AAEL015607-PA	Q17NA5 Q1DGJ5	no	no	Q8IU60	DCP2	no	no
159024819	NS4B	AAEL001187-PA	Q17M13	no	no	Q8IZD4	DCP1B	no	no
159024819	NS4B	AAEL009958-PA	Q16UB2	no	no	Q14161	GIT2	no	no
159024819	NS4B	AAEL008375-PA	Q16Z12	no	no	Q96F86	EDC3	no	no
159024819	NS4B	AAEL005655-PA	Q179F0	no	no	Q13596	SNX1	no	no
159024819	NS4B	AAEL003957-PA	Q1HQF5	no	no	P23528	CFL1	no	no
159024819	NS4B	AAEL010419-PA	Q16T33	no	no	Q99598	TSNAX	no	no
159024819	NS4B	AAEL012515-PA	Q16LW0	no	no	Q99816	TSG101	no	no
159024819	NS4B	AAEL013614-PA	Q16IM0	no	no	Q00610	CLTC	no	no
159024819	NS4B	AAEL001525-PA	Q17L00	no	no	Q9NZ52	GGA3	no	no
159024819	NS4B	AAEL001525-PA	Q17L00	no	no	Q9UJY4	GGA2	no	no
159024819	NS4B	AAEL003877-PA	Q17E99	no	no	P62988	UBC	no	no
159024819	NS4B	AAEL006018-PB	Q177U9	no	no	P35240	NF2	no	no
1oanA	E	AAEL002829-PA	Q17GY9	no	no	Q96PK2	MACF1	no	no
1oanB	E	AAEL002829-PA	Q17GY9	no	no	Q96PK2	MACF1	no	no
1okeA	E	AAEL002829-PA	Q17GY9	no	no	Q96PK2	MACF1	no	no
1okeB	E	AAEL002829-PA	Q17GY9	no	no	Q96PK2	MACF1	no	no
1tg8A	E	AAEL002829-PA	Q17GY9	no	no	Q96PK2	MACF1	no	no
2jsfA	E	AAEL002829-PA	Q17GY9	no	no	Q96PK2	MACF1	no	no
2r29A	E	AAEL002829-PA	Q17GY9	no	no	Q96PK2	MACF1	no	no
2r69A	E	AAEL002829-PA	Q17GY9	no	no	Q96PK2	MACF1	no	no
3c5xA	E	AAEL002829-PA	Q17GY9	no	no	Q96PK2	MACF1	no	no
3c6eA	E	AAEL002829-PA	Q17GY9	no	no	Q96PK2	MACF1	no	no
1oanA	E	AAEL012083-PA	Q16N57	no	no	P23467	PTPRB	no	no
1oanB	E	AAEL012083-PA	Q16N57	no	no	P23467	PTPRB	no	no
1ok8A	E	AAEL012083-PA	Q16N57	no	no	P23467	PTPRB	no	no
1okeA	E	AAEL012083-PA	Q16N57	no	no	P23467	PTPRB	no	no
1okeB	E	AAEL012083-PA	Q16N57	no	no	P23467	PTPRB	no	no
1tg8A	E	AAEL012083-PA	Q16N57	no	no	P23467	PTPRB	no	no
2jsfA	E	AAEL012083-PA	Q16N57	no	no	P23467	PTPRB	no	no
2r29A	E	AAEL012083-PA	Q16N57	no	no	P23467	PTPRB	no	no
2r69A	E	AAEL012083-PA	Q16N57	no	no	P23467	PTPRB	no	no
3c5xA	E	AAEL012083-PA	Q16N57	no	no	P23467	PTPRB	no	no
3c6eA	E	AAEL012083-PA	Q16N57	no	no	P23467	PTPRB	no	no
1oanA	E	AAEL010443-PA	Q16SY7	no	no	Q86UL8	MAGI2	no	no
1oanB	E	AAEL010443-PA	Q16SY7	no	no	Q86UL8	MAGI2	no	no
1okeA	E	AAEL010443-PA	Q16SY7	no	no	Q86UL8	MAGI2	no	no
1okeB	E	AAEL010443-PA	Q16SY7	no	no	Q86UL8	MAGI2	no	no
1tg8A	E	AAEL010443-PA	Q16SY7	no	no	Q86UL8	MAGI2	no	no
2r29A	E	AAEL010443-PA	Q16SY7	no	no	Q86UL8	MAGI2	no	no
3c5xA	E	AAEL010443-PA	Q16SY7	no	no	Q86UL8	MAGI2	no	no
3c6eA	E	AAEL010443-PA	Q16SY7	no	no	Q86UL8	MAGI2	no	no
1tg8A	E	AAEL001476-PA	Q17L41	yes	no	P49757	NUMB	no	no
3c5xA	E	AAEL001476-PA	Q17L41	yes	no	P49757	NUMB	no	no
1oanA	E	AAEL006958-PA	Q174B0	yes	no	Q02246	CNTN2	no	no
1oanB	E	AAEL006958-PA	Q174B0	yes	no	Q02246	CNTN2	no	no
1okeA	E	AAEL006958-PA	Q174B0	yes	no	Q02246	CNTN2	no	no
1okeB	E	AAEL006958-PA	Q174B0	yes	no	Q02246	CNTN2	no	no
1tg8A	E	AAEL006958-PA	Q174B0	yes	no	Q02246	CNTN2	no	no
2jsfA	E	AAEL006958-PA	Q174B0	yes	no	Q02246	CNTN2	no	no
2r29A	E	AAEL006958-PA	Q174B0	yes	no	Q02246	CNTN2	no	no
2r69A	E	AAEL006958-PA	Q174B0	yes	no	Q02246	CNTN2	no	no
3c5xA	E	AAEL006958-PA	Q174B0	yes	no	Q02246	CNTN2	no	no
3c6eA	E	AAEL006958-PA	Q174B0	yes	no	Q02246	CNTN2	no	no
1oanA	E	AAEL006958-PA	Q174B0	yes	no	Q12860	CNTN1	no	no
1oanB	E	AAEL006958-PA	Q174B0	yes	no	Q12860	CNTN1	no	no
1ok8A	E	AAEL006958-PA	Q174B0	yes	no	Q12860	CNTN1	no	no
1okeA	E	AAEL006958-PA	Q174B0	yes	no	Q12860	CNTN1	no	no
1okeB	E	AAEL006958-PA	Q174B0	yes	no	Q12860	CNTN1	no	no
1tg8A	E	AAEL006958-PA	Q174B0	yes	no	Q12860	CNTN1	no	no
2jsfA	E	AAEL006958-PA	Q174B0	yes	no	Q12860	CNTN1	no	no
2r29A	E	AAEL006958-PA	Q174B0	yes	no	Q12860	CNTN1	no	no
2r69A	E	AAEL006958-PA	Q174B0	yes	no	Q12860	CNTN1	no	no
3c5xA	E	AAEL006958-PA	Q174B0	yes	no	Q12860	CNTN1	no	no
3c6eA	E	AAEL006958-PA	Q174B0	yes	no	Q12860	CNTN1	no	no
1oanA	E	AAEL007915-PA	Q170J7	no	no	P26038	MSN	no	no
1oanB	E	AAEL007915-PA	Q170J7	no	no	P26038	MSN	no	no
1ok8A	E	AAEL007915-PA	Q170J7	no	no	P26038	MSN	no	no
1okeA	E	AAEL007915-PA	Q170J7	no	no	P26038	MSN	no	no
1okeB	E	AAEL007915-PA	Q170J7	no	no	P26038	MSN	no	no
1tg8A	E	AAEL007915-PA	Q170J7	no	no	P26038	MSN	no	no
2jsfA	E	AAEL007915-PA	Q170J7	no	no	P26038	MSN	no	no
2r29A	E	AAEL007915-PA	Q170J7	no	no	P26038	MSN	no	no
2r69A	E	AAEL007915-PA	Q170J7	no	no	P26038	MSN	no	no
3c5xA	E	AAEL007915-PA	Q170J7	no	no	P26038	MSN	no	no
3c6eA	E	AAEL007915-PA	Q170J7	no	no	P26038	MSN	no	no
1oanA	E	AAEL007915-PA	Q170J7	no	no	P35241	RDX	no	no
1ok8A	E	AAEL007915-PA	Q170J7	no	no	P35241	RDX	no	no
1tg8A	E	AAEL007915-PA	Q170J7	no	no	P35241	RDX	no	no
2jsfA	E	AAEL007915-PA	Q170J7	no	no	P35241	RDX	no	no
2r29A	E	AAEL007915-PA	Q170J7	no	no	P35241	RDX	no	no
2r69A	E	AAEL007915-PA	Q170J7	no	no	P35241	RDX	no	no
3c5xA	E	AAEL007915-PA	Q170J7	no	no	P35241	RDX	no	no
3c6eA	E	AAEL007915-PA	Q170J7	no	no	P35241	RDX	no	no
1oanA	E	AAEL013600-PA	Q16IN5	no	no	P53708	ITGA8	no	no
1oanB	E	AAEL013600-PA	Q16IN5	no	no	P53708	ITGA8	no	no
1ok8A	E	AAEL013600-PA	Q16IN5	no	no	P53708	ITGA8	no	no
1okeA	E	AAEL013600-PA	Q16IN5	no	no	P53708	ITGA8	no	no
1okeB	E	AAEL013600-PA	Q16IN5	no	no	P53708	ITGA8	no	no
1tg8A	E	AAEL013600-PA	Q16IN5	no	no	P53708	ITGA8	no	no
2jsfA	E	AAEL013600-PA	Q16IN5	no	no	P53708	ITGA8	no	no
2r29A	E	AAEL013600-PA	Q16IN5	no	no	P53708	ITGA8	no	no
2r69A	E	AAEL013600-PA	Q16IN5	no	no	P53708	ITGA8	no	no
3c5xA	E	AAEL013600-PA	Q16IN5	no	no	P53708	ITGA8	no	no
3c6eA	E	AAEL013600-PA	Q16IN5	no	no	P53708	ITGA8	no	no
1oanA	E	AAEL013600-PA	Q16IN5	no	no	P08648	ITGA5	no	no
1oanB	E	AAEL013600-PA	Q16IN5	no	no	P08648	ITGA5	no	no
1ok8A	E	AAEL013600-PA	Q16IN5	no	no	P08648	ITGA5	no	no
1okeA	E	AAEL013600-PA	Q16IN5	no	no	P08648	ITGA5	no	no
1okeB	E	AAEL013600-PA	Q16IN5	no	no	P08648	ITGA5	no	no
1tg8A	E	AAEL013600-PA	Q16IN5	no	no	P08648	ITGA5	no	no
2jsfA	E	AAEL013600-PA	Q16IN5	no	no	P08648	ITGA5	no	no
2r29A	E	AAEL013600-PA	Q16IN5	no	no	P08648	ITGA5	no	no
2r69A	E	AAEL013600-PA	Q16IN5	no	no	P08648	ITGA5	no	no
3c5xA	E	AAEL013600-PA	Q16IN5	no	no	P08648	ITGA5	no	no
3c6eA	E	AAEL013600-PA	Q16IN5	no	no	P08648	ITGA5	no	no
