# Supplementary material for: Mapping Protein Interactions between Dengue Virus and Its Human and Insect Hosts
Source: PLoS Negl Trop Dis. 2011 Feb 15;5(2):e954. doi: 10.1371/journal.pntd.0000954 (PMC3039688; doi:10.1371/journal.pntd.0000954)
Supplement: Table S6 — Predicted interactions between DENV2 and A. aegypti. Columns include the the DENV proteins Entrez Protein accession or PDB code, Uniprot accession, and name; the DENV-similar proteins PDB code, Uniprot accession, species, gene ID, and description; the A. aegypti ortholog proteins VectorBase pro- tein ID, geneID, and Uniprot; the A. aegypti target proteins VectorBase protein ID, gene ID, Uniprot accession, and description; and if the target is a known host factor or was also predicted by another group [13]. (0.04 MB TXT) [file pntd.0000954.s008.txt]

Dengue_Structure	Dengue_Uniprot	Dengue_protein	Similar_Drosophila_PDB	Similar_Drosophila_Uniprot	Similar_Drosophila_GeneID	Similar_Drosophila_GeneSymbol	Interactor_FBgn	Interactor_GeneSymbol	Aedes_Ortholog_VectorBase	Aedes_Ortholog_GeneID	Aedes_Ortholog_Uniprot	Host_Factor?	Predicted_By_Guo?
159024813		NS1	1q7fA	Q8MQJ9	35197	BRAT	FBgn0004595	PROS	AAEL002769-PA	AAEL002769	Q17H88	no	no
159024813		NS1	1q7fA	Q8MQJ9	35197	BRAT	FBgn0086446	L(2)37CE	AAEL013591-PA AAEL014883-PA	AAEL013591 AAEL014883	Q16F67	no	no
159024813		NS1	1q7fA	Q8MQJ9	35197	BRAT	FBgn0002962	NOS	AAEL012107-PA	AAEL012107	Q16N36	no	no
159024813		NS1	1q7fB	Q8MQJ9	35197	BRAT	FBgn0004595	PROS	AAEL002769-PA	AAEL002769	Q17H88	no	no
159024813		NS1	1q7fB	Q8MQJ9	35197	BRAT	FBgn0086446	L(2)37CE	AAEL013591-PA AAEL014883-PA	AAEL013591 AAEL014883	Q16F67	no	no
159024813		NS1	1q7fB	Q8MQJ9	35197	BRAT	FBgn0002962	NOS	AAEL012107-PA	AAEL012107	Q16N36	no	no
159024814		NS2A	1dvpA	Q960X8	33458	HRS HRS-RB	FBgn0036666	TSG101	AAEL012515-PA	AAEL012515	Q16LW0	no	no
159024814		NS2A	1dvpA	Q960X8	33458	HRS HRS-RB	FBgn0003731	EGFR	AAEL004319-PA	AAEL004319	Q17D67	no	no
159024814		NS2A	1dvpA	Q960X8	33458	HRS HRS-RB	FBgn0000319	CHC	AAEL013614-PA	AAEL013614	Q16IM0	no	no
159024814		NS2A	1dvpA	Q960X8	33458	HRS HRS-RB	FBgn0028582	LQF	AAEL009088-PA	AAEL009088	Q16WV9	yes	no
159024814		NS2A	1dvpA	Q960X8	33458	HRS HRS-RB	FBgn0030141	GGA	AAEL001525-PA	AAEL001525	Q17L00	no	no
159024814		NS2A	1dvpA	Q960X8	33458	HRS HRS-RB	FBgn0003943	UBI-P63E	AAEL003877-PA	AAEL003877	Q17E99	no	no
159024814		NS2A	1dvpA	Q960X8	33458	HRS HRS-RB	FBgn0037472	CG10098	AAEL008650-PA	AAEL008650	Q16Y62	yes	no
159024814		NS2A	1dvpA	Q960X8	33458	HRS HRS-RB	FBgn0038659	ENDOA	AAEL002469-PB	AAEL002469	Q17I26	no	no
159024814		NS2A	1dvpA	Q960X8	33458	HRS HRS-RB	FBgn0024314	PLAP	AAEL006677-PA	AAEL006677	Q175G1	no	no
159024814		NS2A	1dvpA	Q960X8	33458	HRS HRS-RB	FBgn0250791	SNAP	AAEL011776-PA	AAEL011776	Q16P33	no	no
159024814		NS2A	1dvpA	Q960X8	33458	HRS HRS-RB	FBgn0021847	L(2)K14710	AAEL010512-PA	AAEL010512	Q16SR5	no	no
159024814		NS2A	1dvpA	Q960X8	33458	HRS HRS-RB	FBgn0028546	ICS	AAEL002678-PA	AAEL002678	Q17HI9	no	no
159024814		NS2A	1dvpA	Q960X8	33458	HRS HRS-RB	FBgn0028992	SDS22	AAEL001166-PA	AAEL001166	Q17M29	no	no
159024814		NS2A	1dvpA	Q960X8	33458	HRS HRS-RB	FBgn0086384	MER	AAEL006018-PB	AAEL006018	Q177U9	no	no
159024814		NS2A	1dvpA	Q960X8	33458	HRS HRS-RB	FBgn0031233	CG11490	AAEL007848-PA	AAEL007848	Q170P8	no	no
159024814		NS2A	1oxjA	Q23972	39034	SMG	FBgn0029079	ICLN	AAEL010245-PC			no	no
159024814		NS2A	1oxjA	Q23972	39034	SMG	FBgn0037434	SNRNP2	AAEL009914-PA	AAEL009914	Q16UH6	no	no
159024814		NS2A	1oxjA	Q23972	39034	SMG	FBgn0015907	BL	AAEL014959-PA	AAEL014959	Q16EZ6	no	no
159024814		NS2A	1oxjA	Q23972	39034	SMG	FBgn0032250	CG5198	AAEL002976-PA AAEL011793-PA	AAEL002976 AAEL011793	Q16P21	no	no
159024814		NS2A	1oxjA	Q23972	39034	SMG	FBgn0024698	CPSF	AAEL000832-PA	AAEL000832	Q17N25	no	no
159024814		NS2A	1oxjA	Q23972	39034	SMG	FBgn0031962	CG18591	AAEL011233-PA	AAEL011233	Q16QN6	no	no
159024814		NS2A	1oxjA	Q23972	39034	SMG	FBgn0015818	SPX	AAEL013795-PA	AAEL013795	Q16I53	no	no
159024814		NS2A	1oxjA	Q23972	39034	SMG	FBgn0026373	RPII33	AAEL008755-PA	AAEL008755	Q16XU4	no	no
159024814		NS2A	1oxjA	Q23972	39034	SMG	FBgn0036828	CG6841	AAEL010387-PA	AAEL010387	Q16T65	no	no
159024814		NS2A	1oxjA	Q23972	39034	SMG	FBgn0036314	CG10754	AAEL000394-PA	AAEL000394	Q0IGF8	no	no
159024814		NS2A	1oxjA	Q23972	39034	SMG	FBgn0015393	HOIP	AAEL003352-PA	AAEL003352	Q1HQW0	no	no
159024814		NS2A	1oxjA	Q23972	39034	SMG	FBgn0250850	RIG	AAEL004286-PA	AAEL004286	Q17D85	no	no
159024814		NS2A	1oxjA	Q23972	39034	SMG	FBgn0039566	CG4849	AAEL011382-PA	AAEL011382	Q16Q70	no	no
159024814		NS2A	1oxjA	Q23972	39034	SMG	FBgn0015949	HRG	AAEL005356-PA	AAEL005356	Q17AA5	no	no
159024814		NS2A	1oxjA	Q23972	39034	SMG	FBgn0003449	SNF	AAEL002980-PA AAEL014167-PA	AAEL002980 AAEL014167	Q16H40	no	no
159024814		NS2A	1oxjA	Q23972	39034	SMG	FBgn0036850	CG10419	AAEL006735-PA	AAEL006735	Q1HRD2	no	no
159024814		NS2A	1oxjA	Q23972	39034	SMG	FBgn0036277	CG10418	AAEL001363-PA	AAEL001363	Q17LD2	no	no
159024814		NS2A	1oxjA	Q23972	39034	SMG	FBgn0038927	CG6015	AAEL004232-PA	AAEL004232	Q17DF0	no	no
159024814		NS2A	1oxjA	Q23972	39034	SMG	FBgn0022942	CBP80	AAEL009839-PA	AAEL009839	Q16UN6	no	no
159024814		NS2A	1oxjA	Q23972	39034	SMG	FBgn0010421	TFIIFβ	AAEL013998-PA	AAEL013998	Q16HK5	no	no
159024814		NS2A	1oxjA	Q23972	39034	SMG	FBgn0010282	TFIIFα	AAEL003945-PA	AAEL003945	Q0IFW3	no	no
159024814		NS2A	1oxjA	Q23972	39034	SMG	FBgn0086897	SQD	AAEL005515-PF	AAEL005515	Q179T1	no	no
159024814		NS2A	1oxjA	Q23972	39034	SMG	FBgn0032240	CG17768	AAEL005355-PA	AAEL005355	Q17AC0	no	no
159024814		NS2A	1oxjA	Q23972	39034	SMG	FBgn0031229	CG3436	AAEL007708-PA	AAEL007708	Q171B6	no	no
159024814		NS2A	1oxjA	Q23972	39034	SMG	FBgn0033378	TSU	AAEL006748-PA	AAEL006748	Q175A5	no	no
159024814		NS2A	1oxjA	Q23972	39034	SMG	FBgn0033210	U2A	AAEL012656-PD	AAEL012656	Q16LG6	no	no
159024814		NS2A	1oxjA	Q23972	39034	SMG	FBgn0033842	CG5970	AAEL009302-PA	AAEL009302	Q16WA6	no	no
159024814		NS2A	1oxjA	Q23972	39034	SMG	FBgn0003978	VLS	AAEL007554-PA	AAEL007554	Q171S3	yes	no
159024814		NS2A	1oxjA	Q23972	39034	SMG	FBgn0033571	RPB5	AAEL011087-PA	AAEL011087	Q16R36	no	no
159024814		NS2A	1oxjA	Q23972	39034	SMG	FBgn0260010	RUMP	AAEL003670-PA	AAEL003670	Q17EV4	no	no
159024814		NS2A	1oxjA	Q23972	39034	SMG	FBgn0051155	RPB7	AAEL003401-PA	AAEL003401	Q17FM2	no	no
159024814		NS2A	1oxjA	Q23972	39034	SMG	FBgn0002736	MAGO	AAEL010453-PA AAEL011544-PA	AAEL010453 AAEL011544	Q16PS8	no	no
159024814		NS2A	1oxjA	Q23972	39034	SMG	FBgn0027873	CG1957	AAEL000118-PA	AAEL000118	Q17Q35	no	no
159024814		NS2A	1oxjA	Q23972	39034	SMG	FBgn0036733	CG6322	AAEL010013-PA	AAEL010013	Q16U64	no	no
159024814		NS2A	1oxjA	Q23972	39034	SMG	FBgn0014366	NOI	AAEL012348-PA AAEL015244-PA	AAEL012348 AAEL015244	Q16EE4	no	no
159024814		NS2A	1oxjA	Q23972	39034	SMG	FBgn0035162	CG13900	AAEL002709-PA	AAEL002709	Q17HE5	no	no
159024814		NS2A	1oxjA	Q23972	39034	SMG	FBgn0004587	B52	AAEL012621-PA	AAEL012621	Q16LJ8	no	no
159024814		NS2A	1oxjA	Q23972	39034	SMG	FBgn0259139	GLO	AAEL005947-PB	AAEL005947	Q178C5	no	no
159024814		NS2A	1oxjA	Q23972	39034	SMG	FBgn0036641	SMN	AAEL008700-PA	AAEL008700	Q16Y09	no	no
159024814		NS2A	1oxjA	Q23972	39034	SMG	FBgn0034923	UPF3	AAEL003735-PA	AAEL003735	Q17EN9	no	no
159024814		NS2A	1oxjA	Q23972	39034	SMG	FBgn0015925	CSUL	AAEL007578-PA	AAEL007578	Q171P3	no	no
159024814		NS2A	1oxjA	Q23972	39034	SMG	FBgn0010083	SMB	AAEL002377-PA	AAEL002377	Q1HQD9	no	no
159024814		NS2A	1oxjA	Q23972	39034	SMG	FBgn0005648	PABP2	AAEL015143-PB	AAEL015143	Q1HQP8	no	no
159024814		NS2A	1oxjA	Q23972	39034	SMG	FBgn0022063	PCF11	AAEL011663-PA	AAEL011663	Q16PG2	no	no
159024814		NS2A	1oxjA	Q23972	39034	SMG	FBgn0050122	CG30122	AAEL011089-PA	AAEL011089	Q16R27	no	no
159024814		NS2A	1oxjA	Q23972	39034	SMG	FBgn0040283	SMC1	AAEL005802-PA	AAEL005802	Q178Q7	no	no
159024814		NS2A	1oxjA	Q23972	39034	SMG	FBgn0037121	RPB8	AAEL000677-PA	AAEL000677	Q17NL0	no	no
159024814		NS2A	1oxjA	Q23972	39034	SMG	FBgn0031601	DIM1	AAEL006401-PA	AAEL006401	Q1HQS6	no	no
159024814		NS2A	1oxjA	Q23972	39034	SMG	FBgn0038464	CG16941	AAEL013818-PA	AAEL013818	Q16I26	no	no
159024814		NS2A	1oxjA	Q23972	39034	SMG	FBgn0035987	CG3689	AAEL001371-PA AAEL004266-PA	AAEL001371 AAEL004266	Q17DC9	no	no
159024814		NS2A	1oxjA	Q23972	39034	SMG	FBgn0031493	CG3605	AAEL006725-PA	AAEL006725	Q174Z5	no	no
159024814		NS2A	1oxjA	Q23972	39034	SMG	FBgn0040534	CG11985	AAEL006688-PA	AAEL006688	Q175C9	no	no
159024814		NS2A	1oxjA	Q23972	39034	SMG	FBgn0010774	ALY	AAEL005114-PA AAEL015263-PA	AAEL005114 AAEL015263	Q16ED0	no	no
159024814		NS2A	1oxjA	Q23972	39034	SMG	FBgn0038826	CG17838	AAEL002879-PA	AAEL002879	Q17GV6	no	no
159024814		NS2A	1oxjA	Q23972	39034	SMG	FBgn0026713	L(1)G0007	AAEL001618-PA	AAEL001618	Q17KN2	no	no
159024814		NS2A	1oxjA	Q23972	39034	SMG	FBgn0023167	SMD3	AAEL011433-PA	AAEL011433	Q16Q31	no	no
159024814		NS2A	1oxjA	Q23972	39034	SMG	FBgn0022943	CBP20	AAEL006135-PA	AAEL006135	Q177H0	no	no
159024814		NS2A	1oxjA	Q23972	39034	SMG	FBgn0031822	CG9548	AAEL003695-PA	AAEL003695	Q17EU3	no	no
159024814		NS2A	1oxjA	Q23972	39034	SMG	FBgn0003277	RPII215	AAEL010617-PA AAEL011692-PA	AAEL010617 AAEL011692	Q16SE0 Q16PD2	no	no
159024814		NS2A	1oxjA	Q23972	39034	SMG	FBgn0039218	RPB10	AAEL014831-PA	AAEL014831	Q1HRB0	no	no
159024814		NS2A	1oxjA	Q23972	39034	SMG	FBgn0032634	RPB11	AAEL013700-PA	AAEL013700	Q16IF1	no	no
159024814		NS2A	1oxjA	Q23972	39034	SMG	FBgn0004237	HRB87F	AAEL010467-PA	AAEL010467	Q16SW9	no	no
159024814		NS2A	1oxjA	Q23972	39034	SMG	FBgn0024285	SRP54	AAEL011568-PA	AAEL011568	Q16PP1	no	no
159024814		NS2A	1oxjA	Q23972	39034	SMG	FBgn0036548	CG5931	AAEL011187-PA	AAEL011187	Q16QS5	no	no
159024814		NS2A	1oxjA	Q23972	39034	SMG	FBgn0016940	SNRNP69D	AAEL001382-PA AAEL004263-PA	AAEL001382 AAEL004263	Q17DD1	no	no
159024814		NS2A	1oxjA	Q23972	39034	SMG	FBgn0003275	RPII18	AAEL003552-PA	AAEL003552	Q17F62	no	no
159024814		NS2A	1oxjA	Q23972	39034	SMG	FBgn0004855	RPII15	AAEL001831-PA	AAEL001831	Q1HRD6	no	no
159024814		NS2A	1oxjA	Q23972	39034	SMG	FBgn0032690	CG10333	AAEL001657-PA	AAEL001657	Q17KK8	no	no
159024814		NS2A	1oxjA	Q23972	39034	SMG	FBgn0022959	YPS	AAEL001375-PA	AAEL001375	Q17LF0	no	no
159024814		NS2A	1oxjA	Q23972	39034	SMG	FBgn0001978	STC	AAEL001636-PA	AAEL001636	Q17KM1	no	no
159024814		NS2A	1oxjA	Q23972	39034	SMG	FBgn0031266	CG2807	AAEL003605-PA	AAEL003605	Q17F20	no	no
159024814		NS2A	1oxjA	Q23972	39034	SMG	FBgn0011224	HEPH	AAEL013723-PA	AAEL013723	Q16IC1	no	no
159024814		NS2A	1oxjA	Q23972	39034	SMG	FBgn0040286	SC35	AAEL010340-PA	AAEL010340	Q1HQW9	no	no
159024814		NS2A	1oxjA	Q23972	39034	SMG	FBgn0039116	CG10375	AAEL005070-PA	AAEL005070	Q17B60	no	no
159024814		NS2A	1oxjA	Q23972	39034	SMG	FBgn0031319	CG4896	AAEL004989-PA	AAEL004989	Q17BF0	yes	no
159024814		NS2A	1oxjA	Q23972	39034	SMG	FBgn0017457	U2AF38	AAEL006713-PA	AAEL006713	Q175B6	no	no
159024814		NS2A	1hx8A	Q9VI75	40863	LAP	FBgn0000320	EYA	AAEL005166-PA	AAEL005166	Q17AX4	no	no
159024814		NS2A	1hx8A	Q9VI75	40863	LAP	FBgn0000319	CHC	AAEL013614-PA	AAEL013614	Q16IM0	no	no
159024814		NS2A	1hx8A	Q9VI75	40863	LAP	FBgn0038221	CG3259	AAEL002173-PA	AAEL002173	Q17J13	no	no
159024814		NS2A	1hx8A	Q9VI75	40863	LAP	FBgn0038058	CG5608	AAEL011389-PA	AAEL011389	Q16Q69	no	no
159024814		NS2A	1hx8A	Q9VI75	40863	LAP	FBgn0031537	SEC5	AAEL009926-PA	AAEL009926	Q16UF1	no	no
159024814		NS2A	1hx8A	Q9VI75	40863	LAP	FBgn0003416	SL	AAEL004431-PA	AAEL004431	Q17CT3	no	no
159024814		NS2A	1hx8A	Q9VI75	40863	LAP	FBgn0004856	BX42	AAEL014528-PA	AAEL014528	Q16G43	no	no
159024814		NS2A	1hx8A	Q9VI75	40863	LAP	FBgn0015567	α-ADAPTIN	AAEL004469-PA	AAEL004469	Q17CP2	yes	no
159024814		NS2A	1hx8A	Q9VI75	40863	LAP	FBgn0030412	TOMOSYN	AAEL006948-PA	AAEL006948	Q174B3	no	no
159024814		NS2A	1hx8A	Q9VI75	40863	LAP	FBgn0032120	CG33298	AAEL007689-PB	AAEL007689	Q171C1	no	no
159024819		NS4B	2vxgA	Q9VKK1	34541	GE-1 CG6181	FBgn0036534	DCP2	AAEL000783-PA AAEL015607-PA	AAEL000783 AAEL015607	Q17NA5 Q1DGJ5	no	no
159024819		NS4B	2vxgA	Q9VKK1	34541	GE-1 CG6181	FBgn0034921	DCP1	AAEL001187-PA	AAEL001187	Q17M13	no	no
159024819		NS4B	2vxgA	Q9VKK1	34541	GE-1 CG6181	FBgn0033539	CG16728	AAEL009958-PA	AAEL009958	Q16UB2	no	no
159024819		NS4B	2vxgA	Q9VKK1	34541	GE-1 CG6181	FBgn0036735	EDC3	AAEL008375-PA	AAEL008375	Q16Z12	no	no
159024819		NS4B	2vxgA	Q9VKK1	34541	GE-1 CG6181	FBgn0029118	SUCB	AAEL005552-PA	AAEL005552	Q179P9	no	no
159024819		NS4B	2vxgA	Q9VKK1	34541	GE-1 CG6181	FBgn0011817	NMO	AAEL004797-PA	AAEL004797	Q17BW3	no	no
159024819		NS4B	2qvaC	Q7JVK6	36110	TRSN	FBgn0086657	IK2	AAEL005359-PA	AAEL005359	Q17AA8	no	no
159024819		NS4B	2qvaC	Q7JVK6	36110	TRSN	FBgn0031534	CG2774	AAEL005655-PA	AAEL005655	Q179F0	no	no
159024819		NS4B	2qvaC	Q7JVK6	36110	TRSN	FBgn0026144	CBP	AAEL006492-PA	AAEL006492	Q175X8	no	no
159024819		NS4B	2qvaC	Q7JVK6	36110	TRSN	FBgn0024491	BIN1	AAEL014368-PA	AAEL014368	Q16GI2	yes	no
159024819		NS4B	2qvaC	Q7JVK6	36110	TRSN	FBgn0029943	ATG5	AAEL002286-PA	AAEL002286	Q17IN4	no	no
159024819		NS4B	2qvaC	Q7JVK6	36110	TRSN	FBgn0030507	CG11164	AAEL014283-PA	AAEL014283	Q16GS4	no	no
159024819		NS4B	2qvaC	Q7JVK6	36110	TRSN	FBgn0011726	TSR	AAEL003957-PA	AAEL003957	Q1HQF5	no	no
159024819		NS4B	2qvaC	Q7JVK6	36110	TRSN	FBgn0038327	TRAX	AAEL010419-PA	AAEL010419	Q16T33	no	no
159024819		NS4B	2qvaC	Q7JVK6	36110	TRSN	FBgn0036505	CG7945	AAEL006346-PB	AAEL006346	Q176J8	no	no
159024819		NS4B	2qvaD	Q7JVK6	36110	TRSN	FBgn0086657	IK2	AAEL005359-PA	AAEL005359	Q17AA8	no	no
159024819		NS4B	2qvaD	Q7JVK6	36110	TRSN	FBgn0031534	CG2774	AAEL005655-PA	AAEL005655	Q179F0	no	no
159024819		NS4B	2qvaD	Q7JVK6	36110	TRSN	FBgn0026144	CBP	AAEL006492-PA	AAEL006492	Q175X8	no	no
159024819		NS4B	2qvaD	Q7JVK6	36110	TRSN	FBgn0024491	BIN1	AAEL014368-PA	AAEL014368	Q16GI2	yes	no
159024819		NS4B	2qvaD	Q7JVK6	36110	TRSN	FBgn0029943	ATG5	AAEL002286-PA	AAEL002286	Q17IN4	no	no
159024819		NS4B	2qvaD	Q7JVK6	36110	TRSN	FBgn0030507	CG11164	AAEL014283-PA	AAEL014283	Q16GS4	no	no
159024819		NS4B	2qvaD	Q7JVK6	36110	TRSN	FBgn0011726	TSR	AAEL003957-PA	AAEL003957	Q1HQF5	no	no
159024819		NS4B	2qvaD	Q7JVK6	36110	TRSN	FBgn0038327	TRAX	AAEL010419-PA	AAEL010419	Q16T33	no	no
159024819		NS4B	2qvaD	Q7JVK6	36110	TRSN	FBgn0036505	CG7945	AAEL006346-PB	AAEL006346	Q176J8	no	no
159024819		NS4B	1dvpA	Q960X8	33458	HRS HRS-RB	FBgn0036666	TSG101	AAEL012515-PA	AAEL012515	Q16LW0	no	no
159024819		NS4B	1dvpA	Q960X8	33458	HRS HRS-RB	FBgn0003731	EGFR	AAEL004319-PA	AAEL004319	Q17D67	no	no
159024819		NS4B	1dvpA	Q960X8	33458	HRS HRS-RB	FBgn0000319	CHC	AAEL013614-PA	AAEL013614	Q16IM0	no	no
159024819		NS4B	1dvpA	Q960X8	33458	HRS HRS-RB	FBgn0028582	LQF	AAEL009088-PA	AAEL009088	Q16WV9	yes	no
159024819		NS4B	1dvpA	Q960X8	33458	HRS HRS-RB	FBgn0030141	GGA	AAEL001525-PA	AAEL001525	Q17L00	no	no
159024819		NS4B	1dvpA	Q960X8	33458	HRS HRS-RB	FBgn0003943	UBI-P63E	AAEL003877-PA	AAEL003877	Q17E99	no	no
159024819		NS4B	1dvpA	Q960X8	33458	HRS HRS-RB	FBgn0037472	CG10098	AAEL008650-PA	AAEL008650	Q16Y62	yes	no
159024819		NS4B	1dvpA	Q960X8	33458	HRS HRS-RB	FBgn0038659	ENDOA	AAEL002469-PB	AAEL002469	Q17I26	no	no
159024819		NS4B	1dvpA	Q960X8	33458	HRS HRS-RB	FBgn0024314	PLAP	AAEL006677-PA	AAEL006677	Q175G1	no	no
159024819		NS4B	1dvpA	Q960X8	33458	HRS HRS-RB	FBgn0250791	SNAP	AAEL011776-PA	AAEL011776	Q16P33	no	no
159024819		NS4B	1dvpA	Q960X8	33458	HRS HRS-RB	FBgn0021847	L(2)K14710	AAEL010512-PA	AAEL010512	Q16SR5	no	no
159024819		NS4B	1dvpA	Q960X8	33458	HRS HRS-RB	FBgn0028546	ICS	AAEL002678-PA	AAEL002678	Q17HI9	no	no
159024819		NS4B	1dvpA	Q960X8	33458	HRS HRS-RB	FBgn0028992	SDS22	AAEL001166-PA	AAEL001166	Q17M29	no	no
159024819		NS4B	1dvpA	Q960X8	33458	HRS HRS-RB	FBgn0086384	MER	AAEL006018-PB	AAEL006018	Q177U9	no	no
159024819		NS4B	1dvpA	Q960X8	33458	HRS HRS-RB	FBgn0031233	CG11490	AAEL007848-PA	AAEL007848	Q170P8	no	no
159024819		NS4B	2qvaA	Q7JVK6	36110	TRSN	FBgn0086657	IK2	AAEL005359-PA	AAEL005359	Q17AA8	no	no
159024819		NS4B	2qvaA	Q7JVK6	36110	TRSN	FBgn0031534	CG2774	AAEL005655-PA	AAEL005655	Q179F0	no	no
159024819		NS4B	2qvaA	Q7JVK6	36110	TRSN	FBgn0026144	CBP	AAEL006492-PA	AAEL006492	Q175X8	no	no
159024819		NS4B	2qvaA	Q7JVK6	36110	TRSN	FBgn0024491	BIN1	AAEL014368-PA	AAEL014368	Q16GI2	yes	no
159024819		NS4B	2qvaA	Q7JVK6	36110	TRSN	FBgn0029943	ATG5	AAEL002286-PA	AAEL002286	Q17IN4	no	no
159024819		NS4B	2qvaA	Q7JVK6	36110	TRSN	FBgn0030507	CG11164	AAEL014283-PA	AAEL014283	Q16GS4	no	no
159024819		NS4B	2qvaA	Q7JVK6	36110	TRSN	FBgn0011726	TSR	AAEL003957-PA	AAEL003957	Q1HQF5	no	no
159024819		NS4B	2qvaA	Q7JVK6	36110	TRSN	FBgn0038327	TRAX	AAEL010419-PA	AAEL010419	Q16T33	no	no
159024819		NS4B	2qvaA	Q7JVK6	36110	TRSN	FBgn0036505	CG7945	AAEL006346-PB	AAEL006346	Q176J8	no	no
159024819		NS4B	2qrxA	Q7JVK6	36110	TRSN	FBgn0086657	IK2	AAEL005359-PA	AAEL005359	Q17AA8	no	no
159024819		NS4B	2qrxA	Q7JVK6	36110	TRSN	FBgn0031534	CG2774	AAEL005655-PA	AAEL005655	Q179F0	no	no
159024819		NS4B	2qrxA	Q7JVK6	36110	TRSN	FBgn0026144	CBP	AAEL006492-PA	AAEL006492	Q175X8	no	no
159024819		NS4B	2qrxA	Q7JVK6	36110	TRSN	FBgn0024491	BIN1	AAEL014368-PA	AAEL014368	Q16GI2	yes	no
159024819		NS4B	2qrxA	Q7JVK6	36110	TRSN	FBgn0029943	ATG5	AAEL002286-PA	AAEL002286	Q17IN4	no	no
159024819		NS4B	2qrxA	Q7JVK6	36110	TRSN	FBgn0030507	CG11164	AAEL014283-PA	AAEL014283	Q16GS4	no	no
159024819		NS4B	2qrxA	Q7JVK6	36110	TRSN	FBgn0011726	TSR	AAEL003957-PA	AAEL003957	Q1HQF5	no	no
159024819		NS4B	2qrxA	Q7JVK6	36110	TRSN	FBgn0038327	TRAX	AAEL010419-PA	AAEL010419	Q16T33	no	no
159024819		NS4B	2qrxA	Q7JVK6	36110	TRSN	FBgn0036505	CG7945	AAEL006346-PB	AAEL006346	Q176J8	no	no
159024819		NS4B	2qvaB	Q7JVK6	36110	TRSN	FBgn0086657	IK2	AAEL005359-PA	AAEL005359	Q17AA8	no	no
159024819		NS4B	2qvaB	Q7JVK6	36110	TRSN	FBgn0031534	CG2774	AAEL005655-PA	AAEL005655	Q179F0	no	no
159024819		NS4B	2qvaB	Q7JVK6	36110	TRSN	FBgn0026144	CBP	AAEL006492-PA	AAEL006492	Q175X8	no	no
159024819		NS4B	2qvaB	Q7JVK6	36110	TRSN	FBgn0024491	BIN1	AAEL014368-PA	AAEL014368	Q16GI2	yes	no
159024819		NS4B	2qvaB	Q7JVK6	36110	TRSN	FBgn0029943	ATG5	AAEL002286-PA	AAEL002286	Q17IN4	no	no
159024819		NS4B	2qvaB	Q7JVK6	36110	TRSN	FBgn0030507	CG11164	AAEL014283-PA	AAEL014283	Q16GS4	no	no
159024819		NS4B	2qvaB	Q7JVK6	36110	TRSN	FBgn0011726	TSR	AAEL003957-PA	AAEL003957	Q1HQF5	no	no
159024819		NS4B	2qvaB	Q7JVK6	36110	TRSN	FBgn0038327	TRAX	AAEL010419-PA	AAEL010419	Q16T33	no	no
159024819		NS4B	2qvaB	Q7JVK6	36110	TRSN	FBgn0036505	CG7945	AAEL006346-PB	AAEL006346	Q176J8	no	no
1l9kA	P12823	NS5	1r18A	Q27869	40668	PCMT	FBgn0025879	TIMP	AAEL013525-PA	AAEL013525	Q16IW9	no	no
1l9kA	P12823	NS5	1r18A	Q27869	40668	PCMT	FBgn0013591	MI-2	AAEL013136-PA	AAEL013136	Q16K27	no	no
1l9kA	P12823	NS5	1r18A	Q27869	40668	PCMT	FBgn0020386	PK61C	AAEL007284-PA	AAEL007284	Q172S2	no	no
1l9kA	P12823	NS5	1r18A	Q27869	40668	PCMT	FBgn0010909	MSN	AAEL006730-PA	AAEL006730	Q174W9	no	no
1l9kA	P12823	NS5	1r18A	Q27869	40668	PCMT	FBgn0029943	ATG5	AAEL002286-PA	AAEL002286	Q17IN4	no	no
1l9kA	P12823	NS5	1r18A	Q27869	40668	PCMT	FBgn0014001	PAK	AAEL002594-PA	AAEL002594	Q17HS6	no	no
1oanA	P12823	E	1cfbA	P20241	31792	NRG	FBgn0019650	TOY	AAEL002321-PA	AAEL002321	Q17IK5	no	no
1oanA	P12823	E	1cfbA	P20241	31792	NRG	FBgn0013733	SHOT	AAEL002829-PA	AAEL002829	Q17GY9	no	no
1oanA	P12823	E	1cfbA	P20241	31792	NRG	FBgn0000547	ED	AAEL004133-PA	AAEL004133	Q17DL2	no	no
1oanA	P12823	E	1cfbA	P20241	31792	NRG	FBgn0004370	PTP10D	AAEL012083-PA	AAEL012083	Q16N57	no	no
1oanA	P12823	E	1cfbA	P20241	31792	NRG	FBgn0034590	MAGI	AAEL010443-PA	AAEL010443	Q16SY7	no	no
1oanA	P12823	E	1cfbA	P20241	31792	NRG	FBgn0002973	NUMB	AAEL001476-PA	AAEL001476	Q17L41	yes	no
1oanA	P12823	E	1cfbA	P20241	31792	NRG	FBgn0037240	CONT	AAEL006958-PA	AAEL006958	Q174B0	yes	no
1oanA	P12823	E	1cfbA	P20241	31792	NRG	FBgn0011661	MOE	AAEL007915-PA	AAEL007915	Q170J7	no	no
1oanA	P12823	E	1cfbA	P20241	31792	NRG	FBgn0001250	IF	AAEL013600-PA	AAEL013600	Q16IN5	no	no
1oanB	P12823	E	1cfbA	P20241	31792	NRG	FBgn0019650	TOY	AAEL002321-PA	AAEL002321	Q17IK5	no	no
1oanB	P12823	E	1cfbA	P20241	31792	NRG	FBgn0013733	SHOT	AAEL002829-PA	AAEL002829	Q17GY9	no	no
1oanB	P12823	E	1cfbA	P20241	31792	NRG	FBgn0000547	ED	AAEL004133-PA	AAEL004133	Q17DL2	no	no
1oanB	P12823	E	1cfbA	P20241	31792	NRG	FBgn0004370	PTP10D	AAEL012083-PA	AAEL012083	Q16N57	no	no
1oanB	P12823	E	1cfbA	P20241	31792	NRG	FBgn0034590	MAGI	AAEL010443-PA	AAEL010443	Q16SY7	no	no
1oanB	P12823	E	1cfbA	P20241	31792	NRG	FBgn0002973	NUMB	AAEL001476-PA	AAEL001476	Q17L41	yes	no
1oanB	P12823	E	1cfbA	P20241	31792	NRG	FBgn0037240	CONT	AAEL006958-PA	AAEL006958	Q174B0	yes	no
1oanB	P12823	E	1cfbA	P20241	31792	NRG	FBgn0011661	MOE	AAEL007915-PA	AAEL007915	Q170J7	no	no
1oanB	P12823	E	1cfbA	P20241	31792	NRG	FBgn0001250	IF	AAEL013600-PA	AAEL013600	Q16IN5	no	no
1ok8A	P12823	E	2ic2B	Q2XY56	33972	IHOG	FBgn0040388	BOI	AAEL008827-PA	AAEL008827	Q16XM4	no	no
1okeA	P12823	E	1cfbA	P20241	31792	NRG	FBgn0019650	TOY	AAEL002321-PA	AAEL002321	Q17IK5	no	no
1okeA	P12823	E	1cfbA	P20241	31792	NRG	FBgn0013733	SHOT	AAEL002829-PA	AAEL002829	Q17GY9	no	no
1okeA	P12823	E	1cfbA	P20241	31792	NRG	FBgn0000547	ED	AAEL004133-PA	AAEL004133	Q17DL2	no	no
1okeA	P12823	E	1cfbA	P20241	31792	NRG	FBgn0004370	PTP10D	AAEL012083-PA	AAEL012083	Q16N57	no	no
1okeA	P12823	E	1cfbA	P20241	31792	NRG	FBgn0034590	MAGI	AAEL010443-PA	AAEL010443	Q16SY7	no	no
1okeA	P12823	E	1cfbA	P20241	31792	NRG	FBgn0002973	NUMB	AAEL001476-PA	AAEL001476	Q17L41	yes	no
1okeA	P12823	E	1cfbA	P20241	31792	NRG	FBgn0037240	CONT	AAEL006958-PA	AAEL006958	Q174B0	yes	no
1okeA	P12823	E	1cfbA	P20241	31792	NRG	FBgn0011661	MOE	AAEL007915-PA	AAEL007915	Q170J7	no	no
1okeA	P12823	E	1cfbA	P20241	31792	NRG	FBgn0001250	IF	AAEL013600-PA	AAEL013600	Q16IN5	no	no
1okeB	P12823	E	1cfbA	P20241	31792	NRG	FBgn0019650	TOY	AAEL002321-PA	AAEL002321	Q17IK5	no	no
1okeB	P12823	E	1cfbA	P20241	31792	NRG	FBgn0013733	SHOT	AAEL002829-PA	AAEL002829	Q17GY9	no	no
1okeB	P12823	E	1cfbA	P20241	31792	NRG	FBgn0000547	ED	AAEL004133-PA	AAEL004133	Q17DL2	no	no
1okeB	P12823	E	1cfbA	P20241	31792	NRG	FBgn0004370	PTP10D	AAEL012083-PA	AAEL012083	Q16N57	no	no
1okeB	P12823	E	1cfbA	P20241	31792	NRG	FBgn0034590	MAGI	AAEL010443-PA	AAEL010443	Q16SY7	no	no
1okeB	P12823	E	1cfbA	P20241	31792	NRG	FBgn0002973	NUMB	AAEL001476-PA	AAEL001476	Q17L41	yes	no
1okeB	P12823	E	1cfbA	P20241	31792	NRG	FBgn0037240	CONT	AAEL006958-PA	AAEL006958	Q174B0	yes	no
1okeB	P12823	E	1cfbA	P20241	31792	NRG	FBgn0011661	MOE	AAEL007915-PA	AAEL007915	Q170J7	no	no
1okeB	P12823	E	1cfbA	P20241	31792	NRG	FBgn0001250	IF	AAEL013600-PA	AAEL013600	Q16IN5	no	no
1r6aA	P12823	NS5	1r18A	Q27869	40668	PCMT	FBgn0025879	TIMP	AAEL013525-PA	AAEL013525	Q16IW9	no	no
1r6aA	P12823	NS5	1r18A	Q27869	40668	PCMT	FBgn0013591	MI-2	AAEL013136-PA	AAEL013136	Q16K27	no	no
1r6aA	P12823	NS5	1r18A	Q27869	40668	PCMT	FBgn0020386	PK61C	AAEL007284-PA	AAEL007284	Q172S2	no	no
1r6aA	P12823	NS5	1r18A	Q27869	40668	PCMT	FBgn0010909	MSN	AAEL006730-PA	AAEL006730	Q174W9	no	no
1r6aA	P12823	NS5	1r18A	Q27869	40668	PCMT	FBgn0029943	ATG5	AAEL002286-PA	AAEL002286	Q17IN4	no	no
1r6aA	P12823	NS5	1r18A	Q27869	40668	PCMT	FBgn0014001	PAK	AAEL002594-PA	AAEL002594	Q17HS6	no	no
1r6rA	P12823	C	1fjlA	P06601	34629	PRD	FBgn0004859	CI	AAEL012039-PA	AAEL012039	Q16NA1	no	no
1r6rA	P12823	C	1fjlA	P06601	34629	PRD	FBgn0086896	D	AAEL012449-PA	AAEL012449	Q16M22	no	no
1r6rA	P12823	C	1fjlA	P06601	34629	PRD	FBgn0085382	CG34353	AAEL001018-PA	AAEL001018	Q17MH2	no	no
1r6rA	P12823	C	1fjlA	P06601	34629	PRD	FBgn0032431	CG5435	AAEL010346-PA	AAEL010346	Q16T95	no	no
1r6rA	P12823	C	1fjlA	P06601	34629	PRD	FBgn0003659	SXL	AAEL011150-PA	AAEL011150	Q16QW9	no	no
1r6rA	P12823	C	1fjlA	P06601	34629	PRD	FBgn0086680	VVL	AAEL003560-PA	AAEL003560	Q17F60	no	no
1r6rA	P12823	C	1fjlA	P06601	34629	PRD	FBgn0086384	MER	AAEL006018-PB	AAEL006018	Q177U9	no	no
1r6rA	P12823	C	2hoaA	P02833	40835	ANTP	FBgn0034454	CG15120	AAEL005465-PA	AAEL005465	Q179Y1	no	no
1r6rA	P12823	C	2hoaA	P02833	40835	ANTP	FBgn0035587	CG4623	AAEL009602-PA	AAEL009602	Q16VC8	no	no
1r6rA	P12823	C	2hoaA	P02833	40835	ANTP	FBgn0036680	CPR73D	AAEL006737-PA	AAEL006737	Q175A2	no	no
1r6rA	P12823	C	2hoaA	P02833	40835	ANTP	FBgn0034454	CG15120	AAEL005465-PA	AAEL005465	Q179Y1	no	no
1r6rA	P12823	C	2hoaA	P02833	40835	ANTP	FBgn0035587	CG4623	AAEL009602-PA	AAEL009602	Q16VC8	no	no
1r6rA	P12823	C	2hoaA	P02833	40835	ANTP	FBgn0036680	CPR73D	AAEL006737-PA	AAEL006737	Q175A2	no	no
1r6rA	P12823	C	9antB	P02833	40835	ANTP	FBgn0034454	CG15120	AAEL005465-PA	AAEL005465	Q179Y1	no	no
1r6rA	P12823	C	9antB	P02833	40835	ANTP	FBgn0035587	CG4623	AAEL009602-PA	AAEL009602	Q16VC8	no	no
1r6rA	P12823	C	9antB	P02833	40835	ANTP	FBgn0036680	CPR73D	AAEL006737-PA	AAEL006737	Q175A2	no	no
1r6rA	P12823	C	2hddA	P02836	36240	EN	FBgn0000659	FKH	AAEL003163-PA	AAEL003163	Q17G91	no	no
1r6rA	P12823	C	2hddA	P02836	36240	EN	FBgn0019650	TOY	AAEL002321-PA	AAEL002321	Q17IK5	no	no
1r6rA	P12823	C	2hddA	P02836	36240	EN	FBgn0030874	CG6506	AAEL002934-PB	AAEL002934	Q17GN8	no	no
1r6rA	P12823	C	2hddA	P02836	36240	EN	FBgn0029936	CG4617	AAEL010388-PA	AAEL010388	Q16T66	no	no
1r6rA	P12823	C	2hddA	P02836	36240	EN	FBgn0033867	CPR50CA	AAEL008759-PA	AAEL008759	Q16XU9	no	no
1r6rA	P12823	C	2hddA	P02836	36240	EN	FBgn0000120	ARR1	AAEL013535-PA	AAEL013535	Q16IU7	no	no
1r6rA	P12823	C	2hddA	P02836	36240	EN	FBgn0032329	ART8	AAEL003522-PA	AAEL003522	Q0IG24	no	no
1r6rA	P12823	C	2hddA	P02836	36240	EN	FBgn0030437	CG4395	AAEL006490-PA	AAEL006490	Q175X7	no	no
1r6rA	P12823	C	9antA	P02833	40835	ANTP	FBgn0034454	CG15120	AAEL005465-PA	AAEL005465	Q179Y1	no	no
1r6rA	P12823	C	9antA	P02833	40835	ANTP	FBgn0035587	CG4623	AAEL009602-PA	AAEL009602	Q16VC8	no	no
1r6rA	P12823	C	9antA	P02833	40835	ANTP	FBgn0036680	CPR73D	AAEL006737-PA	AAEL006737	Q175A2	no	no
1r6rA	P12823	C	1homA	P02833	40835	ANTP	FBgn0034454	CG15120	AAEL005465-PA	AAEL005465	Q179Y1	no	no
1r6rA	P12823	C	1homA	P02833	40835	ANTP	FBgn0035587	CG4623	AAEL009602-PA	AAEL009602	Q16VC8	no	no
1r6rA	P12823	C	1homA	P02833	40835	ANTP	FBgn0036680	CPR73D	AAEL006737-PA	AAEL006737	Q175A2	no	no
1r6rA	P12823	C	1nk2P	P22808	31003	VND	FBgn0083978	CG17672	AAEL013120-PA	AAEL013120	Q16K48	no	no
1r6rA	P12823	C	1nk2P	P22808	31003	VND	FBgn0003117	PNR	AAEL010221-PA	AAEL010221	Q16TJ4	no	no
1r6rA	P12823	C	1nk2P	P22808	31003	VND	FBgn0000182	BICC	AAEL010153-PA	AAEL010153	Q16TR2	yes	no
1r6rA	P12823	C	1nk2P	P22808	31003	VND	FBgn0024245	DNT	AAEL000324-PA	AAEL000324	Q17PG3	no	no
1r6rA	P12823	C	1nk2P	P22808	31003	VND	FBgn0036004	CG3654	AAEL010971-PA	AAEL010971	Q16RF7	no	no
1r6rA	P12823	C	1nk2P	P22808	31003	VND	FBgn0028325	L(1)G0334	AAEL013613-PA	AAEL013613	Q16IL3	no	no
1r6rA	P12823	C	1nk2P	P22808	31003	VND	FBgn0031629	CG3244	AAEL011070-PA	AAEL011070	Q1HRD1	no	no
1r6rA	P12823	C	1sanA	P02833	40835	ANTP	FBgn0034454	CG15120	AAEL005465-PA	AAEL005465	Q179Y1	no	no
1r6rA	P12823	C	1sanA	P02833	40835	ANTP	FBgn0035587	CG4623	AAEL009602-PA	AAEL009602	Q16VC8	no	no
1r6rA	P12823	C	1sanA	P02833	40835	ANTP	FBgn0036680	CPR73D	AAEL006737-PA	AAEL006737	Q175A2	no	no
1r6rA	P12823	C	1ahdP	P02833	40835	ANTP	FBgn0034454	CG15120	AAEL005465-PA	AAEL005465	Q179Y1	no	no
1r6rA	P12823	C	1ahdP	P02833	40835	ANTP	FBgn0035587	CG4623	AAEL009602-PA	AAEL009602	Q16VC8	no	no
1r6rA	P12823	C	1ahdP	P02833	40835	ANTP	FBgn0036680	CPR73D	AAEL006737-PA	AAEL006737	Q175A2	no	no
1r6rA	P12823	C	1sanA	P02833	40835	ANTP	FBgn0034454	CG15120	AAEL005465-PA	AAEL005465	Q179Y1	no	no
1r6rA	P12823	C	1sanA	P02833	40835	ANTP	FBgn0035587	CG4623	AAEL009602-PA	AAEL009602	Q16VC8	no	no
1r6rA	P12823	C	1sanA	P02833	40835	ANTP	FBgn0036680	CPR73D	AAEL006737-PA	AAEL006737	Q175A2	no	no
1r6rB	P12823	C	1fjlA	P06601	34629	PRD	FBgn0004859	CI	AAEL012039-PA	AAEL012039	Q16NA1	no	no
1r6rB	P12823	C	1fjlA	P06601	34629	PRD	FBgn0086896	D	AAEL012449-PA	AAEL012449	Q16M22	no	no
1r6rB	P12823	C	1fjlA	P06601	34629	PRD	FBgn0085382	CG34353	AAEL001018-PA	AAEL001018	Q17MH2	no	no
1r6rB	P12823	C	1fjlA	P06601	34629	PRD	FBgn0032431	CG5435	AAEL010346-PA	AAEL010346	Q16T95	no	no
1r6rB	P12823	C	1fjlA	P06601	34629	PRD	FBgn0003659	SXL	AAEL011150-PA	AAEL011150	Q16QW9	no	no
1r6rB	P12823	C	1fjlA	P06601	34629	PRD	FBgn0086680	VVL	AAEL003560-PA	AAEL003560	Q17F60	no	no
1r6rB	P12823	C	1fjlA	P06601	34629	PRD	FBgn0086384	MER	AAEL006018-PB	AAEL006018	Q177U9	no	no
1r6rB	P12823	C	2hoaA	P02833	40835	ANTP	FBgn0034454	CG15120	AAEL005465-PA	AAEL005465	Q179Y1	no	no
1r6rB	P12823	C	2hoaA	P02833	40835	ANTP	FBgn0035587	CG4623	AAEL009602-PA	AAEL009602	Q16VC8	no	no
1r6rB	P12823	C	2hoaA	P02833	40835	ANTP	FBgn0036680	CPR73D	AAEL006737-PA	AAEL006737	Q175A2	no	no
1r6rB	P12823	C	2hoaA	P02833	40835	ANTP	FBgn0034454	CG15120	AAEL005465-PA	AAEL005465	Q179Y1	no	no
1r6rB	P12823	C	2hoaA	P02833	40835	ANTP	FBgn0035587	CG4623	AAEL009602-PA	AAEL009602	Q16VC8	no	no
1r6rB	P12823	C	2hoaA	P02833	40835	ANTP	FBgn0036680	CPR73D	AAEL006737-PA	AAEL006737	Q175A2	no	no
1r6rB	P12823	C	9antB	P02833	40835	ANTP	FBgn0034454	CG15120	AAEL005465-PA	AAEL005465	Q179Y1	no	no
1r6rB	P12823	C	9antB	P02833	40835	ANTP	FBgn0035587	CG4623	AAEL009602-PA	AAEL009602	Q16VC8	no	no
1r6rB	P12823	C	9antB	P02833	40835	ANTP	FBgn0036680	CPR73D	AAEL006737-PA	AAEL006737	Q175A2	no	no
1r6rB	P12823	C	2hddA	P02836	36240	EN	FBgn0000659	FKH	AAEL003163-PA	AAEL003163	Q17G91	no	no
1r6rB	P12823	C	2hddA	P02836	36240	EN	FBgn0019650	TOY	AAEL002321-PA	AAEL002321	Q17IK5	no	no
1r6rB	P12823	C	2hddA	P02836	36240	EN	FBgn0030874	CG6506	AAEL002934-PB	AAEL002934	Q17GN8	no	no
1r6rB	P12823	C	2hddA	P02836	36240	EN	FBgn0029936	CG4617	AAEL010388-PA	AAEL010388	Q16T66	no	no
1r6rB	P12823	C	2hddA	P02836	36240	EN	FBgn0033867	CPR50CA	AAEL008759-PA	AAEL008759	Q16XU9	no	no
1r6rB	P12823	C	2hddA	P02836	36240	EN	FBgn0000120	ARR1	AAEL013535-PA	AAEL013535	Q16IU7	no	no
1r6rB	P12823	C	2hddA	P02836	36240	EN	FBgn0032329	ART8	AAEL003522-PA	AAEL003522	Q0IG24	no	no
1r6rB	P12823	C	2hddA	P02836	36240	EN	FBgn0030437	CG4395	AAEL006490-PA	AAEL006490	Q175X7	no	no
1r6rB	P12823	C	9antA	P02833	40835	ANTP	FBgn0034454	CG15120	AAEL005465-PA	AAEL005465	Q179Y1	no	no
1r6rB	P12823	C	9antA	P02833	40835	ANTP	FBgn0035587	CG4623	AAEL009602-PA	AAEL009602	Q16VC8	no	no
1r6rB	P12823	C	9antA	P02833	40835	ANTP	FBgn0036680	CPR73D	AAEL006737-PA	AAEL006737	Q175A2	no	no
1r6rB	P12823	C	1homA	P02833	40835	ANTP	FBgn0034454	CG15120	AAEL005465-PA	AAEL005465	Q179Y1	no	no
1r6rB	P12823	C	1homA	P02833	40835	ANTP	FBgn0035587	CG4623	AAEL009602-PA	AAEL009602	Q16VC8	no	no
1r6rB	P12823	C	1homA	P02833	40835	ANTP	FBgn0036680	CPR73D	AAEL006737-PA	AAEL006737	Q175A2	no	no
1r6rB	P12823	C	1nk2P	P22808	31003	VND	FBgn0083978	CG17672	AAEL013120-PA	AAEL013120	Q16K48	no	no
1r6rB	P12823	C	1nk2P	P22808	31003	VND	FBgn0003117	PNR	AAEL010221-PA	AAEL010221	Q16TJ4	no	no
1r6rB	P12823	C	1nk2P	P22808	31003	VND	FBgn0000182	BICC	AAEL010153-PA	AAEL010153	Q16TR2	yes	no
1r6rB	P12823	C	1nk2P	P22808	31003	VND	FBgn0024245	DNT	AAEL000324-PA	AAEL000324	Q17PG3	no	no
1r6rB	P12823	C	1nk2P	P22808	31003	VND	FBgn0036004	CG3654	AAEL010971-PA	AAEL010971	Q16RF7	no	no
1r6rB	P12823	C	1nk2P	P22808	31003	VND	FBgn0028325	L(1)G0334	AAEL013613-PA	AAEL013613	Q16IL3	no	no
1r6rB	P12823	C	1nk2P	P22808	31003	VND	FBgn0031629	CG3244	AAEL011070-PA	AAEL011070	Q1HRD1	no	no
1r6rB	P12823	C	1hddC	P02836	36240	EN	FBgn0000659	FKH	AAEL003163-PA	AAEL003163	Q17G91	no	no
1r6rB	P12823	C	1hddC	P02836	36240	EN	FBgn0019650	TOY	AAEL002321-PA	AAEL002321	Q17IK5	no	no
1r6rB	P12823	C	1hddC	P02836	36240	EN	FBgn0030874	CG6506	AAEL002934-PB	AAEL002934	Q17GN8	no	no
1r6rB	P12823	C	1hddC	P02836	36240	EN	FBgn0029936	CG4617	AAEL010388-PA	AAEL010388	Q16T66	no	no
1r6rB	P12823	C	1hddC	P02836	36240	EN	FBgn0033867	CPR50CA	AAEL008759-PA	AAEL008759	Q16XU9	no	no
1r6rB	P12823	C	1hddC	P02836	36240	EN	FBgn0000120	ARR1	AAEL013535-PA	AAEL013535	Q16IU7	no	no
1r6rB	P12823	C	1hddC	P02836	36240	EN	FBgn0032329	ART8	AAEL003522-PA	AAEL003522	Q0IG24	no	no
1r6rB	P12823	C	1hddC	P02836	36240	EN	FBgn0030437	CG4395	AAEL006490-PA	AAEL006490	Q175X7	no	no
1tg8A	P27914	E	1cfbA	P20241	31792	NRG	FBgn0019650	TOY	AAEL002321-PA	AAEL002321	Q17IK5	no	no
1tg8A	P27914	E	1cfbA	P20241	31792	NRG	FBgn0013733	SHOT	AAEL002829-PA	AAEL002829	Q17GY9	no	no
1tg8A	P27914	E	1cfbA	P20241	31792	NRG	FBgn0000547	ED	AAEL004133-PA	AAEL004133	Q17DL2	no	no
1tg8A	P27914	E	1cfbA	P20241	31792	NRG	FBgn0004370	PTP10D	AAEL012083-PA	AAEL012083	Q16N57	no	no
1tg8A	P27914	E	1cfbA	P20241	31792	NRG	FBgn0034590	MAGI	AAEL010443-PA	AAEL010443	Q16SY7	no	no
1tg8A	P27914	E	1cfbA	P20241	31792	NRG	FBgn0002973	NUMB	AAEL001476-PA	AAEL001476	Q17L41	yes	no
1tg8A	P27914	E	1cfbA	P20241	31792	NRG	FBgn0037240	CONT	AAEL006958-PA	AAEL006958	Q174B0	yes	no
1tg8A	P27914	E	1cfbA	P20241	31792	NRG	FBgn0011661	MOE	AAEL007915-PA	AAEL007915	Q170J7	no	no
1tg8A	P27914	E	1cfbA	P20241	31792	NRG	FBgn0001250	IF	AAEL013600-PA	AAEL013600	Q16IN5	no	no
2bhrA	Q91H74	NS3	2db3B	P09052	34884	VAS	FBgn0000146	AUB	AAEL013692-PA	AAEL013692	Q16IF2	no	no
2bhrA	Q91H74	NS3	2db3B	P09052	34884	VAS	FBgn0025373	FPPS	AAEL003497-PA	AAEL003497	Q17F78	yes	no
2bhrA	Q91H74	NS3	2db3A	P09052	34884	VAS	FBgn0000146	AUB	AAEL013692-PA	AAEL013692	Q16IF2	no	no
2bhrA	Q91H74	NS3	2db3A	P09052	34884	VAS	FBgn0025373	FPPS	AAEL003497-PA	AAEL003497	Q17F78	yes	no
2bhrA	Q91H74	NS3	2db3C	P09052	34884	VAS	FBgn0000146	AUB	AAEL013692-PA	AAEL013692	Q16IF2	no	no
2bhrA	Q91H74	NS3	2db3C	P09052	34884	VAS	FBgn0025373	FPPS	AAEL003497-PA	AAEL003497	Q17F78	yes	no
2bhrA	Q91H74	NS3	2db3D	P09052	34884	VAS	FBgn0000146	AUB	AAEL013692-PA	AAEL013692	Q16IF2	no	no
2bhrA	Q91H74	NS3	2db3D	P09052	34884	VAS	FBgn0025373	FPPS	AAEL003497-PA	AAEL003497	Q17F78	yes	no
2bhrB	Q91H74	NS3	2db3D	P09052	34884	VAS	FBgn0000146	AUB	AAEL013692-PA	AAEL013692	Q16IF2	no	no
2bhrB	Q91H74	NS3	2db3D	P09052	34884	VAS	FBgn0025373	FPPS	AAEL003497-PA	AAEL003497	Q17F78	yes	no
2bhrB	Q91H74	NS3	2db3B	P09052	34884	VAS	FBgn0000146	AUB	AAEL013692-PA	AAEL013692	Q16IF2	no	no
2bhrB	Q91H74	NS3	2db3B	P09052	34884	VAS	FBgn0025373	FPPS	AAEL003497-PA	AAEL003497	Q17F78	yes	no
2bhrB	Q91H74	NS3	2db3A	P09052	34884	VAS	FBgn0000146	AUB	AAEL013692-PA	AAEL013692	Q16IF2	no	no
2bhrB	Q91H74	NS3	2db3A	P09052	34884	VAS	FBgn0025373	FPPS	AAEL003497-PA	AAEL003497	Q17F78	yes	no
2bhrB	Q91H74	NS3	2db3C	P09052	34884	VAS	FBgn0000146	AUB	AAEL013692-PA	AAEL013692	Q16IF2	no	no
2bhrB	Q91H74	NS3	2db3C	P09052	34884	VAS	FBgn0025373	FPPS	AAEL003497-PA	AAEL003497	Q17F78	yes	no
2bmfA	Q91H74	NS3	2db3D	P09052	34884	VAS	FBgn0000146	AUB	AAEL013692-PA	AAEL013692	Q16IF2	no	no
2bmfA	Q91H74	NS3	2db3D	P09052	34884	VAS	FBgn0025373	FPPS	AAEL003497-PA	AAEL003497	Q17F78	yes	no
2bmfA	Q91H74	NS3	2db3A	P09052	34884	VAS	FBgn0000146	AUB	AAEL013692-PA	AAEL013692	Q16IF2	no	no
2bmfA	Q91H74	NS3	2db3A	P09052	34884	VAS	FBgn0025373	FPPS	AAEL003497-PA	AAEL003497	Q17F78	yes	no
2bmfA	Q91H74	NS3	2db3B	P09052	34884	VAS	FBgn0000146	AUB	AAEL013692-PA	AAEL013692	Q16IF2	no	no
2bmfA	Q91H74	NS3	2db3B	P09052	34884	VAS	FBgn0025373	FPPS	AAEL003497-PA	AAEL003497	Q17F78	yes	no
2bmfA	Q91H74	NS3	2db3C	P09052	34884	VAS	FBgn0000146	AUB	AAEL013692-PA	AAEL013692	Q16IF2	no	no
2bmfA	Q91H74	NS3	2db3C	P09052	34884	VAS	FBgn0025373	FPPS	AAEL003497-PA	AAEL003497	Q17F78	yes	no
2bmfB	Q91H74	NS3	2db3D	P09052	34884	VAS	FBgn0000146	AUB	AAEL013692-PA	AAEL013692	Q16IF2	no	no
2bmfB	Q91H74	NS3	2db3D	P09052	34884	VAS	FBgn0025373	FPPS	AAEL003497-PA	AAEL003497	Q17F78	yes	no
2bmfB	Q91H74	NS3	2db3A	P09052	34884	VAS	FBgn0000146	AUB	AAEL013692-PA	AAEL013692	Q16IF2	no	no
2bmfB	Q91H74	NS3	2db3A	P09052	34884	VAS	FBgn0025373	FPPS	AAEL003497-PA	AAEL003497	Q17F78	yes	no
2bmfB	Q91H74	NS3	2db3B	P09052	34884	VAS	FBgn0000146	AUB	AAEL013692-PA	AAEL013692	Q16IF2	no	no
2bmfB	Q91H74	NS3	2db3B	P09052	34884	VAS	FBgn0025373	FPPS	AAEL003497-PA	AAEL003497	Q17F78	yes	no
2bmfB	Q91H74	NS3	2db3C	P09052	34884	VAS	FBgn0000146	AUB	AAEL013692-PA	AAEL013692	Q16IF2	no	no
2bmfB	Q91H74	NS3	2db3C	P09052	34884	VAS	FBgn0025373	FPPS	AAEL003497-PA	AAEL003497	Q17F78	yes	no
2jsfA	P18356	E	1cfbA	P20241	31792	NRG	FBgn0019650	TOY	AAEL002321-PA	AAEL002321	Q17IK5	no	no
2jsfA	P18356	E	1cfbA	P20241	31792	NRG	FBgn0013733	SHOT	AAEL002829-PA	AAEL002829	Q17GY9	no	no
2jsfA	P18356	E	1cfbA	P20241	31792	NRG	FBgn0000547	ED	AAEL004133-PA	AAEL004133	Q17DL2	no	no
2jsfA	P18356	E	1cfbA	P20241	31792	NRG	FBgn0004370	PTP10D	AAEL012083-PA	AAEL012083	Q16N57	no	no
2jsfA	P18356	E	1cfbA	P20241	31792	NRG	FBgn0034590	MAGI	AAEL010443-PA	AAEL010443	Q16SY7	no	no
2jsfA	P18356	E	1cfbA	P20241	31792	NRG	FBgn0002973	NUMB	AAEL001476-PA	AAEL001476	Q17L41	yes	no
2jsfA	P18356	E	1cfbA	P20241	31792	NRG	FBgn0037240	CONT	AAEL006958-PA	AAEL006958	Q174B0	yes	no
2jsfA	P18356	E	1cfbA	P20241	31792	NRG	FBgn0011661	MOE	AAEL007915-PA	AAEL007915	Q170J7	no	no
2jsfA	P18356	E	1cfbA	P20241	31792	NRG	FBgn0001250	IF	AAEL013600-PA	AAEL013600	Q16IN5	no	no
2jsfA	P18356	E	3dmkA	Q0E9I4	35652	DSCAM	FBgn0034590	MAGI	AAEL010443-PA	AAEL010443	Q16SY7	no	no
2p1dA	Q9WLZ8	NS5	1r18A	Q27869	40668	PCMT	FBgn0025879	TIMP	AAEL013525-PA	AAEL013525	Q16IW9	no	no
2p1dA	Q9WLZ8	NS5	1r18A	Q27869	40668	PCMT	FBgn0013591	MI-2	AAEL013136-PA	AAEL013136	Q16K27	no	no
2p1dA	Q9WLZ8	NS5	1r18A	Q27869	40668	PCMT	FBgn0020386	PK61C	AAEL007284-PA	AAEL007284	Q172S2	no	no
2p1dA	Q9WLZ8	NS5	1r18A	Q27869	40668	PCMT	FBgn0010909	MSN	AAEL006730-PA	AAEL006730	Q174W9	no	no
2p1dA	Q9WLZ8	NS5	1r18A	Q27869	40668	PCMT	FBgn0029943	ATG5	AAEL002286-PA	AAEL002286	Q17IN4	no	no
2p1dA	Q9WLZ8	NS5	1r18A	Q27869	40668	PCMT	FBgn0014001	PAK	AAEL002594-PA	AAEL002594	Q17HS6	no	no
2p3lA	Q9WLZ8 Q9WLZ5	NS5	1r18A	Q27869	40668	PCMT	FBgn0025879	TIMP	AAEL013525-PA	AAEL013525	Q16IW9	no	no
2p3lA	Q9WLZ8 Q9WLZ5	NS5	1r18A	Q27869	40668	PCMT	FBgn0013591	MI-2	AAEL013136-PA	AAEL013136	Q16K27	no	no
2p3lA	Q9WLZ8 Q9WLZ5	NS5	1r18A	Q27869	40668	PCMT	FBgn0020386	PK61C	AAEL007284-PA	AAEL007284	Q172S2	no	no
2p3lA	Q9WLZ8 Q9WLZ5	NS5	1r18A	Q27869	40668	PCMT	FBgn0010909	MSN	AAEL006730-PA	AAEL006730	Q174W9	no	no
2p3lA	Q9WLZ8 Q9WLZ5	NS5	1r18A	Q27869	40668	PCMT	FBgn0029943	ATG5	AAEL002286-PA	AAEL002286	Q17IN4	no	no
2p3lA	Q9WLZ8 Q9WLZ5	NS5	1r18A	Q27869	40668	PCMT	FBgn0014001	PAK	AAEL002594-PA	AAEL002594	Q17HS6	no	no
2p3oA	Q9WLZ8 Q9WLZ5	NS5	1r18A	Q27869	40668	PCMT	FBgn0025879	TIMP	AAEL013525-PA	AAEL013525	Q16IW9	no	no
2p3oA	Q9WLZ8 Q9WLZ5	NS5	1r18A	Q27869	40668	PCMT	FBgn0013591	MI-2	AAEL013136-PA	AAEL013136	Q16K27	no	no
2p3oA	Q9WLZ8 Q9WLZ5	NS5	1r18A	Q27869	40668	PCMT	FBgn0020386	PK61C	AAEL007284-PA	AAEL007284	Q172S2	no	no
2p3oA	Q9WLZ8 Q9WLZ5	NS5	1r18A	Q27869	40668	PCMT	FBgn0010909	MSN	AAEL006730-PA	AAEL006730	Q174W9	no	no
2p3oA	Q9WLZ8 Q9WLZ5	NS5	1r18A	Q27869	40668	PCMT	FBgn0029943	ATG5	AAEL002286-PA	AAEL002286	Q17IN4	no	no
2p3oA	Q9WLZ8 Q9WLZ5	NS5	1r18A	Q27869	40668	PCMT	FBgn0014001	PAK	AAEL002594-PA	AAEL002594	Q17HS6	no	no
2p3qA	Q9WLZ8 Q20IJ2	NS5	1r18A	Q27869	40668	PCMT	FBgn0025879	TIMP	AAEL013525-PA	AAEL013525	Q16IW9	no	no
2p3qA	Q9WLZ8 Q20IJ2	NS5	1r18A	Q27869	40668	PCMT	FBgn0013591	MI-2	AAEL013136-PA	AAEL013136	Q16K27	no	no
2p3qA	Q9WLZ8 Q20IJ2	NS5	1r18A	Q27869	40668	PCMT	FBgn0020386	PK61C	AAEL007284-PA	AAEL007284	Q172S2	no	no
2p3qA	Q9WLZ8 Q20IJ2	NS5	1r18A	Q27869	40668	PCMT	FBgn0010909	MSN	AAEL006730-PA	AAEL006730	Q174W9	no	no
2p3qA	Q9WLZ8 Q20IJ2	NS5	1r18A	Q27869	40668	PCMT	FBgn0029943	ATG5	AAEL002286-PA	AAEL002286	Q17IN4	no	no
2p3qA	Q9WLZ8 Q20IJ2	NS5	1r18A	Q27869	40668	PCMT	FBgn0014001	PAK	AAEL002594-PA	AAEL002594	Q17HS6	no	no
2p40A	Q9WLZ8 Q9WLZ5	NS5	1r18A	Q27869	40668	PCMT	FBgn0025879	TIMP	AAEL013525-PA	AAEL013525	Q16IW9	no	no
2p40A	Q9WLZ8 Q9WLZ5	NS5	1r18A	Q27869	40668	PCMT	FBgn0013591	MI-2	AAEL013136-PA	AAEL013136	Q16K27	no	no
2p40A	Q9WLZ8 Q9WLZ5	NS5	1r18A	Q27869	40668	PCMT	FBgn0020386	PK61C	AAEL007284-PA	AAEL007284	Q172S2	no	no
2p40A	Q9WLZ8 Q9WLZ5	NS5	1r18A	Q27869	40668	PCMT	FBgn0010909	MSN	AAEL006730-PA	AAEL006730	Q174W9	no	no
2p40A	Q9WLZ8 Q9WLZ5	NS5	1r18A	Q27869	40668	PCMT	FBgn0029943	ATG5	AAEL002286-PA	AAEL002286	Q17IN4	no	no
2p40A	Q9WLZ8 Q9WLZ5	NS5	1r18A	Q27869	40668	PCMT	FBgn0014001	PAK	AAEL002594-PA	AAEL002594	Q17HS6	no	no
2p41A	Q9WLZ8 Q9WLZ5	NS5	1r18A	Q27869	40668	PCMT	FBgn0025879	TIMP	AAEL013525-PA	AAEL013525	Q16IW9	no	no
2p41A	Q9WLZ8 Q9WLZ5	NS5	1r18A	Q27869	40668	PCMT	FBgn0013591	MI-2	AAEL013136-PA	AAEL013136	Q16K27	no	no
2p41A	Q9WLZ8 Q9WLZ5	NS5	1r18A	Q27869	40668	PCMT	FBgn0020386	PK61C	AAEL007284-PA	AAEL007284	Q172S2	no	no
2p41A	Q9WLZ8 Q9WLZ5	NS5	1r18A	Q27869	40668	PCMT	FBgn0010909	MSN	AAEL006730-PA	AAEL006730	Q174W9	no	no
2p41A	Q9WLZ8 Q9WLZ5	NS5	1r18A	Q27869	40668	PCMT	FBgn0029943	ATG5	AAEL002286-PA	AAEL002286	Q17IN4	no	no
2p41A	Q9WLZ8 Q9WLZ5	NS5	1r18A	Q27869	40668	PCMT	FBgn0014001	PAK	AAEL002594-PA	AAEL002594	Q17HS6	no	no
2r29A	P14340	E	1cfbA	P20241	31792	NRG	FBgn0019650	TOY	AAEL002321-PA	AAEL002321	Q17IK5	no	no
2r29A	P14340	E	1cfbA	P20241	31792	NRG	FBgn0013733	SHOT	AAEL002829-PA	AAEL002829	Q17GY9	no	no
2r29A	P14340	E	1cfbA	P20241	31792	NRG	FBgn0000547	ED	AAEL004133-PA	AAEL004133	Q17DL2	no	no
2r29A	P14340	E	1cfbA	P20241	31792	NRG	FBgn0004370	PTP10D	AAEL012083-PA	AAEL012083	Q16N57	no	no
2r29A	P14340	E	1cfbA	P20241	31792	NRG	FBgn0034590	MAGI	AAEL010443-PA	AAEL010443	Q16SY7	no	no
2r29A	P14340	E	1cfbA	P20241	31792	NRG	FBgn0002973	NUMB	AAEL001476-PA	AAEL001476	Q17L41	yes	no
2r29A	P14340	E	1cfbA	P20241	31792	NRG	FBgn0037240	CONT	AAEL006958-PA	AAEL006958	Q174B0	yes	no
2r29A	P14340	E	1cfbA	P20241	31792	NRG	FBgn0011661	MOE	AAEL007915-PA	AAEL007915	Q170J7	no	no
2r29A	P14340	E	1cfbA	P20241	31792	NRG	FBgn0001250	IF	AAEL013600-PA	AAEL013600	Q16IN5	no	no
2r69A	P18356	E	1cfbA	P20241	31792	NRG	FBgn0019650	TOY	AAEL002321-PA	AAEL002321	Q17IK5	no	no
2r69A	P18356	E	1cfbA	P20241	31792	NRG	FBgn0013733	SHOT	AAEL002829-PA	AAEL002829	Q17GY9	no	no
2r69A	P18356	E	1cfbA	P20241	31792	NRG	FBgn0000547	ED	AAEL004133-PA	AAEL004133	Q17DL2	no	no
2r69A	P18356	E	1cfbA	P20241	31792	NRG	FBgn0004370	PTP10D	AAEL012083-PA	AAEL012083	Q16N57	no	no
2r69A	P18356	E	1cfbA	P20241	31792	NRG	FBgn0034590	MAGI	AAEL010443-PA	AAEL010443	Q16SY7	no	no
2r69A	P18356	E	1cfbA	P20241	31792	NRG	FBgn0002973	NUMB	AAEL001476-PA	AAEL001476	Q17L41	yes	no
2r69A	P18356	E	1cfbA	P20241	31792	NRG	FBgn0037240	CONT	AAEL006958-PA	AAEL006958	Q174B0	yes	no
2r69A	P18356	E	1cfbA	P20241	31792	NRG	FBgn0011661	MOE	AAEL007915-PA	AAEL007915	Q170J7	no	no
2r69A	P18356	E	1cfbA	P20241	31792	NRG	FBgn0001250	IF	AAEL013600-PA	AAEL013600	Q16IN5	no	no
3c5xA	O09234	E	1cfbA	P20241	31792	NRG	FBgn0019650	TOY	AAEL002321-PA	AAEL002321	Q17IK5	no	no
3c5xA	O09234	E	1cfbA	P20241	31792	NRG	FBgn0013733	SHOT	AAEL002829-PA	AAEL002829	Q17GY9	no	no
3c5xA	O09234	E	1cfbA	P20241	31792	NRG	FBgn0000547	ED	AAEL004133-PA	AAEL004133	Q17DL2	no	no
3c5xA	O09234	E	1cfbA	P20241	31792	NRG	FBgn0004370	PTP10D	AAEL012083-PA	AAEL012083	Q16N57	no	no
3c5xA	O09234	E	1cfbA	P20241	31792	NRG	FBgn0034590	MAGI	AAEL010443-PA	AAEL010443	Q16SY7	no	no
3c5xA	O09234	E	1cfbA	P20241	31792	NRG	FBgn0002973	NUMB	AAEL001476-PA	AAEL001476	Q17L41	yes	no
3c5xA	O09234	E	1cfbA	P20241	31792	NRG	FBgn0037240	CONT	AAEL006958-PA	AAEL006958	Q174B0	yes	no
3c5xA	O09234	E	1cfbA	P20241	31792	NRG	FBgn0011661	MOE	AAEL007915-PA	AAEL007915	Q170J7	no	no
3c5xA	O09234	E	1cfbA	P20241	31792	NRG	FBgn0001250	IF	AAEL013600-PA	AAEL013600	Q16IN5	no	no
3c6eA	O09234	E	1cfbA	P20241	31792	NRG	FBgn0019650	TOY	AAEL002321-PA	AAEL002321	Q17IK5	no	no
3c6eA	O09234	E	1cfbA	P20241	31792	NRG	FBgn0013733	SHOT	AAEL002829-PA	AAEL002829	Q17GY9	no	no
3c6eA	O09234	E	1cfbA	P20241	31792	NRG	FBgn0000547	ED	AAEL004133-PA	AAEL004133	Q17DL2	no	no
3c6eA	O09234	E	1cfbA	P20241	31792	NRG	FBgn0004370	PTP10D	AAEL012083-PA	AAEL012083	Q16N57	no	no
3c6eA	O09234	E	1cfbA	P20241	31792	NRG	FBgn0034590	MAGI	AAEL010443-PA	AAEL010443	Q16SY7	no	no
3c6eA	O09234	E	1cfbA	P20241	31792	NRG	FBgn0002973	NUMB	AAEL001476-PA	AAEL001476	Q17L41	yes	no
3c6eA	O09234	E	1cfbA	P20241	31792	NRG	FBgn0037240	CONT	AAEL006958-PA	AAEL006958	Q174B0	yes	no
3c6eA	O09234	E	1cfbA	P20241	31792	NRG	FBgn0011661	MOE	AAEL007915-PA	AAEL007915	Q170J7	no	no
3c6eA	O09234	E	1cfbA	P20241	31792	NRG	FBgn0001250	IF	AAEL013600-PA	AAEL013600	Q16IN5	no	no
3evgA	P29991	NS5	1r18A	Q27869	40668	PCMT	FBgn0025879	TIMP	AAEL013525-PA	AAEL013525	Q16IW9	no	no
3evgA	P29991	NS5	1r18A	Q27869	40668	PCMT	FBgn0013591	MI-2	AAEL013136-PA	AAEL013136	Q16K27	no	no
3evgA	P29991	NS5	1r18A	Q27869	40668	PCMT	FBgn0020386	PK61C	AAEL007284-PA	AAEL007284	Q172S2	no	no
3evgA	P29991	NS5	1r18A	Q27869	40668	PCMT	FBgn0010909	MSN	AAEL006730-PA	AAEL006730	Q174W9	no	no
3evgA	P29991	NS5	1r18A	Q27869	40668	PCMT	FBgn0029943	ATG5	AAEL002286-PA	AAEL002286	Q17IN4	no	no
3evgA	P29991	NS5	1r18A	Q27869	40668	PCMT	FBgn0014001	PAK	AAEL002594-PA	AAEL002594	Q17HS6	no	no
